# Supplementary material for: Genetic Variation in Wheat Root Transcriptome Responses to Salinity: A Comparative Study of Tolerant and Sensitive Genotypes
Source: Int J Mol Sci. 2025 Jan 2;26(1):331. doi: 10.3390/ijms26010331 (PMC11720974; doi:10.3390/ijms26010331)
Supplement: Supplementary file 1 [file ijms-26-00331-s001.zip › Supplemental Table S1.xlsx]

## Sheet: Sheet1
Supplemental Table S1. Summary of sequencing and assembly results.
Sample	Raw Reads	Clean Reads	Reads mapped	Unique mapped	Multi mapped	'+' mapped	'-' mapped
B-CK-R1	46168562	23084281	42672106 (92.43%)	40708700 (88.17%)	1963406 (4.25%)	22567832 (48.88%)	22597578 (48.95%)
B-CK-R2	54210254	27105127	50483620(93.13%)	48101260 (88.73%)	2382360 (4.39%)	26744946 (49.34%)	26776123 (49.39%)
B-CK-R3	49950940	24975470	46500258 (93.09%)	44320783 (88.73%)	2179475 (4.36%)	24626692 (49.30%)	24657791 (49.36%)
B-T1-R1	55241878	27620939	51766143 (93.71%)	49501944 (89.61%)	2264199 (4.10%)	27321983 (49.46%)	27330187 (49.47%)
B-T1-R2	41728952	20864476	39444721 (94.53%)	37712800 (90.38%)	1731921 (4.15%)	20809327 (49.87%)	20830376 (49.92%)
B-T1-R3	50682042	25341021	47614677 (93.95%)	45520070 (89.81%)	2094607 (4.13%)	25136770 (49.60%)	25148193 (49.62%)
B-T2-R1	42194854	21097427	39692210 (94.07%)	37832534 (89.66%)	1859676 (4.41%)	21019396 (49.82%)	21030438 (49.84%)
B-T2-R2	56574520	28287260	52966151 (93.62%)	50528166 (89.31%)	2437985 (4.31%)	28011688 (49.51%)	28031908 (49.55%)
B-T2-R3	58408618	29204309	54246871 (92.87%)	51780931 (88.65%)	2,465,940 (4.22%)	28674093 (49.09%)	28688759 (49.12%)
N-CK-R1	55767684	27883842	52232459 (93.66%)	49607773 (88.95%)	2,624,686 (4.71%)	27845092 (49.93%)	27892130 (50.01%)
N-CK-R2	55432644	27716322	51826924 (93.50%)	49193631 (88.74%)	2633293 (4.75%)	27688582 (49.95%)	27719409 (50.01%)
N-CK-R3	58966734	29483367	55276253 (93.74%)	52562954 (89.14%)	2713299 (4.60%)	29406043 (49.87%)	29435496 (49.92%)
N-T1-R1	45305142	22652571	41887911 (92.46%)	40253937 (88.85%)	1,633,974 (3.61%)	21992114 (48.54%)	22013446 (48.59%)
N-T1-R2	54045674	27022837	49528861 (91.64%)	47510710 (87.91%)	2018151 (3.73%)	26074762 (48.25%)	26087018 (48.27%)
N-T1-R3	53339142	26669571	49775674 (93.32%)	47735049 (89.49%)	2040625 (3.83%)	26219318 (49.16%)	26226978 (49.17%)
N-T2-R1	49662764	24831382	46546648 (93.73%)	44469120 (89.54%)	2077528 (4.18%)	24585692 (49.51%)	24610430 (49.56%)
N-T2-R2	55600946	27800473	52047656 (93.61%)	49670017 (89.33%)	2377639 (4.28%)	27519965 (49.50%)	27551937 (49.55%)
N-T2-R3	54421406	27210703	51026361 (93.76%)	48717228 (89.52%)	2309133 (4.24%)	26965670 (49.55%)	26988730 (49.59%)
Note: B, Barra; CK, Control; R, Replicate; T1, Treatment for 6 h; T2, Treatment for 24 h; N, Neixiang 188.
