# Supplementary material for: Genetic Variation in Wheat Root Transcriptome Responses to Salinity: A Comparative Study of Tolerant and Sensitive Genotypes
Source: Int J Mol Sci. 2025 Jan 2;26(1):331. doi: 10.3390/ijms26010331 (PMC11720974; doi:10.3390/ijms26010331)
Supplement: Supplementary file 1 [file ijms-26-00331-s001.zip › Supplemental Table S2.xlsx]

## Sheet: Sheet1
#ID
TraesCSU03G0550600
TraesCSU03G0550500
TraesCSU03G0530300
TraesCSU03G0511900
TraesCSU03G0509000
TraesCSU03G0505200
TraesCSU03G0502400
TraesCSU03G0496200
TraesCSU03G0493000
TraesCSU03G0492700
TraesCSU03G0488100
TraesCSU03G0483700
TraesCSU03G0478700
TraesCSU03G0475700
TraesCSU03G0468300
TraesCSU03G0464900
TraesCSU03G0463700
TraesCSU03G0457600
TraesCSU03G0450700
TraesCSU03G0438900
TraesCSU03G0438200
TraesCSU03G0436100
TraesCSU03G0425400
TraesCSU03G0421100
TraesCSU03G0406700
TraesCSU03G0406400
TraesCSU03G0405300
TraesCSU03G0404500
TraesCSU03G0399900
TraesCSU03G0397100
TraesCSU03G0394900
TraesCSU03G0391000
TraesCSU03G0387900
TraesCSU03G0385100
TraesCSU03G0376900
TraesCSU03G0372800
TraesCSU03G0370600
TraesCSU03G0366900
TraesCSU03G0361500
TraesCSU03G0353800
TraesCSU03G0348800
TraesCSU03G0348300
TraesCSU03G0337500
TraesCSU03G0336600
TraesCSU03G0332000
TraesCSU03G0330800
TraesCSU03G0330600
TraesCSU03G0328000
TraesCSU03G0327600
TraesCSU03G0324800
TraesCSU03G0323800
TraesCSU03G0319600
TraesCSU03G0315000
TraesCSU03G0309800
TraesCSU03G0308200
TraesCSU03G0307300
TraesCSU03G0305100
TraesCSU03G0304200
TraesCSU03G0303000
TraesCSU03G0301700
TraesCSU03G0297300
TraesCSU03G0296300
TraesCSU03G0295900
TraesCSU03G0293900
TraesCSU03G0293800
TraesCSU03G0293600
TraesCSU03G0289300
TraesCSU03G0288500
TraesCSU03G0288300
TraesCSU03G0283900
TraesCSU03G0281600
TraesCSU03G0281300
TraesCSU03G0280000
TraesCSU03G0279100
TraesCSU03G0275800
TraesCSU03G0274900
TraesCSU03G0273700
TraesCSU03G0270000
TraesCSU03G0269700
TraesCSU03G0269300
TraesCSU03G0268900
TraesCSU03G0265800
TraesCSU03G0265000
TraesCSU03G0263900
TraesCSU03G0261300
TraesCSU03G0261100
TraesCSU03G0260600
TraesCSU03G0259300
TraesCSU03G0256200
TraesCSU03G0252600
TraesCSU03G0252500
TraesCSU03G0251900
TraesCSU03G0251600
TraesCSU03G0250600
TraesCSU03G0250000
TraesCSU03G0248000
TraesCSU03G0246400
TraesCSU03G0245300
TraesCSU03G0241100
TraesCSU03G0237200
TraesCSU03G0234700
TraesCSU03G0234300
TraesCSU03G0228600
TraesCSU03G0221700
TraesCSU03G0220900
TraesCSU03G0220500
TraesCSU03G0215400
TraesCSU03G0213200
TraesCSU03G0212700
TraesCSU03G0211400
TraesCSU03G0210200
TraesCSU03G0207200
TraesCSU03G0198000
TraesCSU03G0197600
TraesCSU03G0193900
TraesCSU03G0188600
TraesCSU03G0185500
TraesCSU03G0183500
TraesCSU03G0183000
TraesCSU03G0182800
TraesCSU03G0179000
TraesCSU03G0167600
TraesCSU03G0167400
TraesCSU03G0167300
TraesCSU03G0167000
TraesCSU03G0165900
TraesCSU03G0164300
TraesCSU03G0159900
TraesCSU03G0157600
TraesCSU03G0150100
TraesCSU03G0149900
TraesCSU03G0149600
TraesCSU03G0147900
TraesCSU03G0145200
TraesCSU03G0144800
TraesCSU03G0144700
TraesCSU03G0144600
TraesCSU03G0141200
TraesCSU03G0140500
TraesCSU03G0140400
TraesCSU03G0140300
TraesCSU03G0134500
TraesCSU03G0133100
TraesCSU03G0125800
TraesCSU03G0120500
TraesCSU03G0119600
TraesCSU03G0118900
TraesCSU03G0112200
TraesCSU03G0112100
TraesCSU03G0111800
TraesCSU03G0111500
TraesCSU03G0111400
TraesCSU03G0111100
TraesCSU03G0111000
TraesCSU03G0110700
TraesCSU03G0110600
TraesCSU03G0110400
TraesCSU03G0110000
TraesCSU03G0108300
TraesCSU03G0108200
TraesCSU03G0106100
TraesCSU03G0105700
TraesCSU03G0100100
TraesCSU03G0099600
TraesCSU03G0098600
TraesCSU03G0096000
TraesCSU03G0093300
TraesCSU03G0093200
TraesCSU03G0093000
TraesCSU03G0090200
TraesCSU03G0090000
TraesCSU03G0089500
TraesCSU03G0088000
TraesCSU03G0086500
TraesCSU03G0085900
TraesCSU03G0085700
TraesCSU03G0085400
TraesCSU03G0085200
TraesCSU03G0083000
TraesCSU03G0082800
TraesCSU03G0078400
TraesCSU03G0077800
TraesCSU03G0077000
TraesCSU03G0076600
TraesCSU03G0076500
TraesCSU03G0076400
TraesCSU03G0074900
TraesCSU03G0074800
TraesCSU03G0074500
TraesCSU03G0074400
TraesCSU03G0071500
TraesCSU03G0070600
TraesCSU03G0070200
TraesCSU03G0069700
TraesCSU03G0069300
TraesCSU03G0069200
TraesCSU03G0068100
TraesCSU03G0068000
TraesCSU03G0067800
TraesCSU03G0066300
TraesCSU03G0065300
TraesCSU03G0063500
TraesCSU03G0063400
TraesCSU03G0063100
TraesCSU03G0061400
TraesCSU03G0061300
TraesCSU03G0061200
TraesCSU03G0060700
TraesCSU03G0060600
TraesCSU03G0060400
TraesCSU03G0055900
TraesCSU03G0055000
TraesCSU03G0053400
TraesCSU03G0052400
TraesCSU03G0052300
TraesCSU03G0052100
TraesCSU03G0052000
TraesCSU03G0051900
TraesCSU03G0051700
TraesCSU03G0049800
TraesCSU03G0049600
TraesCSU03G0049100
TraesCSU03G0048100
TraesCSU03G0047200
TraesCSU03G0047000
TraesCSU03G0043000
TraesCSU03G0042500
TraesCSU03G0041100
TraesCSU03G0039900
TraesCSU03G0037400
TraesCSU03G0036400
TraesCSU03G0033800
TraesCSU03G0033500
TraesCSU03G0033300
TraesCSU03G0032900
TraesCSU03G0030400
TraesCSU03G0029700
TraesCSU03G0029500
TraesCSU03G0026000
TraesCSU03G0025900
TraesCSU03G0024000
TraesCSU03G0022100
TraesCSU03G0021100
TraesCSU03G0020900
TraesCSU03G0020100
TraesCSU03G0019900
TraesCSU03G0019600
TraesCSU03G0019500
TraesCSU03G0019300
TraesCSU03G0018600
TraesCSU03G0018500
TraesCSU03G0017900
TraesCSU03G0016400
TraesCSU03G0014700
TraesCSU03G0013700
TraesCSU03G0013600
TraesCSU03G0013500
TraesCSU03G0011500
TraesCSU03G0009100
TraesCSU03G0008900
TraesCSU03G0007700
TraesCSU03G0007300
TraesCSU03G0007000
TraesCSU03G0005100
TraesCSU03G0003800
TraesCSU03G0003500
TraesCSU03G0001500
TraesCSU03G0001400
TraesCSU03G0001100
TraesCS7D03G1308200
TraesCS7D03G1308100
TraesCS7D03G1307600
TraesCS7D03G1307400
TraesCS7D03G1307200
TraesCS7D03G1306700
TraesCS7D03G1305400
TraesCS7D03G1305300
TraesCS7D03G1304100
TraesCS7D03G1303700
TraesCS7D03G1303200
TraesCS7D03G1302400
TraesCS7D03G1302100
TraesCS7D03G1300600
TraesCS7D03G1300400
TraesCS7D03G1299700
TraesCS7D03G1299300
TraesCS7D03G1299100
TraesCS7D03G1298800
TraesCS7D03G1298700
TraesCS7D03G1297900
TraesCS7D03G1297800
TraesCS7D03G1297700
TraesCS7D03G1297200
TraesCS7D03G1297100
TraesCS7D03G1297000
TraesCS7D03G1296900
TraesCS7D03G1296500
TraesCS7D03G1296400
TraesCS7D03G1296200
TraesCS7D03G1295400
TraesCS7D03G1295200
TraesCS7D03G1293600
TraesCS7D03G1292400
TraesCS7D03G1292300
TraesCS7D03G1291700
TraesCS7D03G1291500
TraesCS7D03G1291100
TraesCS7D03G1290300
TraesCS7D03G1290000
TraesCS7D03G1289800
TraesCS7D03G1289700
TraesCS7D03G1288900
TraesCS7D03G1288000
TraesCS7D03G1287900
TraesCS7D03G1287800
TraesCS7D03G1285000
TraesCS7D03G1284700
TraesCS7D03G1281900
TraesCS7D03G1281800
TraesCS7D03G1281600
TraesCS7D03G1281400
TraesCS7D03G1281300
TraesCS7D03G1281000
TraesCS7D03G1280800
TraesCS7D03G1280600
TraesCS7D03G1279500
TraesCS7D03G1278900
TraesCS7D03G1276100
TraesCS7D03G1276000
TraesCS7D03G1275700
TraesCS7D03G1275600
TraesCS7D03G1275100
TraesCS7D03G1274900
TraesCS7D03G1271600
TraesCS7D03G1271500
TraesCS7D03G1271400
TraesCS7D03G1269600
TraesCS7D03G1269500
TraesCS7D03G1269400
TraesCS7D03G1269300
TraesCS7D03G1269200
TraesCS7D03G1269100
TraesCS7D03G1268500
TraesCS7D03G1268300
TraesCS7D03G1267000
TraesCS7D03G1266600
TraesCS7D03G1266100
TraesCS7D03G1265600
TraesCS7D03G1265500
TraesCS7D03G1265400
TraesCS7D03G1265000
TraesCS7D03G1264700
TraesCS7D03G1263700
TraesCS7D03G1262100
TraesCS7D03G1261700
TraesCS7D03G1261200
TraesCS7D03G1261100
TraesCS7D03G1259900
TraesCS7D03G1254200
TraesCS7D03G1253400
TraesCS7D03G1253300
TraesCS7D03G1253100
TraesCS7D03G1251300
TraesCS7D03G1251100
TraesCS7D03G1251000
TraesCS7D03G1250900
TraesCS7D03G1250800
TraesCS7D03G1250700
TraesCS7D03G1249500
TraesCS7D03G1248800
TraesCS7D03G1248700
TraesCS7D03G1248200
TraesCS7D03G1247100
TraesCS7D03G1247000
TraesCS7D03G1246900
TraesCS7D03G1246600
TraesCS7D03G1246500
TraesCS7D03G1245600
TraesCS7D03G1245300
TraesCS7D03G1245200
TraesCS7D03G1245100
TraesCS7D03G1245000
TraesCS7D03G1244900
TraesCS7D03G1244800
TraesCS7D03G1244600
TraesCS7D03G1243100
TraesCS7D03G1243000
TraesCS7D03G1242300
TraesCS7D03G1241700
TraesCS7D03G1241200
TraesCS7D03G1241100
TraesCS7D03G1241000
TraesCS7D03G1240700
TraesCS7D03G1240400
TraesCS7D03G1240300
TraesCS7D03G1240200
TraesCS7D03G1240100
TraesCS7D03G1239500
TraesCS7D03G1239000
TraesCS7D03G1238700
TraesCS7D03G1238500
TraesCS7D03G1238400
TraesCS7D03G1237700
TraesCS7D03G1237600
TraesCS7D03G1237100
TraesCS7D03G1236900
TraesCS7D03G1236800
TraesCS7D03G1236500
TraesCS7D03G1236400
TraesCS7D03G1235100
TraesCS7D03G1232700
TraesCS7D03G1232200
TraesCS7D03G1231800
TraesCS7D03G1231700
TraesCS7D03G1231500
TraesCS7D03G1230700
TraesCS7D03G1229600
TraesCS7D03G1229500
TraesCS7D03G1228900
TraesCS7D03G1228500
TraesCS7D03G1227000
TraesCS7D03G1226800
TraesCS7D03G1225500
TraesCS7D03G1224600
TraesCS7D03G1224400
TraesCS7D03G1223700
TraesCS7D03G1222700
TraesCS7D03G1221800
TraesCS7D03G1221000
TraesCS7D03G1220900
TraesCS7D03G1220600
TraesCS7D03G1220100
TraesCS7D03G1220000
TraesCS7D03G1219800
TraesCS7D03G1219700
TraesCS7D03G1219600
TraesCS7D03G1219400
TraesCS7D03G1219100
TraesCS7D03G1218900
TraesCS7D03G1218400
TraesCS7D03G1218200
TraesCS7D03G1217700
TraesCS7D03G1216800
TraesCS7D03G1216600
TraesCS7D03G1216500
TraesCS7D03G1216300
TraesCS7D03G1216200
TraesCS7D03G1212100
TraesCS7D03G1211900
TraesCS7D03G1211600
TraesCS7D03G1211000
TraesCS7D03G1210900
TraesCS7D03G1210400
TraesCS7D03G1209400
TraesCS7D03G1209300
TraesCS7D03G1208400
TraesCS7D03G1207600
TraesCS7D03G1207500
TraesCS7D03G1207400
TraesCS7D03G1207300
TraesCS7D03G1207000
TraesCS7D03G1206100
TraesCS7D03G1205400
TraesCS7D03G1205200
TraesCS7D03G1205000
TraesCS7D03G1204700
TraesCS7D03G1204200
TraesCS7D03G1204100
TraesCS7D03G1202600
TraesCS7D03G1201900
TraesCS7D03G1201000
TraesCS7D03G1200900
TraesCS7D03G1200600
TraesCS7D03G1200400
TraesCS7D03G1200200
TraesCS7D03G1200100
TraesCS7D03G1199800
TraesCS7D03G1199600
TraesCS7D03G1199500
TraesCS7D03G1199400
TraesCS7D03G1198900
TraesCS7D03G1198600
TraesCS7D03G1198500
TraesCS7D03G1198200
TraesCS7D03G1198100
TraesCS7D03G1197900
TraesCS7D03G1196200
TraesCS7D03G1196100
TraesCS7D03G1195900
TraesCS7D03G1195800
TraesCS7D03G1195500
TraesCS7D03G1193800
TraesCS7D03G1193500
TraesCS7D03G1191900
TraesCS7D03G1191500
TraesCS7D03G1191000
TraesCS7D03G1190100
TraesCS7D03G1189700
TraesCS7D03G1189400
TraesCS7D03G1189300
TraesCS7D03G1189100
TraesCS7D03G1188500
TraesCS7D03G1187100
TraesCS7D03G1187000
TraesCS7D03G1185200
TraesCS7D03G1184800
TraesCS7D03G1184700
TraesCS7D03G1184000
TraesCS7D03G1183800
TraesCS7D03G1183700
TraesCS7D03G1182900
TraesCS7D03G1182400
TraesCS7D03G1181700
TraesCS7D03G1178200
TraesCS7D03G1177500
TraesCS7D03G1176500
TraesCS7D03G1176000
TraesCS7D03G1175600
TraesCS7D03G1175300
TraesCS7D03G1174900
TraesCS7D03G1173600
TraesCS7D03G1172700
TraesCS7D03G1172400
TraesCS7D03G1171900
TraesCS7D03G1169600
TraesCS7D03G1169200
TraesCS7D03G1168900
TraesCS7D03G1168800
TraesCS7D03G1168600
TraesCS7D03G1166300
TraesCS7D03G1165700
TraesCS7D03G1164900
TraesCS7D03G1164500
TraesCS7D03G1164400
TraesCS7D03G1164200
TraesCS7D03G1163800
TraesCS7D03G1163700
TraesCS7D03G1163300
TraesCS7D03G1162900
TraesCS7D03G1160700
TraesCS7D03G1160400
TraesCS7D03G1160300
TraesCS7D03G1159500
TraesCS7D03G1158700
TraesCS7D03G1158500
TraesCS7D03G1158300
TraesCS7D03G1158200
TraesCS7D03G1157700
TraesCS7D03G1156600
TraesCS7D03G1156400
TraesCS7D03G1155200
TraesCS7D03G1151200
TraesCS7D03G1150600
TraesCS7D03G1150400
TraesCS7D03G1148900
TraesCS7D03G1148600
TraesCS7D03G1148200
TraesCS7D03G1148100
TraesCS7D03G1148000
TraesCS7D03G1147700
TraesCS7D03G1147500
TraesCS7D03G1146300
TraesCS7D03G1144200
TraesCS7D03G1143100
TraesCS7D03G1142800
TraesCS7D03G1142600
TraesCS7D03G1142500
TraesCS7D03G1142200
TraesCS7D03G1140500
TraesCS7D03G1140000
TraesCS7D03G1139100
TraesCS7D03G1139000
TraesCS7D03G1138200
TraesCS7D03G1138100
TraesCS7D03G1137900
TraesCS7D03G1137800
TraesCS7D03G1137700
TraesCS7D03G1137600
TraesCS7D03G1137500
TraesCS7D03G1137200
TraesCS7D03G1136600
TraesCS7D03G1135100
TraesCS7D03G1135000
TraesCS7D03G1133900
TraesCS7D03G1133300
TraesCS7D03G1132600
TraesCS7D03G1131200
TraesCS7D03G1130800
TraesCS7D03G1130700
TraesCS7D03G1129600
TraesCS7D03G1129500
TraesCS7D03G1129400
TraesCS7D03G1129100
TraesCS7D03G1128500
TraesCS7D03G1128200
TraesCS7D03G1128100
TraesCS7D03G1128000
TraesCS7D03G1127900
TraesCS7D03G1127800
TraesCS7D03G1127400
TraesCS7D03G1127300
TraesCS7D03G1127200
TraesCS7D03G1127100
TraesCS7D03G1126900
TraesCS7D03G1126500
TraesCS7D03G1123900
TraesCS7D03G1123200
TraesCS7D03G1123000
TraesCS7D03G1122900
TraesCS7D03G1122000
TraesCS7D03G1121300
TraesCS7D03G1120900
TraesCS7D03G1120800
TraesCS7D03G1119700
TraesCS7D03G1119000
TraesCS7D03G1118400
TraesCS7D03G1117600
TraesCS7D03G1116900
TraesCS7D03G1116700
TraesCS7D03G1115200
TraesCS7D03G1114900
TraesCS7D03G1114500
TraesCS7D03G1114200
TraesCS7D03G1113800
TraesCS7D03G1113700
TraesCS7D03G1113600
TraesCS7D03G1113400
TraesCS7D03G1113200
TraesCS7D03G1113100
TraesCS7D03G1112900
TraesCS7D03G1112400
TraesCS7D03G1110600
TraesCS7D03G1110300
TraesCS7D03G1109500
TraesCS7D03G1108500
TraesCS7D03G1108400
TraesCS7D03G1108200
TraesCS7D03G1108100
TraesCS7D03G1107900
TraesCS7D03G1107700
TraesCS7D03G1107600
TraesCS7D03G1107500
TraesCS7D03G1106300
TraesCS7D03G1106100
TraesCS7D03G1105800
TraesCS7D03G1105700
TraesCS7D03G1105500
TraesCS7D03G1105100
TraesCS7D03G1104400
TraesCS7D03G1104100
TraesCS7D03G1103800
TraesCS7D03G1103100
TraesCS7D03G1100300
TraesCS7D03G1099300
TraesCS7D03G1099200
TraesCS7D03G1098600
TraesCS7D03G1095900
TraesCS7D03G1095200
TraesCS7D03G1095000
TraesCS7D03G1094300
TraesCS7D03G1093700
TraesCS7D03G1093400
TraesCS7D03G1093300
TraesCS7D03G1093000
TraesCS7D03G1092300
TraesCS7D03G1090600
TraesCS7D03G1090500
TraesCS7D03G1090300
TraesCS7D03G1089300
TraesCS7D03G1088200
TraesCS7D03G1088100
TraesCS7D03G1087900
TraesCS7D03G1087700
TraesCS7D03G1087500
TraesCS7D03G1086600
TraesCS7D03G1086000
TraesCS7D03G1085900
TraesCS7D03G1085800
TraesCS7D03G1085700
TraesCS7D03G1085400
TraesCS7D03G1085300
TraesCS7D03G1084600
TraesCS7D03G1084500
TraesCS7D03G1084200
TraesCS7D03G1082900
TraesCS7D03G1082700
TraesCS7D03G1081700
TraesCS7D03G1081500
TraesCS7D03G1080100
TraesCS7D03G1079600
TraesCS7D03G1079400
TraesCS7D03G1079300
TraesCS7D03G1078700
TraesCS7D03G1078100
TraesCS7D03G1077400
TraesCS7D03G1077100
TraesCS7D03G1076500
TraesCS7D03G1075300
TraesCS7D03G1075200
TraesCS7D03G1074700
TraesCS7D03G1074400
TraesCS7D03G1074200
TraesCS7D03G1074000
TraesCS7D03G1073800
TraesCS7D03G1073600
TraesCS7D03G1073500
TraesCS7D03G1073400
TraesCS7D03G1073300
TraesCS7D03G1073100
TraesCS7D03G1073000
TraesCS7D03G1072500
TraesCS7D03G1072300
TraesCS7D03G1071800
TraesCS7D03G1071500
TraesCS7D03G1071400
TraesCS7D03G1071300
TraesCS7D03G1068700
TraesCS7D03G1068400
TraesCS7D03G1068000
TraesCS7D03G1067900
TraesCS7D03G1067500
TraesCS7D03G1067400
TraesCS7D03G1066700
TraesCS7D03G1066400
TraesCS7D03G1065600
TraesCS7D03G1063600
TraesCS7D03G1063400
TraesCS7D03G1062800
TraesCS7D03G1062700
TraesCS7D03G1061600
TraesCS7D03G1061300
TraesCS7D03G1061200
TraesCS7D03G1060500
TraesCS7D03G1060400
TraesCS7D03G1060300
TraesCS7D03G1060200
TraesCS7D03G1060000
TraesCS7D03G1059200
TraesCS7D03G1058800
TraesCS7D03G1058700
TraesCS7D03G1058600
TraesCS7D03G1057400
TraesCS7D03G1056600
TraesCS7D03G1055300
TraesCS7D03G1055200
TraesCS7D03G1052900
TraesCS7D03G1052300
TraesCS7D03G1051200
TraesCS7D03G1050400
TraesCS7D03G1049900
TraesCS7D03G1049600
TraesCS7D03G1049400
TraesCS7D03G1049200
TraesCS7D03G1048700
TraesCS7D03G1047800
TraesCS7D03G1047000
TraesCS7D03G1045800
TraesCS7D03G1045100
TraesCS7D03G1045000
TraesCS7D03G1043800
TraesCS7D03G1043700
TraesCS7D03G1043300
TraesCS7D03G1043200
TraesCS7D03G1042900
TraesCS7D03G1042000
TraesCS7D03G1038700
TraesCS7D03G1038600
TraesCS7D03G1038500
TraesCS7D03G1038400
TraesCS7D03G1038000
TraesCS7D03G1037900
TraesCS7D03G1037800
TraesCS7D03G1037400
TraesCS7D03G1035000
TraesCS7D03G1034700
TraesCS7D03G1034200
TraesCS7D03G1033600
TraesCS7D03G1033100
TraesCS7D03G1033000
TraesCS7D03G1032700
TraesCS7D03G1032500
TraesCS7D03G1032300
TraesCS7D03G1032000
TraesCS7D03G1031900
TraesCS7D03G1031500
TraesCS7D03G1030700
TraesCS7D03G1030000
TraesCS7D03G1029000
TraesCS7D03G1028400
TraesCS7D03G1028200
TraesCS7D03G1028000
TraesCS7D03G1026400
TraesCS7D03G1025900
TraesCS7D03G1025200
TraesCS7D03G1024400
TraesCS7D03G1024300
TraesCS7D03G1023900
TraesCS7D03G1023200
TraesCS7D03G1022000
TraesCS7D03G1019900
TraesCS7D03G1019800
TraesCS7D03G1019500
TraesCS7D03G1019400
TraesCS7D03G1019300
TraesCS7D03G1019200
TraesCS7D03G1017100
TraesCS7D03G1016500
TraesCS7D03G1016200
TraesCS7D03G1015700
TraesCS7D03G1015400
TraesCS7D03G1015100
TraesCS7D03G1015000
TraesCS7D03G1014900
TraesCS7D03G1014400
TraesCS7D03G1014300
TraesCS7D03G1014000
TraesCS7D03G1013900
TraesCS7D03G1013000
TraesCS7D03G1012500
TraesCS7D03G1010300
TraesCS7D03G1009000
TraesCS7D03G1008800
TraesCS7D03G1008500
TraesCS7D03G1008100
TraesCS7D03G1007000
TraesCS7D03G1006300
TraesCS7D03G1006000
TraesCS7D03G1005700
TraesCS7D03G1005600
TraesCS7D03G1005500
TraesCS7D03G1004900
TraesCS7D03G1004800
TraesCS7D03G1003900
TraesCS7D03G1003300
TraesCS7D03G1003000
TraesCS7D03G1002900
TraesCS7D03G1002200
TraesCS7D03G1002100
TraesCS7D03G1002000
TraesCS7D03G1001400
TraesCS7D03G1001300
TraesCS7D03G1001000
TraesCS7D03G1000600
TraesCS7D03G1000000
TraesCS7D03G0999800
TraesCS7D03G0999600
TraesCS7D03G0999000
TraesCS7D03G0996600
TraesCS7D03G0996000
TraesCS7D03G0995600
TraesCS7D03G0995300
TraesCS7D03G0995100
TraesCS7D03G0994600
TraesCS7D03G0993600
TraesCS7D03G0993400
TraesCS7D03G0992900
TraesCS7D03G0992800
TraesCS7D03G0992500
TraesCS7D03G0992300
TraesCS7D03G0991600
TraesCS7D03G0989600
TraesCS7D03G0989200
TraesCS7D03G0988400
TraesCS7D03G0987500
TraesCS7D03G0986600
TraesCS7D03G0985600
TraesCS7D03G0985300
TraesCS7D03G0985200
TraesCS7D03G0984900
TraesCS7D03G0984400
TraesCS7D03G0984300
TraesCS7D03G0984200
TraesCS7D03G0983900
TraesCS7D03G0983600
TraesCS7D03G0983400
TraesCS7D03G0983100
TraesCS7D03G0982200
TraesCS7D03G0981300
TraesCS7D03G0980200
TraesCS7D03G0979000
TraesCS7D03G0978900
TraesCS7D03G0978800
TraesCS7D03G0978400
TraesCS7D03G0977400
TraesCS7D03G0977200
TraesCS7D03G0977100
TraesCS7D03G0977000
TraesCS7D03G0976800
TraesCS7D03G0976400
TraesCS7D03G0975700
TraesCS7D03G0975500
TraesCS7D03G0974700
TraesCS7D03G0974300
TraesCS7D03G0974200
TraesCS7D03G0973800
TraesCS7D03G0973700
TraesCS7D03G0973600
TraesCS7D03G0973500
TraesCS7D03G0972600
TraesCS7D03G0972500
TraesCS7D03G0972400
TraesCS7D03G0971400
TraesCS7D03G0971200
TraesCS7D03G0969600
TraesCS7D03G0969500
TraesCS7D03G0969400
TraesCS7D03G0969200
TraesCS7D03G0966300
TraesCS7D03G0965600
TraesCS7D03G0965400
TraesCS7D03G0965100
TraesCS7D03G0964400
TraesCS7D03G0964300
TraesCS7D03G0964000
TraesCS7D03G0963600
TraesCS7D03G0963300
TraesCS7D03G0962100
TraesCS7D03G0960200
TraesCS7D03G0959900
TraesCS7D03G0959700
TraesCS7D03G0959600
TraesCS7D03G0959500
TraesCS7D03G0959200
TraesCS7D03G0959100
TraesCS7D03G0959000
TraesCS7D03G0958200
TraesCS7D03G0957900
TraesCS7D03G0956700
TraesCS7D03G0956300
TraesCS7D03G0955900
TraesCS7D03G0955800
TraesCS7D03G0955700
TraesCS7D03G0955500
TraesCS7D03G0955400
TraesCS7D03G0955200
TraesCS7D03G0955000
TraesCS7D03G0954500
TraesCS7D03G0954300
TraesCS7D03G0953000
TraesCS7D03G0952000
TraesCS7D03G0951900
TraesCS7D03G0951700
TraesCS7D03G0951500
TraesCS7D03G0951100
TraesCS7D03G0950900
TraesCS7D03G0950800
TraesCS7D03G0950700
TraesCS7D03G0950500
TraesCS7D03G0950200
TraesCS7D03G0949100
TraesCS7D03G0949000
TraesCS7D03G0948800
TraesCS7D03G0947700
TraesCS7D03G0947600
TraesCS7D03G0947500
TraesCS7D03G0947100
TraesCS7D03G0946700
TraesCS7D03G0946400
TraesCS7D03G0945700
TraesCS7D03G0945200
TraesCS7D03G0945000
TraesCS7D03G0944700
TraesCS7D03G0944600
TraesCS7D03G0944500
TraesCS7D03G0944100
TraesCS7D03G0943400
TraesCS7D03G0943200
TraesCS7D03G0942900
TraesCS7D03G0942700
TraesCS7D03G0942400
TraesCS7D03G0942200
TraesCS7D03G0942100
TraesCS7D03G0942000
TraesCS7D03G0941900
TraesCS7D03G0941800
TraesCS7D03G0939500
TraesCS7D03G0939300
TraesCS7D03G0937200
TraesCS7D03G0937100
TraesCS7D03G0935600
TraesCS7D03G0935500
TraesCS7D03G0934000
TraesCS7D03G0933800
TraesCS7D03G0933600
TraesCS7D03G0933500
TraesCS7D03G0933400
TraesCS7D03G0933100
TraesCS7D03G0933000
TraesCS7D03G0928800
TraesCS7D03G0927900
TraesCS7D03G0927700
TraesCS7D03G0925400
TraesCS7D03G0925300
TraesCS7D03G0925100
TraesCS7D03G0924700
TraesCS7D03G0924600
TraesCS7D03G0924400
TraesCS7D03G0924200
TraesCS7D03G0924000
TraesCS7D03G0923600
TraesCS7D03G0923300
TraesCS7D03G0923200
TraesCS7D03G0923100
TraesCS7D03G0922900
TraesCS7D03G0922800
TraesCS7D03G0922700
TraesCS7D03G0921600
TraesCS7D03G0921500
TraesCS7D03G0921200
TraesCS7D03G0920700
TraesCS7D03G0920500
TraesCS7D03G0920400
TraesCS7D03G0920100
TraesCS7D03G0920000
TraesCS7D03G0919800
TraesCS7D03G0919700
TraesCS7D03G0919400
TraesCS7D03G0918900
TraesCS7D03G0918300
TraesCS7D03G0915900
TraesCS7D03G0915000
TraesCS7D03G0914900
TraesCS7D03G0914700
TraesCS7D03G0914500
TraesCS7D03G0914000
TraesCS7D03G0913900
TraesCS7D03G0913700
TraesCS7D03G0912500
TraesCS7D03G0912400
TraesCS7D03G0912300
TraesCS7D03G0912000
TraesCS7D03G0911700
TraesCS7D03G0910600
TraesCS7D03G0910400
TraesCS7D03G0909900
TraesCS7D03G0909700
TraesCS7D03G0909600
TraesCS7D03G0909400
TraesCS7D03G0907300
TraesCS7D03G0906300
TraesCS7D03G0906100
TraesCS7D03G0904400
TraesCS7D03G0902600
TraesCS7D03G0902200
TraesCS7D03G0902000
TraesCS7D03G0901800
TraesCS7D03G0901200
TraesCS7D03G0900900
TraesCS7D03G0900800
TraesCS7D03G0900600
TraesCS7D03G0900400
TraesCS7D03G0899700
TraesCS7D03G0899100
TraesCS7D03G0898800
TraesCS7D03G0898600
TraesCS7D03G0898400
TraesCS7D03G0897900
TraesCS7D03G0897800
TraesCS7D03G0897700
TraesCS7D03G0897500
TraesCS7D03G0896900
TraesCS7D03G0896300
TraesCS7D03G0896100
TraesCS7D03G0895800
TraesCS7D03G0895700
TraesCS7D03G0894000
TraesCS7D03G0893900
TraesCS7D03G0893800
TraesCS7D03G0893600
TraesCS7D03G0892800
TraesCS7D03G0891400
TraesCS7D03G0891200
TraesCS7D03G0890900
TraesCS7D03G0890700
TraesCS7D03G0890600
TraesCS7D03G0890400
TraesCS7D03G0890300
TraesCS7D03G0890200
TraesCS7D03G0890100
TraesCS7D03G0889300
TraesCS7D03G0889200
TraesCS7D03G0888700
TraesCS7D03G0888600
TraesCS7D03G0888300
TraesCS7D03G0888100
TraesCS7D03G0887800
TraesCS7D03G0887600
TraesCS7D03G0887100
TraesCS7D03G0886400
TraesCS7D03G0886000
TraesCS7D03G0885600
TraesCS7D03G0885400
TraesCS7D03G0883800
TraesCS7D03G0882900
TraesCS7D03G0882800
TraesCS7D03G0882600
TraesCS7D03G0882500
TraesCS7D03G0882400
TraesCS7D03G0882200
TraesCS7D03G0882000
TraesCS7D03G0881900
TraesCS7D03G0881700
TraesCS7D03G0880700
TraesCS7D03G0880200
TraesCS7D03G0880000
TraesCS7D03G0879600
TraesCS7D03G0879300
TraesCS7D03G0879200
TraesCS7D03G0879100
TraesCS7D03G0878800
TraesCS7D03G0878700
TraesCS7D03G0878600
TraesCS7D03G0878500
TraesCS7D03G0878300
TraesCS7D03G0878000
TraesCS7D03G0877700
TraesCS7D03G0876800
TraesCS7D03G0876700
TraesCS7D03G0876500
TraesCS7D03G0876300
TraesCS7D03G0875700
TraesCS7D03G0874300
TraesCS7D03G0874000
TraesCS7D03G0873900
TraesCS7D03G0873700
TraesCS7D03G0872900
TraesCS7D03G0872700
TraesCS7D03G0872600
TraesCS7D03G0872400
TraesCS7D03G0872300
TraesCS7D03G0870600
TraesCS7D03G0870100
TraesCS7D03G0869200
TraesCS7D03G0868400
TraesCS7D03G0867900
TraesCS7D03G0867800
TraesCS7D03G0867600
TraesCS7D03G0867400
TraesCS7D03G0866900
TraesCS7D03G0865600
TraesCS7D03G0865400
TraesCS7D03G0864400
TraesCS7D03G0864300
TraesCS7D03G0864200
TraesCS7D03G0863800
TraesCS7D03G0863600
TraesCS7D03G0862800
TraesCS7D03G0862700
TraesCS7D03G0861900
TraesCS7D03G0861500
TraesCS7D03G0861300
TraesCS7D03G0861200
TraesCS7D03G0861100
TraesCS7D03G0860800
TraesCS7D03G0860400
TraesCS7D03G0860200
TraesCS7D03G0860100
TraesCS7D03G0860000
TraesCS7D03G0859500
TraesCS7D03G0858100
TraesCS7D03G0858000
TraesCS7D03G0857900
TraesCS7D03G0857500
TraesCS7D03G0857300
TraesCS7D03G0857200
TraesCS7D03G0856900
TraesCS7D03G0856000
TraesCS7D03G0853500
TraesCS7D03G0853400
TraesCS7D03G0853300
TraesCS7D03G0853000
TraesCS7D03G0852800
TraesCS7D03G0852700
TraesCS7D03G0851600
TraesCS7D03G0851200
TraesCS7D03G0851100
TraesCS7D03G0850500
TraesCS7D03G0850100
TraesCS7D03G0850000
TraesCS7D03G0849700
TraesCS7D03G0849400
TraesCS7D03G0849200
TraesCS7D03G0848900
TraesCS7D03G0848600
TraesCS7D03G0848300
TraesCS7D03G0847900
TraesCS7D03G0847700
TraesCS7D03G0847200
TraesCS7D03G0847100
TraesCS7D03G0846900
TraesCS7D03G0846200
TraesCS7D03G0846100
TraesCS7D03G0846000
TraesCS7D03G0845900
TraesCS7D03G0845300
TraesCS7D03G0845200
TraesCS7D03G0845000
TraesCS7D03G0844900
TraesCS7D03G0844600
TraesCS7D03G0843500
TraesCS7D03G0843400
TraesCS7D03G0843100
TraesCS7D03G0842600
TraesCS7D03G0842500
TraesCS7D03G0842300
TraesCS7D03G0841100
TraesCS7D03G0841000
TraesCS7D03G0840900
TraesCS7D03G0840300
TraesCS7D03G0840200
TraesCS7D03G0840000
TraesCS7D03G0839900
TraesCS7D03G0839500
TraesCS7D03G0839200
TraesCS7D03G0838700
TraesCS7D03G0838600
TraesCS7D03G0838200
TraesCS7D03G0837800
TraesCS7D03G0837200
TraesCS7D03G0837100
TraesCS7D03G0837000
TraesCS7D03G0836500
TraesCS7D03G0834400
TraesCS7D03G0834200
TraesCS7D03G0834100
TraesCS7D03G0833800
TraesCS7D03G0833500
TraesCS7D03G0833300
TraesCS7D03G0832500
TraesCS7D03G0831900
TraesCS7D03G0831400
TraesCS7D03G0830300
TraesCS7D03G0830200
TraesCS7D03G0830100
TraesCS7D03G0829600
TraesCS7D03G0829500
TraesCS7D03G0828900
TraesCS7D03G0828500
TraesCS7D03G0827800
TraesCS7D03G0827700
TraesCS7D03G0827400
TraesCS7D03G0826600
TraesCS7D03G0826500
TraesCS7D03G0825700
TraesCS7D03G0825200
TraesCS7D03G0824200
TraesCS7D03G0824100
TraesCS7D03G0823000
TraesCS7D03G0822900
TraesCS7D03G0821900
TraesCS7D03G0821600
TraesCS7D03G0821500
TraesCS7D03G0821400
TraesCS7D03G0821100
TraesCS7D03G0820900
TraesCS7D03G0820700
TraesCS7D03G0820600
TraesCS7D03G0820000
TraesCS7D03G0819400
TraesCS7D03G0818300
TraesCS7D03G0817900
TraesCS7D03G0817400
TraesCS7D03G0816300
TraesCS7D03G0816200
TraesCS7D03G0816000
TraesCS7D03G0815900
TraesCS7D03G0815800
TraesCS7D03G0815500
TraesCS7D03G0815300
TraesCS7D03G0815100
TraesCS7D03G0815000
TraesCS7D03G0813400
TraesCS7D03G0813100
TraesCS7D03G0812700
TraesCS7D03G0811800
TraesCS7D03G0811600
TraesCS7D03G0811500
TraesCS7D03G0811200
TraesCS7D03G0811100
TraesCS7D03G0811000
TraesCS7D03G0810900
TraesCS7D03G0810600
TraesCS7D03G0810000
TraesCS7D03G0809700
TraesCS7D03G0809500
TraesCS7D03G0809200
TraesCS7D03G0808200
TraesCS7D03G0807500
TraesCS7D03G0806900
TraesCS7D03G0806700
TraesCS7D03G0806600
TraesCS7D03G0806500
TraesCS7D03G0806100
TraesCS7D03G0805700
TraesCS7D03G0805400
TraesCS7D03G0805300
TraesCS7D03G0805200
TraesCS7D03G0805100
TraesCS7D03G0804700
TraesCS7D03G0804500
TraesCS7D03G0803900
TraesCS7D03G0803200
TraesCS7D03G0803000
TraesCS7D03G0802600
TraesCS7D03G0801800
TraesCS7D03G0801000
TraesCS7D03G0800800
TraesCS7D03G0800500
TraesCS7D03G0800000
TraesCS7D03G0799800
TraesCS7D03G0799400
TraesCS7D03G0799100
TraesCS7D03G0798900
TraesCS7D03G0798700
TraesCS7D03G0798600
TraesCS7D03G0798500
TraesCS7D03G0798300
TraesCS7D03G0797500
TraesCS7D03G0797100
TraesCS7D03G0796900
TraesCS7D03G0796300
TraesCS7D03G0796000
TraesCS7D03G0795900
TraesCS7D03G0795300
TraesCS7D03G0795100
TraesCS7D03G0794800
TraesCS7D03G0794700
TraesCS7D03G0794500
TraesCS7D03G0794400
TraesCS7D03G0794200
TraesCS7D03G0794100
TraesCS7D03G0794000
TraesCS7D03G0793400
TraesCS7D03G0793300
TraesCS7D03G0792900
TraesCS7D03G0792800
TraesCS7D03G0792700
TraesCS7D03G0792600
TraesCS7D03G0791600
TraesCS7D03G0791100
TraesCS7D03G0790600
TraesCS7D03G0790500
TraesCS7D03G0790400
TraesCS7D03G0790300
TraesCS7D03G0790200
TraesCS7D03G0790000
TraesCS7D03G0789900
TraesCS7D03G0789500
TraesCS7D03G0789400
TraesCS7D03G0789300
TraesCS7D03G0789100
TraesCS7D03G0788400
TraesCS7D03G0787300
TraesCS7D03G0786900
TraesCS7D03G0786400
TraesCS7D03G0786200
TraesCS7D03G0785400
TraesCS7D03G0784700
TraesCS7D03G0784500
TraesCS7D03G0784400
TraesCS7D03G0783500
TraesCS7D03G0783200
TraesCS7D03G0783100
TraesCS7D03G0782500
TraesCS7D03G0782300
TraesCS7D03G0782200
TraesCS7D03G0782100
TraesCS7D03G0781700
TraesCS7D03G0781600
TraesCS7D03G0781500
TraesCS7D03G0781100
TraesCS7D03G0780600
TraesCS7D03G0780500
TraesCS7D03G0779700
TraesCS7D03G0779300
TraesCS7D03G0778200
TraesCS7D03G0777600
TraesCS7D03G0777400
TraesCS7D03G0777300
TraesCS7D03G0777100
TraesCS7D03G0777000
TraesCS7D03G0776700
TraesCS7D03G0776500
TraesCS7D03G0776400
TraesCS7D03G0776000
TraesCS7D03G0775900
TraesCS7D03G0775600
TraesCS7D03G0775500
TraesCS7D03G0775300
TraesCS7D03G0775200
TraesCS7D03G0774600
TraesCS7D03G0774200
TraesCS7D03G0774000
TraesCS7D03G0773500
TraesCS7D03G0773300
TraesCS7D03G0773200
TraesCS7D03G0773100
TraesCS7D03G0772400
TraesCS7D03G0771900
TraesCS7D03G0770400
TraesCS7D03G0770300
TraesCS7D03G0770200
TraesCS7D03G0768600
TraesCS7D03G0768400
TraesCS7D03G0767800
TraesCS7D03G0767700
TraesCS7D03G0767500
TraesCS7D03G0767400
TraesCS7D03G0767200
TraesCS7D03G0767100
TraesCS7D03G0766800
TraesCS7D03G0766400
TraesCS7D03G0764900
TraesCS7D03G0764800
TraesCS7D03G0764500
TraesCS7D03G0764100
TraesCS7D03G0763800
TraesCS7D03G0763700
TraesCS7D03G0763500
TraesCS7D03G0763200
TraesCS7D03G0763100
TraesCS7D03G0762900
TraesCS7D03G0762800
TraesCS7D03G0762600
TraesCS7D03G0762300
TraesCS7D03G0761800
TraesCS7D03G0761700
TraesCS7D03G0761500
TraesCS7D03G0761400
TraesCS7D03G0760700
TraesCS7D03G0760000
TraesCS7D03G0759500
TraesCS7D03G0759400
TraesCS7D03G0759300
TraesCS7D03G0759100
TraesCS7D03G0758700
TraesCS7D03G0758600
TraesCS7D03G0758500
TraesCS7D03G0758300
TraesCS7D03G0757800
TraesCS7D03G0757400
TraesCS7D03G0756100
TraesCS7D03G0756000
TraesCS7D03G0755800
TraesCS7D03G0755700
TraesCS7D03G0755600
TraesCS7D03G0755500
TraesCS7D03G0753800
TraesCS7D03G0753700
TraesCS7D03G0753500
TraesCS7D03G0752700
TraesCS7D03G0752600
TraesCS7D03G0752500
TraesCS7D03G0752400
TraesCS7D03G0752300
TraesCS7D03G0752100
TraesCS7D03G0752000
TraesCS7D03G0751500
TraesCS7D03G0751200
TraesCS7D03G0750300
TraesCS7D03G0748400
TraesCS7D03G0748300
TraesCS7D03G0748200
TraesCS7D03G0747700
TraesCS7D03G0747500
TraesCS7D03G0746800
TraesCS7D03G0746600
TraesCS7D03G0746500
TraesCS7D03G0746300
TraesCS7D03G0746100
TraesCS7D03G0746000
TraesCS7D03G0745900
TraesCS7D03G0745800
TraesCS7D03G0745400
TraesCS7D03G0745200
TraesCS7D03G0744600
TraesCS7D03G0744500
TraesCS7D03G0744300
TraesCS7D03G0742700
TraesCS7D03G0741500
TraesCS7D03G0740200
TraesCS7D03G0740000
TraesCS7D03G0739100
TraesCS7D03G0739000
TraesCS7D03G0738800
TraesCS7D03G0738600
TraesCS7D03G0737600
TraesCS7D03G0737500
TraesCS7D03G0737400
TraesCS7D03G0737100
TraesCS7D03G0736900
TraesCS7D03G0736800
TraesCS7D03G0736600
TraesCS7D03G0736500
TraesCS7D03G0736400
TraesCS7D03G0736300
TraesCS7D03G0735900
TraesCS7D03G0735400
TraesCS7D03G0735200
TraesCS7D03G0735100
TraesCS7D03G0734900
TraesCS7D03G0734700
TraesCS7D03G0734600
TraesCS7D03G0734200
TraesCS7D03G0734000
TraesCS7D03G0733900
TraesCS7D03G0733600
TraesCS7D03G0732700
TraesCS7D03G0732500
TraesCS7D03G0732300
TraesCS7D03G0732200
TraesCS7D03G0732100
TraesCS7D03G0731400
TraesCS7D03G0730900
TraesCS7D03G0730800
TraesCS7D03G0730600
TraesCS7D03G0730500
TraesCS7D03G0730200
TraesCS7D03G0730000
TraesCS7D03G0729800
TraesCS7D03G0729700
TraesCS7D03G0729100
TraesCS7D03G0729000
TraesCS7D03G0728800
TraesCS7D03G0728700
TraesCS7D03G0728100
TraesCS7D03G0727900
TraesCS7D03G0727600
TraesCS7D03G0727400
TraesCS7D03G0727300
TraesCS7D03G0726300
TraesCS7D03G0726100
TraesCS7D03G0725900
TraesCS7D03G0725800
TraesCS7D03G0725700
TraesCS7D03G0725500
TraesCS7D03G0725400
TraesCS7D03G0725200
TraesCS7D03G0725100
TraesCS7D03G0724500
TraesCS7D03G0724300
TraesCS7D03G0716000
TraesCS7D03G0715800
TraesCS7D03G0715600
TraesCS7D03G0715400
TraesCS7D03G0715200
TraesCS7D03G0715000
TraesCS7D03G0714900
TraesCS7D03G0714600
TraesCS7D03G0714400
TraesCS7D03G0714200
TraesCS7D03G0714100
TraesCS7D03G0713800
TraesCS7D03G0713600
TraesCS7D03G0713500
TraesCS7D03G0713300
TraesCS7D03G0713200
TraesCS7D03G0712500
TraesCS7D03G0712300
TraesCS7D03G0711200
TraesCS7D03G0711100
TraesCS7D03G0710500
TraesCS7D03G0710400
TraesCS7D03G0710300
TraesCS7D03G0710100
TraesCS7D03G0709800
TraesCS7D03G0709400
TraesCS7D03G0709300
TraesCS7D03G0709100
TraesCS7D03G0709000
TraesCS7D03G0708300
TraesCS7D03G0708200
TraesCS7D03G0707600
TraesCS7D03G0707100
TraesCS7D03G0707000
TraesCS7D03G0706600
TraesCS7D03G0706300
TraesCS7D03G0705100
TraesCS7D03G0704300
TraesCS7D03G0704200
TraesCS7D03G0703600
TraesCS7D03G0703500
TraesCS7D03G0703200
TraesCS7D03G0702900
TraesCS7D03G0702700
TraesCS7D03G0702600
TraesCS7D03G0701900
TraesCS7D03G0701800
TraesCS7D03G0700000
TraesCS7D03G0699500
TraesCS7D03G0699300
TraesCS7D03G0698600
TraesCS7D03G0697900
TraesCS7D03G0697300
TraesCS7D03G0696700
TraesCS7D03G0696200
TraesCS7D03G0696000
TraesCS7D03G0694900
TraesCS7D03G0694300
TraesCS7D03G0693900
TraesCS7D03G0693700
TraesCS7D03G0693500
TraesCS7D03G0691100
TraesCS7D03G0690600
TraesCS7D03G0690200
TraesCS7D03G0689800
TraesCS7D03G0688600
TraesCS7D03G0688500
TraesCS7D03G0687400
TraesCS7D03G0686800
TraesCS7D03G0686000
TraesCS7D03G0685700
TraesCS7D03G0683900
TraesCS7D03G0683100
TraesCS7D03G0682900
TraesCS7D03G0682000
TraesCS7D03G0681100
TraesCS7D03G0681000
TraesCS7D03G0680400
TraesCS7D03G0679900
TraesCS7D03G0679500
TraesCS7D03G0678700
TraesCS7D03G0678300
TraesCS7D03G0677200
TraesCS7D03G0676700
TraesCS7D03G0676100
TraesCS7D03G0675600
TraesCS7D03G0675100
TraesCS7D03G0673000
TraesCS7D03G0672700
TraesCS7D03G0672100
TraesCS7D03G0671600
TraesCS7D03G0671100
TraesCS7D03G0670500
TraesCS7D03G0670300
TraesCS7D03G0669600
TraesCS7D03G0669400
TraesCS7D03G0668600
TraesCS7D03G0668100
TraesCS7D03G0666900
TraesCS7D03G0666700
TraesCS7D03G0666600
TraesCS7D03G0666400
TraesCS7D03G0665500
TraesCS7D03G0664400
TraesCS7D03G0663600
TraesCS7D03G0656300
TraesCS7D03G0656000
TraesCS7D03G0655500
TraesCS7D03G0654500
TraesCS7D03G0654100
TraesCS7D03G0654000
TraesCS7D03G0653600
TraesCS7D03G0653300
TraesCS7D03G0653200
TraesCS7D03G0651300
TraesCS7D03G0650400
TraesCS7D03G0650200
TraesCS7D03G0650000
TraesCS7D03G0649500
TraesCS7D03G0646800
TraesCS7D03G0646300
TraesCS7D03G0645100
TraesCS7D03G0644400
TraesCS7D03G0644300
TraesCS7D03G0644000
TraesCS7D03G0643400
TraesCS7D03G0643100
TraesCS7D03G0641500
TraesCS7D03G0640800
TraesCS7D03G0640600
TraesCS7D03G0639900
TraesCS7D03G0639800
TraesCS7D03G0638000
TraesCS7D03G0636400
TraesCS7D03G0636000
TraesCS7D03G0635700
TraesCS7D03G0635100
TraesCS7D03G0634800
TraesCS7D03G0633900
TraesCS7D03G0633500
TraesCS7D03G0632800
TraesCS7D03G0631800
TraesCS7D03G0631600
TraesCS7D03G0631100
TraesCS7D03G0630300
TraesCS7D03G0630200
TraesCS7D03G0629800
TraesCS7D03G0629600
TraesCS7D03G0629400
TraesCS7D03G0629200
TraesCS7D03G0629100
TraesCS7D03G0627600
TraesCS7D03G0627500
TraesCS7D03G0627400
TraesCS7D03G0627300
TraesCS7D03G0627000
TraesCS7D03G0626900
TraesCS7D03G0626600
TraesCS7D03G0626200
TraesCS7D03G0626000
TraesCS7D03G0625800
TraesCS7D03G0625700
TraesCS7D03G0625600
TraesCS7D03G0625000
TraesCS7D03G0624900
TraesCS7D03G0624800
TraesCS7D03G0624500
TraesCS7D03G0624200
TraesCS7D03G0623700
TraesCS7D03G0623300
TraesCS7D03G0623100
TraesCS7D03G0623000
TraesCS7D03G0622900
TraesCS7D03G0620600
TraesCS7D03G0620300
TraesCS7D03G0619000
TraesCS7D03G0618300
TraesCS7D03G0618000
TraesCS7D03G0617800
TraesCS7D03G0617400
TraesCS7D03G0616000
TraesCS7D03G0615900
TraesCS7D03G0615800
TraesCS7D03G0615600
TraesCS7D03G0615000
TraesCS7D03G0614900
TraesCS7D03G0614800
TraesCS7D03G0614400
TraesCS7D03G0614200
TraesCS7D03G0612200
TraesCS7D03G0611800
TraesCS7D03G0611600
TraesCS7D03G0611500
TraesCS7D03G0611400
TraesCS7D03G0611000
TraesCS7D03G0610900
TraesCS7D03G0610700
TraesCS7D03G0610600
TraesCS7D03G0610300
TraesCS7D03G0609400
TraesCS7D03G0609100
TraesCS7D03G0609000
TraesCS7D03G0608800
TraesCS7D03G0608500
TraesCS7D03G0608400
TraesCS7D03G0608200
TraesCS7D03G0608000
TraesCS7D03G0607900
TraesCS7D03G0607700
TraesCS7D03G0607600
TraesCS7D03G0607500
TraesCS7D03G0607200
TraesCS7D03G0606100
TraesCS7D03G0605600
TraesCS7D03G0605200
TraesCS7D03G0604900
TraesCS7D03G0604800
TraesCS7D03G0604600
TraesCS7D03G0604300
TraesCS7D03G0604200
TraesCS7D03G0603900
TraesCS7D03G0602700
TraesCS7D03G0602600
TraesCS7D03G0602200
TraesCS7D03G0602100
TraesCS7D03G0601900
TraesCS7D03G0601500
TraesCS7D03G0601400
TraesCS7D03G0600700
TraesCS7D03G0600600
TraesCS7D03G0600500
TraesCS7D03G0600300
TraesCS7D03G0599900
TraesCS7D03G0599600
TraesCS7D03G0599500
TraesCS7D03G0599400
TraesCS7D03G0597700
TraesCS7D03G0597600
TraesCS7D03G0597400
TraesCS7D03G0596700
TraesCS7D03G0596600
TraesCS7D03G0596300
TraesCS7D03G0596000
TraesCS7D03G0595300
TraesCS7D03G0595100
TraesCS7D03G0594900
TraesCS7D03G0594400
TraesCS7D03G0594200
TraesCS7D03G0593900
TraesCS7D03G0593600
TraesCS7D03G0592900
TraesCS7D03G0592800
TraesCS7D03G0592500
TraesCS7D03G0592400
TraesCS7D03G0590800
TraesCS7D03G0590600
TraesCS7D03G0590200
TraesCS7D03G0589900
TraesCS7D03G0589800
TraesCS7D03G0589700
TraesCS7D03G0588900
TraesCS7D03G0588700
TraesCS7D03G0588600
TraesCS7D03G0588300
TraesCS7D03G0587400
TraesCS7D03G0586500
TraesCS7D03G0586300
TraesCS7D03G0586200
TraesCS7D03G0586100
TraesCS7D03G0585200
TraesCS7D03G0585100
TraesCS7D03G0585000
TraesCS7D03G0584600
TraesCS7D03G0584300
TraesCS7D03G0584200
TraesCS7D03G0584100
TraesCS7D03G0584000
TraesCS7D03G0583900
TraesCS7D03G0583700
TraesCS7D03G0583500
TraesCS7D03G0583400
TraesCS7D03G0583000
TraesCS7D03G0582900
TraesCS7D03G0582700
TraesCS7D03G0581700
TraesCS7D03G0571500
TraesCS7D03G0571300
TraesCS7D03G0571100
TraesCS7D03G0571000
TraesCS7D03G0570900
TraesCS7D03G0570800
TraesCS7D03G0569800
TraesCS7D03G0569500
TraesCS7D03G0569000
TraesCS7D03G0568800
TraesCS7D03G0568600
TraesCS7D03G0568400
TraesCS7D03G0568100
TraesCS7D03G0568000
TraesCS7D03G0567800
TraesCS7D03G0567700
TraesCS7D03G0567200
TraesCS7D03G0567100
TraesCS7D03G0566500
TraesCS7D03G0566200
TraesCS7D03G0566100
TraesCS7D03G0565700
TraesCS7D03G0565200
TraesCS7D03G0564300
TraesCS7D03G0564000
TraesCS7D03G0563600
TraesCS7D03G0563300
TraesCS7D03G0562700
TraesCS7D03G0561400
TraesCS7D03G0561300
TraesCS7D03G0561000
TraesCS7D03G0560900
TraesCS7D03G0559600
TraesCS7D03G0559000
TraesCS7D03G0558800
TraesCS7D03G0558600
TraesCS7D03G0558400
TraesCS7D03G0558300
TraesCS7D03G0558000
TraesCS7D03G0557400
TraesCS7D03G0555300
TraesCS7D03G0555200
TraesCS7D03G0555100
TraesCS7D03G0554800
TraesCS7D03G0554300
TraesCS7D03G0553900
TraesCS7D03G0553800
TraesCS7D03G0553300
TraesCS7D03G0553200
TraesCS7D03G0552100
TraesCS7D03G0551500
TraesCS7D03G0551400
TraesCS7D03G0551300
TraesCS7D03G0551200
TraesCS7D03G0551100
TraesCS7D03G0550500
TraesCS7D03G0550100
TraesCS7D03G0549800
TraesCS7D03G0549600
TraesCS7D03G0548800
TraesCS7D03G0548000
TraesCS7D03G0547600
TraesCS7D03G0547300
TraesCS7D03G0547200
TraesCS7D03G0546800
TraesCS7D03G0546600
TraesCS7D03G0546300
TraesCS7D03G0545900
TraesCS7D03G0545400
TraesCS7D03G0545200
TraesCS7D03G0545000
TraesCS7D03G0544900
TraesCS7D03G0543900
TraesCS7D03G0543100
TraesCS7D03G0541800
TraesCS7D03G0540600
TraesCS7D03G0540500
TraesCS7D03G0539900
TraesCS7D03G0539000
TraesCS7D03G0538500
TraesCS7D03G0538400
TraesCS7D03G0538300
TraesCS7D03G0538200
TraesCS7D03G0538000
TraesCS7D03G0537900
TraesCS7D03G0537600
TraesCS7D03G0537200
TraesCS7D03G0537100
TraesCS7D03G0536900
TraesCS7D03G0536600
TraesCS7D03G0536400
TraesCS7D03G0536300
TraesCS7D03G0536000
TraesCS7D03G0535500
TraesCS7D03G0535400
TraesCS7D03G0535300
TraesCS7D03G0535200
TraesCS7D03G0534100
TraesCS7D03G0531000
TraesCS7D03G0530900
TraesCS7D03G0530100
TraesCS7D03G0529800
TraesCS7D03G0529000
TraesCS7D03G0528600
TraesCS7D03G0528000
TraesCS7D03G0527800
TraesCS7D03G0527000
TraesCS7D03G0526600
TraesCS7D03G0526400
TraesCS7D03G0526000
TraesCS7D03G0525900
TraesCS7D03G0525600
TraesCS7D03G0525500
TraesCS7D03G0525000
TraesCS7D03G0524800
TraesCS7D03G0524700
TraesCS7D03G0524400
TraesCS7D03G0523900
TraesCS7D03G0523600
TraesCS7D03G0523500
TraesCS7D03G0523400
TraesCS7D03G0522700
TraesCS7D03G0522600
TraesCS7D03G0521000
TraesCS7D03G0520400
TraesCS7D03G0520300
TraesCS7D03G0520200
TraesCS7D03G0519900
TraesCS7D03G0519300
TraesCS7D03G0517500
TraesCS7D03G0517400
TraesCS7D03G0517200
TraesCS7D03G0516900
TraesCS7D03G0516800
TraesCS7D03G0516600
TraesCS7D03G0516500
TraesCS7D03G0516400
TraesCS7D03G0516300
TraesCS7D03G0516100
TraesCS7D03G0515700
TraesCS7D03G0515600
TraesCS7D03G0515400
TraesCS7D03G0514300
TraesCS7D03G0514200
TraesCS7D03G0513900
TraesCS7D03G0513800
TraesCS7D03G0513200
TraesCS7D03G0513100
TraesCS7D03G0513000
TraesCS7D03G0512300
TraesCS7D03G0512000
TraesCS7D03G0511900
TraesCS7D03G0511700
TraesCS7D03G0511400
TraesCS7D03G0511200
TraesCS7D03G0511000
TraesCS7D03G0510800
TraesCS7D03G0510700
TraesCS7D03G0510200
TraesCS7D03G0509900
TraesCS7D03G0509700
TraesCS7D03G0509600
TraesCS7D03G0509000
TraesCS7D03G0508900
TraesCS7D03G0507200
TraesCS7D03G0507000
TraesCS7D03G0506800
TraesCS7D03G0506000
TraesCS7D03G0505600
TraesCS7D03G0505400
TraesCS7D03G0505200
TraesCS7D03G0505100
TraesCS7D03G0504300
[truncated: 69,377 more rows]
