# Supplementary material for: Genetic Variation in Wheat Root Transcriptome Responses to Salinity: A Comparative Study of Tolerant and Sensitive Genotypes
Source: Int J Mol Sci. 2025 Jan 2;26(1):331. doi: 10.3390/ijms26010331 (PMC11720974; doi:10.3390/ijms26010331)
Supplement: Supplementary file 1 [file ijms-26-00331-s001.zip › Supplemental Table S3.xlsx]

## Sheet: Barra-6 h
#ID	B-CK-R3_FPKM	B-CK-R2_FPKM	B-CK-R1_FPKM	B-T1-R1_FPKM	B-T1-R3_FPKM	B-T1-R2_FPKM	FDR	log2FC	regulated	COG_class	COG_class_annotation	GO_annotation	KEGG_annotation	KEGG_pathway_annotation	KOG_class	KOG_class_annotation	Pfam_annotation	Swiss_Prot_annotation	eggNOG_class	eggNOG_class_annotation	NR_annotation
TraesCSU03G0478700	2.45434	2.97463	2.78068	31.939	20.8675	23.234	1.217e-63	3.27841	up	[H]	Coenzyme transport and metabolism	Molecular Function: O-methyltransferase activity (GO:0008171);;	K22588|1.7e-88|ats:109738391|K22588 acetylserotonin O-methyltransferase, plant [EC:2.1.1.4] | (RefSeq) LOC109738391; acetylserotonin O-methyltransferase 1-like	Tryptophan metabolism (ko00380)	[R]	General function prediction only	O-methyltransferase domain	Acetylserotonin O-methyltransferase 1 OS=Oryza sativa subsp. japonica OX=39947 GN=ASMT1 PE=1 SV=1	S	Function unknown	unnamed protein product [Triticum turgidum subsp. durum]
TraesCSU03G0475700	0	0	0	2.76985	2.37558	2.53254	4.2313e-12	8.81895	up	--	--	Molecular Function: electron transfer activity (GO:0009055);;	--	--	--	--	Plastocyanin-like domain	Uclacyanin 1 OS=Arabidopsis thaliana OX=3702 GN=UCC1 PE=1 SV=1	S	Function unknown	unnamed protein product [Triticum turgidum subsp. durum]
TraesCSU03G0464900	0.293986	0	0	4.12991	3.08965	6.97219	0.00857774	5.54432	up	--	--	Biological Process: defense response to fungus (GO:0050832);;	--	--	--	--	Plant antimicrobial peptide	--	S	Function unknown	unnamed protein product [Triticum turgidum subsp. durum]
TraesCSU03G0463700	200.671	208.929	136.246	19.7619	34.6939	29.0782	5.15986e-29	-2.63997	down	[O]	Posttranslational modification, protein turnover, chaperones	Molecular Function: cysteine-type peptidase activity (GO:0008234);;	K16292|1.6e-53|nta:107772536|K16292 KDEL-tailed cysteine endopeptidase [EC:3.4.22.-] | (RefSeq) vignain-like	--	[O]	Posttranslational modification, protein turnover, chaperones	Papain family cysteine protease	Ervatamin-B OS=Tabernaemontana divaricata OX=52861 PE=1 SV=1	O	Posttranslational modification, protein turnover, chaperones	unnamed protein product [Triticum turgidum subsp. durum]
TraesCSU03G0450700	0.607121	0.63935	0.589263	21.466	11.5979	16.2987	1.25239e-71	4.78949	up	[H]	Coenzyme transport and metabolism	Molecular Function: O-methyltransferase activity (GO:0008171);;	K22588|9.0e-90|ats:109738391|K22588 acetylserotonin O-methyltransferase, plant [EC:2.1.1.4] | (RefSeq) LOC109738391; acetylserotonin O-methyltransferase 1-like	Tryptophan metabolism (ko00380)	[R]	General function prediction only	O-methyltransferase domain	Acetylserotonin O-methyltransferase 1 OS=Oryza sativa subsp. japonica OX=39947 GN=ASMT1 PE=1 SV=1	S	Function unknown	unnamed protein product [Triticum turgidum subsp. durum]
TraesCSU03G0421100	1.50078	1.59819	2.09909	3.92566	9.22906	4.0621	1.71718e-05	1.80227	up	--	--	Cellular Component: cell wall (GO:0005618);; Molecular Function: manganese ion binding (GO:0030145);; Molecular Function: nutrient reservoir activity (GO:0045735);; Cellular Component: apoplast (GO:0048046);;	--	--	--	--	Cupin	Germin-like protein 8-11 OS=Oryza sativa subsp. japonica OX=39947 GN=Os08g0190100 PE=1 SV=1	S	Function unknown	Germin-like protein 8-5 [Triticum urartu]
TraesCSU03G0406700	0.701667	0.460235	0.723811	5.2197	8.61415	10.6997	1.55215e-27	3.75486	up	[O]	Posttranslational modification, protein turnover, chaperones	Molecular Function: protein binding (GO:0005515);;	K00799|2.2e-118|ats:109761824|K00799 glutathione S-transferase [EC:2.5.1.18] | (RefSeq) LOC109761824; probable glutathione S-transferase	Glutathione metabolism (ko00480)	[O]	Posttranslational modification, protein turnover, chaperones	Glutathione S-transferase, N-terminal domain	Probable glutathione S-transferase OS=Nicotiana tabacum OX=4097 PE=2 SV=1	O	Posttranslational modification, protein turnover, chaperones	probable glutathione S-transferase [Aegilops tauschii subsp. tauschii]
TraesCSU03G0394900	2.40876	2.54186	2.49975	36.7419	4.78221	26.0115	9.97516e-05	3.23132	up	--	--	--	--	--	--	--	--	--	--	--	formin-2-like [Hordeum vulgare]
TraesCSU03G0385100	58.2228	41.7051	52.4219	7.90996	10.5069	9.40378	2.71882e-38	-2.37212	down	[S]	Function unknown	Cellular Component: extracellular region (GO:0005576);;	K13449|5.3e-95|ats:109772545|K13449 pathogenesis-related protein 1 | (RefSeq) LOC109772545; pathogenesis-related protein 1-like	MAPK signaling pathway - plant (ko04016);; Plant hormone signal transduction (ko04075);; Plant-pathogen interaction (ko04626)	[S]	Function unknown	Cysteine-rich secretory protein family	Pathogenesis-related protein 1 OS=Hordeum vulgare OX=4513 PE=2 SV=1	S	Function unknown	pathogenesis-related protein 1-8 [Triticum aestivum]
TraesCSU03G0372800	22.4637	5.72095	4.17693	1.13348	1.52323	1.68924	0.000788309	-2.83214	down	[O]	Posttranslational modification, protein turnover, chaperones	Molecular Function: cysteine-type peptidase activity (GO:0008234);;	K16292|1.6e-53|nta:107772536|K16292 KDEL-tailed cysteine endopeptidase [EC:3.4.22.-] | (RefSeq) vignain-like	--	[O]	Posttranslational modification, protein turnover, chaperones	Papain family cysteine protease	Ervatamin-B OS=Tabernaemontana divaricata OX=52861 PE=1 SV=1	O	Posttranslational modification, protein turnover, chaperones	unnamed protein product [Triticum turgidum subsp. durum]
TraesCSU03G0370600	0.883302	0.848647	1.27657	2.30092	5.37636	2.89964	3.55805e-06	1.89847	up	--	--	Cellular Component: cell wall (GO:0005618);; Molecular Function: manganese ion binding (GO:0030145);; Molecular Function: nutrient reservoir activity (GO:0045735);; Cellular Component: apoplast (GO:0048046);;	--	--	--	--	Cupin	Germin-like protein 8-11 OS=Oryza sativa subsp. japonica OX=39947 GN=Os08g0190100 PE=1 SV=1	--	--	Germin-like protein 8-5 [Triticum urartu]
TraesCSU03G0366900	2.5436	4.8545	3.11731	267.462	68.8183	202.429	5.00015e-20	5.73257	up	--	--	--	--	--	--	--	--	--	S	Function unknown	periaxin-like [Aegilops tauschii subsp. tauschii]
TraesCSU03G0353800	29.1967	102.15	59.0362	9.96285	17.1042	15.737	0.000525926	-2.08358	down	--	--	--	K01373|2.9e-11|gmx:100778716|K01373 cathepsin F [EC:3.4.22.41] | (RefSeq) uncharacterized protein LOC100778716 precursor	Plant-pathogen interaction (ko04626)	[O]	Posttranslational modification, protein turnover, chaperones	Cathepsin propeptide inhibitor domain (I29)	Ananain OS=Ananas comosus OX=4615 GN=AN1 PE=1 SV=2	O	Posttranslational modification, protein turnover, chaperones	Fruit bromelain [Triticum urartu]
TraesCSU03G0337500	13.5063	13.3163	14.353	5.52637	6.58595	4.70499	9.99387e-13	-1.20959	down	--		Molecular Function: protein serine/threonine kinase activity (GO:0004674);; Molecular Function: ATP binding (GO:0005524);; Cellular Component: integral component of membrane (GO:0016021);;	K24104|2.9e-59|thj:104799061|K24104 GPN-loop GTPase | (RefSeq) LOW QUALITY PROTEIN: uncharacterized protein LOC104799061	--	--	--	Protein tyrosine and serine/threonine kinase	G-type lectin S-receptor-like serine/threonine-protein kinase At4g03230 OS=Arabidopsis thaliana OX=3702 GN=At4g03230 PE=3 SV=3	T	Signal transduction mechanisms	receptor-like serine/threonine-protein kinase SD1-8 isoform X1 [Aegilops tauschii subsp. tauschii]
TraesCSU03G0328000	36.8609	35.073	35.1827	9.10597	10.165	10.124	1.75214e-44	-1.79009	down	[T]	Signal transduction mechanisms	Molecular Function: protein kinase activity (GO:0004672);; Molecular Function: ATP binding (GO:0005524);;	K17302|5.0e-97|ats:109756773|K17302 coatomer subunit beta' | (RefSeq) uncharacterized protein LOC109756773	--	--	--	Protein kinase domain	Cysteine-rich receptor-like protein kinase 6 OS=Oryza sativa subsp. japonica OX=39947 GN=CRK6 PE=1 SV=1	T	Signal transduction mechanisms	cysteine-rich receptor-like protein kinase 6 [Aegilops tauschii subsp. tauschii]
TraesCSU03G0327600	0.939371	1.47165	4.00799	4.31587	8.29163	6.23981	0.000426333	1.65148	up	--	--	Cellular Component: apoplast (GO:0048046);;	K01870|2.9e-35|csat:104723377|K01870 isoleucyl-tRNA synthetase [EC:6.1.1.5] | (RefSeq) isoleucine--tRNA ligase, chloroplastic/mitochondrial-like	Aminoacyl-tRNA biosynthesis (ko00970)	--	--	Dirigent-like protein	Dirigent protein 19 OS=Arabidopsis thaliana OX=3702 GN=DIR19 PE=2 SV=1	S	Function unknown	dirigent protein 22-like [Aegilops tauschii subsp. tauschii]
TraesCSU03G0319600	0.21753	0.224652	0.339445	5.18131	3.53857	3.8891	1.25706e-41	4.07081	up	[K]	Transcription	Molecular Function: O-methyltransferase activity (GO:0008171);; Biological Process: methylation (GO:0032259);; Molecular Function: protein dimerization activity (GO:0046983);;	K22588|7.8e-77|ats:109738391|K22588 acetylserotonin O-methyltransferase, plant [EC:2.1.1.4] | (RefSeq) LOC109738391; acetylserotonin O-methyltransferase 1-like	Tryptophan metabolism (ko00380)	--	--	O-methyltransferase domain	Acetylserotonin O-methyltransferase 1 OS=Oryza sativa subsp. japonica OX=39947 GN=ASMT1 PE=1 SV=1	S	Function unknown	unnamed protein product [Triticum turgidum subsp. durum]
TraesCSU03G0309800	9.01297	2.25056	2.35918	108.952	3.59116	69.4593	0.00581466	3.79235	up	--	--	--	--	--	--	--	--	--	S	Function unknown	unnamed protein product [Triticum turgidum subsp. durum]
TraesCSU03G0307300	0.254984	0.316983	0.255633	17.5528	7.56535	13.6159	4.72254e-60	5.57521	up	--	--	Molecular Function: molecular_function (GO:0003674);; Molecular Function: transcription coregulator activity (GO:0003712);; Cellular Component: cellular_component (GO:0005575);; Cellular Component: intracellular (GO:0005622);; Cellular Component: obsolete cell (GO:0005623);; Cellular Component: nucleus (GO:0005634);; Cellular Component: cytoplasm (GO:0005737);; Cellular Component: vacuole (GO:000…	K06910|6.1e-86|sbi:8058640|K06910 phosphatidylethanolamine-binding protein | (RefSeq) protein SELF-PRUNING	--	[R]	General function prediction only	Phosphatidylethanolamine-binding protein	CEN-like protein 2 OS=Nicotiana tabacum OX=4097 GN=CET2 PE=2 SV=1	S	Function unknown	hypothetical protein TRIUR3_23342 [Triticum urartu]
TraesCSU03G0304200	1.02579	0.418226	0.375607	2.62053	1.87908	2.99274	2.40858e-06	2.10247	up	--	--	Cellular Component: apoplast (GO:0048046);;	K01870|2.4e-09|csat:104723377|K01870 isoleucyl-tRNA synthetase [EC:6.1.1.5] | (RefSeq) isoleucine--tRNA ligase, chloroplastic/mitochondrial-like	Aminoacyl-tRNA biosynthesis (ko00970)	--	--	Dirigent-like protein	Dirigent protein 20 OS=Arabidopsis thaliana OX=3702 GN=DIR20 PE=2 SV=1	S	Function unknown	dirigent protein 2-like [Aegilops tauschii subsp. tauschii]
TraesCSU03G0293900	5.33982	9.08241	2.59894	1.5583	1.79711	1.05787	1.39155e-05	-1.88068	down	--	--	Cellular Component: apoplast (GO:0048046);;	--	--	--	--	Dirigent-like protein	--	S	Function unknown	dirigent protein 15-like [Aegilops tauschii subsp. tauschii]
TraesCSU03G0293800	13.9924	19.597	7.84751	3.06977	2.85191	2.03684	1.32582e-12	-2.3136	down	--	--	Cellular Component: apoplast (GO:0048046);;	--	--	--	--	Dirigent-like protein	--	S	Function unknown	dirigent protein 15-like [Aegilops tauschii subsp. tauschii]
TraesCSU03G0281600	1.00632	0.70216	1.13288	4.32192	3.92724	3.04004	1.62707e-11	2.08299	up	--	--	Cellular Component: integral component of membrane (GO:0016021);;	--	--	--	--	Late embryogenesis abundant protein	--	S	Function unknown	NDR1/HIN1-like protein 13 [Aegilops tauschii subsp. tauschii]
TraesCSU03G0275800	5.40328	6.12521	2.59294	2.38256	0.558004	1.86375	0.00187065	-1.49412	down	[L]	Replication, recombination and repair	Molecular Function: carbohydrate binding (GO:0030246);;	--	--	--	--	Jacalin-like lectin domain	Mannose/glucose-specific lectin (Fragment) OS=Parkia platycephala OX=185447 PE=1 SV=1	S	Function unknown	unnamed protein product [Triticum aestivum]
TraesCSU03G0269300	0.401024	0.840679	1.25056	1.16974	3.0833	2.27859	0.000644337	1.481	up	--	--	Biological Process: response to acid chemical (GO:0001101);; Molecular Function: molecular_function (GO:0003674);; Molecular Function: catalytic activity (GO:0003824);; Cellular Component: cellular_component (GO:0005575);; Cellular Component: intracellular (GO:0005622);; Cellular Component: obsolete cell (GO:0005623);; Cellular Component: cytoplasm (GO:0005737);; Cellular Component: mitochondrion…	K09480|0.0e+00|ats:109763829|K09480 digalactosyldiacylglycerol synthase [EC:2.4.1.241] | (RefSeq) LOC109763829; digalactosyldiacylglycerol synthase 1, chloroplastic-like	Glycerolipid metabolism (ko00561)	--	--	Glycosyl transferases group 1	Digalactosyldiacylglycerol synthase 1, chloroplastic OS=Glycine max OX=3847 GN=DGD1 PE=2 SV=1	S	Function unknown	unnamed protein product [Triticum turgidum subsp. durum]
TraesCSU03G0268900	0.26577	0.662973	0.981388	0.909222	2.36225	1.53443	0.0023938	1.43567	up	--	--	Biological Process: response to acid chemical (GO:0001101);; Molecular Function: molecular_function (GO:0003674);; Molecular Function: catalytic activity (GO:0003824);; Cellular Component: cellular_component (GO:0005575);; Cellular Component: intracellular (GO:0005622);; Cellular Component: obsolete cell (GO:0005623);; Cellular Component: cytoplasm (GO:0005737);; Cellular Component: mitochondrion…	K09480|0.0e+00|ats:109763829|K09480 digalactosyldiacylglycerol synthase [EC:2.4.1.241] | (RefSeq) LOC109763829; digalactosyldiacylglycerol synthase 1, chloroplastic-like	Glycerolipid metabolism (ko00561)	--	--	Glycosyl transferases group 1	Digalactosyldiacylglycerol synthase 1, chloroplastic OS=Glycine max OX=3847 GN=DGD1 PE=2 SV=1	S	Function unknown	unnamed protein product [Triticum turgidum subsp. durum]
TraesCSU03G0265000	2.62052	2.42869	6.22285	63.7395	54.0039	32.6416	1.95145e-13	3.83712	up	[O]	Posttranslational modification, protein turnover, chaperones	Molecular Function: glutathione transferase activity (GO:0004364);; Cellular Component: cytoplasm (GO:0005737);; Biological Process: glutathione metabolic process (GO:0006749);;	K00799|4.1e-122|ats:109756718|K00799 glutathione S-transferase [EC:2.5.1.18] | (RefSeq) LOC109756718; probable glutathione S-transferase GSTU6	Glutathione metabolism (ko00480)	[O]	Posttranslational modification, protein turnover, chaperones	Glutathione S-transferase, N-terminal domain	Probable glutathione S-transferase GSTU6 OS=Oryza sativa subsp. japonica OX=39947 GN=GSTU6 PE=2 SV=2	O	Posttranslational modification, protein turnover, chaperones	putative glutathione S-transferase GSTU6 [Triticum aestivum]
TraesCSU03G0261300	0.689278	1.10629	1.47033	2.477	2.65289	2.48012	3.99971e-05	1.3072	up	--	--	Biological Process: defense response (GO:0006952);; Biological Process: negative regulation of translation (GO:0017148);; Molecular Function: rRNA N-glycosylase activity (GO:0030598);; Molecular Function: toxin activity (GO:0090729);;	K10523|5.1e-58|sita:101752949|K10523 speckle-type POZ protein | (RefSeq) protein synthesis inhibitor II	--	--	--	Ribosome inactivating protein	Protein synthesis inhibitor II OS=Hordeum vulgare OX=4513 GN=RIP30A PE=1 SV=1	G	Carbohydrate transport and metabolism	protein synthesis inhibitor II [Aegilops tauschii subsp. tauschii]
TraesCSU03G0261100	0.820735	1.2251	1.70705	3.11489	2.90586	3.17206	3.34824e-06	1.37683	up	--	--	Biological Process: defense response (GO:0006952);; Biological Process: negative regulation of translation (GO:0017148);; Molecular Function: rRNA N-glycosylase activity (GO:0030598);; Molecular Function: toxin activity (GO:0090729);;	K10523|5.1e-58|sita:101752949|K10523 speckle-type POZ protein | (RefSeq) protein synthesis inhibitor II	--	--	--	Ribosome inactivating protein	Protein synthesis inhibitor II OS=Hordeum vulgare OX=4513 GN=RIP30A PE=1 SV=1	G	Carbohydrate transport and metabolism	protein synthesis inhibitor II [Aegilops tauschii subsp. tauschii]
TraesCSU03G0260600	1.74113	1.2754	4.93696	43.367	38.9028	22.477	1.88643e-09	3.81839	up	[O]	Posttranslational modification, protein turnover, chaperones	Molecular Function: glutathione transferase activity (GO:0004364);; Cellular Component: cytoplasm (GO:0005737);; Biological Process: glutathione metabolic process (GO:0006749);;	K00799|4.1e-122|ats:109756718|K00799 glutathione S-transferase [EC:2.5.1.18] | (RefSeq) LOC109756718; probable glutathione S-transferase GSTU6	Glutathione metabolism (ko00480)	[O]	Posttranslational modification, protein turnover, chaperones	Glutathione S-transferase, N-terminal domain	Probable glutathione S-transferase GSTU6 OS=Oryza sativa subsp. japonica OX=39947 GN=GSTU6 PE=2 SV=2	O	Posttranslational modification, protein turnover, chaperones	putative glutathione S-transferase GSTU6 [Triticum aestivum]
TraesCSU03G0234300	1.1618	0.95561	0.611126	2.5786	1.97515	1.22269	0.00624858	1.14767	up	--	--	Molecular Function: 3-hydroxyacyl-CoA dehydratase activity (GO:0018812);; Biological Process: sphingolipid biosynthetic process (GO:0030148);; Cellular Component: integral component of endoplasmic reticulum membrane (GO:0030176);; Biological Process: fatty acid elongation (GO:0030497);; Biological Process: very long-chain fatty acid biosynthetic process (GO:0042761);; Molecular Function: very-lon…	K10703|8.3e-117|ats:109766983|K10703 very-long-chain (3R)-3-hydroxyacyl-CoA dehydratase [EC:4.2.1.134] | (RefSeq) LOC109766983; very-long-chain (3R)-3-hydroxyacyl-CoA dehydratase PASTICCINO 2A isoform X1	Fatty acid elongation (ko00062);; Biosynthesis of unsaturated fatty acids (ko01040);; Fatty acid metabolism (ko01212)	[R]	General function prediction only	Protein tyrosine phosphatase-like protein, PTPLA	Very-long-chain (3R)-3-hydroxyacyl-CoA dehydratase PASTICCINO 2A OS=Oryza sativa subsp. japonica OX=39947 GN=PAS2A PE=2 SV=2	I	Lipid transport and metabolism	very-long-chain (3R)-3-hydroxyacyl-CoA dehydratase PASTICCINO 2A [Hordeum vulgare]
TraesCSU03G0221700	4.28449	4.68525	2.2951	9.04557	10.6919	5.90276	0.000141255	1.24443	up	--	--	Cellular Component: cell wall (GO:0005618);; Molecular Function: manganese ion binding (GO:0030145);; Molecular Function: nutrient reservoir activity (GO:0045735);; Cellular Component: apoplast (GO:0048046);;	--	--	--	--	Cupin	Germin-like protein 8-5 OS=Oryza sativa subsp. japonica OX=39947 GN=Os08g0189400 PE=2 SV=1	S	Function unknown	germin-like protein [Triticum aestivum]
TraesCSU03G0212700	15.2262	9.17187	20.005	3.28792	1.47195	0.207969	0.00174441	-3.04598	down	--	--	Molecular Function: fatty acid binding (GO:0005504);; Biological Process: systemic acquired resistance (GO:0009627);;	--	--	--	--	Probable lipid transfer	--	S	Function unknown	putative lipid-transfer protein DIR1 [Aegilops tauschii subsp. tauschii]
TraesCSU03G0193900	5.20168	4.10583	2.18853	0.513703	1.03843	1.57813	2.09002e-05	-1.81737	down	--	--	Molecular Function: peroxidase activity (GO:0004601);; Cellular Component: extracellular region (GO:0005576);; Biological Process: response to oxidative stress (GO:0006979);; Molecular Function: heme binding (GO:0020037);; Biological Process: hydrogen peroxide catabolic process (GO:0042744);; Molecular Function: metal ion binding (GO:0046872);;	K00430|5.1e-174|ats:109779100|K00430 peroxidase [EC:1.11.1.7] | (RefSeq) LOC109779100; peroxidase 1-like	Phenylpropanoid biosynthesis (ko00940)	--	--	Peroxidase	Peroxidase 1 OS=Oryza sativa subsp. japonica OX=39947 GN=PRX74 PE=2 SV=2	Q	Secondary metabolites biosynthesis, transport and catabolism	peroxidase 1-like [Aegilops tauschii subsp. tauschii]
TraesCSU03G0185500	6.107	7.864	8.28447	14.1283	17.8324	12.4479	3.73177e-06	1.07506	up	--	--	Cellular Component: cell wall (GO:0005618);; Molecular Function: manganese ion binding (GO:0030145);; Molecular Function: nutrient reservoir activity (GO:0045735);; Cellular Component: apoplast (GO:0048046);;	--	--	--	--	Cupin	Germin-like protein 8-11 OS=Oryza sativa subsp. japonica OX=39947 GN=Os08g0190100 PE=1 SV=1	S	Function unknown	germin-like protein 8-5 [Aegilops tauschii subsp. tauschii]
TraesCSU03G0167400	0.803	0.457192	0.881212	3.77095	4.68212	3.55019	2.33495e-26	2.5397	up	--		Molecular Function: protein kinase activity (GO:0004672);; Molecular Function: ATP binding (GO:0005524);; Biological Process: regulation of transcription, DNA-templated (GO:0006355);;	K04424|3.9e-97|sbi:8085533|K04424 sterile alpha motif and leucine zipper containing kinase AZK [EC:2.7.11.25] | (RefSeq) serine/threonine-protein kinase EDR1	--	[T]	Signal transduction mechanisms	Protein tyrosine and serine/threonine kinase	Probable serine/threonine-protein kinase SIS8 OS=Arabidopsis thaliana OX=3702 GN=SIS8 PE=1 SV=1	T	Signal transduction mechanisms	unnamed protein product [Triticum turgidum subsp. durum]
TraesCSU03G0144800	0.72639	0.687767	1.14874	11.0071	19.0954	11.1833	8.14943e-39	4.07848	up	--	--	Cellular Component: cell wall (GO:0005618);; Molecular Function: manganese ion binding (GO:0030145);; Molecular Function: nutrient reservoir activity (GO:0045735);; Cellular Component: apoplast (GO:0048046);;	--	--	--	--	Cupin	Germin-like protein 8-11 OS=Oryza sativa subsp. japonica OX=39947 GN=Os08g0190100 PE=1 SV=1	S	Function unknown	germin-like protein 8-11 [Aegilops tauschii subsp. tauschii]
TraesCSU03G0144700	4.03277	3.77183	4.8041	25.4787	38.0654	24.4329	1.18963e-34	2.87364	up	--	--	Cellular Component: cell wall (GO:0005618);; Molecular Function: manganese ion binding (GO:0030145);; Molecular Function: nutrient reservoir activity (GO:0045735);; Cellular Component: apoplast (GO:0048046);;	--	--	--	--	Cupin	Germin-like protein 8-11 OS=Oryza sativa subsp. japonica OX=39947 GN=Os08g0190100 PE=1 SV=1	S	Function unknown	germin-like protein 8-11 [Aegilops tauschii subsp. tauschii]
TraesCSU03G0144600	3.8666	4.23279	3.3416	9.60939	13.2672	11.2457	5.96446e-15	1.64026	up	--	--	Cellular Component: cell wall (GO:0005618);; Molecular Function: manganese ion binding (GO:0030145);; Molecular Function: nutrient reservoir activity (GO:0045735);; Cellular Component: apoplast (GO:0048046);;	--	--	--	--	Cupin	Germin-like protein 8-5 OS=Oryza sativa subsp. japonica OX=39947 GN=Os08g0189400 PE=2 SV=1	S	Function unknown	germin-like protein 8-5 [Aegilops tauschii subsp. tauschii]
TraesCSU03G0140500	0.591223	0.802292	0.353187	2.62342	2.86691	2.35835	8.50377e-07	2.18454	up	--	--	Cellular Component: cell wall (GO:0005618);; Molecular Function: manganese ion binding (GO:0030145);; Molecular Function: nutrient reservoir activity (GO:0045735);; Cellular Component: apoplast (GO:0048046);;	--	--	--	--	Cupin	Germin-like protein 8-11 OS=Oryza sativa subsp. japonica OX=39947 GN=Os08g0190100 PE=1 SV=1	S	Function unknown	germin-like protein 8-5, partial [Aegilops tauschii subsp. tauschii]
TraesCSU03G0140400	4.51839	4.94799	4.07479	13.9602	19.1162	11.5214	7.63525e-14	1.78927	up	--	--	Cellular Component: cell wall (GO:0005618);; Molecular Function: manganese ion binding (GO:0030145);; Molecular Function: nutrient reservoir activity (GO:0045735);; Cellular Component: apoplast (GO:0048046);;	--	--	--	--	Cupin	Germin-like protein 8-11 OS=Oryza sativa subsp. japonica OX=39947 GN=Os08g0190100 PE=1 SV=1	S	Function unknown	germin-like protein 8-11 [Aegilops tauschii subsp. tauschii]
TraesCSU03G0140300	8.99586	10.4213	7.63692	18.8862	30.4175	18.7214	5.53133e-08	1.40305	up	--	--	Cellular Component: cell wall (GO:0005618);; Molecular Function: manganese ion binding (GO:0030145);; Molecular Function: nutrient reservoir activity (GO:0045735);; Cellular Component: apoplast (GO:0048046);;	--	--	--	--	Cupin	Germin-like protein 8-11 OS=Oryza sativa subsp. japonica OX=39947 GN=Os08g0190100 PE=1 SV=1	S	Function unknown	Germin-like protein 8-5 [Triticum urartu]
TraesCSU03G0112100	0.452029	0.524909	0.251812	2.36023	1.76059	2.59714	2.89368e-14	2.47468	up	--	--	Molecular Function: UDP-glycosyltransferase activity (GO:0008194);;	K13227|4.3e-227|ats:109736907|K13227 UDP-glucosyltransferase BX8/BX9 [EC:2.4.1.202] | (RefSeq) LOC109736907; DIMBOA UDP-glucosyltransferase BX9-like	Benzoxazinoid biosynthesis (ko00402)	[GC]	Carbohydrate transport and metabolism;; Energy production and conversion	UDP-glucoronosyl and UDP-glucosyl transferase	DIMBOA UDP-glucosyltransferase BX8 OS=Zea mays OX=4577 GN=Bx8 PE=1 SV=1	H	Coenzyme transport and metabolism	DIMBOA UDP-glucosyltransferase BX8-like [Aegilops tauschii subsp. tauschii]
TraesCSU03G0111800	9.21958	8.58283	9.62904	40.0491	46.9631	42.3068	1.44611e-72	2.31425	up	[C]	Energy production and conversion	Molecular Function: glutathione transferase activity (GO:0004364);;	K07393|1.6e-208|ats:109736884|K07393 glutathionyl-hydroquinone reductase [EC:1.8.5.7] | (RefSeq) uncharacterized protein LOC109736884 isoform X1	--	[O]	Posttranslational modification, protein turnover, chaperones	Glutathione S-transferase, N-terminal domain	--	O	Posttranslational modification, protein turnover, chaperones	uncharacterized protein LOC109736884 isoform X1 [Aegilops tauschii subsp. tauschii]
TraesCSU03G0110000	1.39719	1.36082	1.11877	5.23745	4.15775	5.47038	2.67658e-22	1.99939	up	--	--	--	K07374|6.3e-13|pxb:103930138|K07374 tubulin alpha | (RefSeq) tubulin alpha-4 chain-like	Phagosome (ko04145)	--	--	--	--	--	--	uncharacterized protein LOC109781649 [Aegilops tauschii subsp. tauschii]
TraesCSU03G0108300	45.3018	44.7075	45.9056	12.3936	13.2975	12.0821	1.17295e-48	-1.76939	down	[T]	Signal transduction mechanisms	Molecular Function: protein kinase activity (GO:0004672);; Molecular Function: ATP binding (GO:0005524);;	K17302|5.0e-97|ats:109756773|K17302 coatomer subunit beta' | (RefSeq) uncharacterized protein LOC109756773	--	--	--	Protein kinase domain	Cysteine-rich receptor-like protein kinase 6 OS=Oryza sativa subsp. japonica OX=39947 GN=CRK6 PE=1 SV=1	T	Signal transduction mechanisms	cysteine-rich receptor-like protein kinase 6 [Aegilops tauschii subsp. tauschii]
TraesCSU03G0108200	0.626932	0.768806	0.920716	3.47846	4.05926	3.30952	1.74748e-16	2.28441	up	[Q]	Secondary metabolites biosynthesis, transport and catabolism	Molecular Function: hydrolase activity (GO:0016787);;	--	--	[R]	General function prediction only	Dienelactone hydrolase family	Endo-1,3;1,4-beta-D-glucanase OS=Zea mays OX=4577 PE=1 SV=1	Q	Secondary metabolites biosynthesis, transport and catabolism	endo-1,3;1,4-beta-D-glucanase-like isoform X1 [Aegilops tauschii subsp. tauschii]
TraesCSU03G0106100	3.89105	3.12021	3.05662	1.67636	1.55481	1.37808	5.0183e-07	-1.05013	down	--	--	Molecular Function: ADP binding (GO:0043531);;	K13457|3.7e-39|osa:4340191|K13457 disease resistance protein RPM1 | (RefSeq) disease resistance protein RPM1	Plant-pathogen interaction (ko04626)	[T]	Signal transduction mechanisms	Leucine rich repeat	Disease resistance protein Pikm1-TS OS=Oryza sativa subsp. japonica OX=39947 GN=PIKM1-TS PE=1 SV=1	T	Signal transduction mechanisms	probable disease resistance protein RXW24L [Aegilops tauschii subsp. tauschii]
TraesCSU03G0098600	0.987808	0.822846	0.991429	23.8764	16.6922	19.4926	3.12259e-154	4.57451	up	[V]	Defense mechanisms	Molecular Function: ATP binding (GO:0005524);; Cellular Component: integral component of membrane (GO:0016021);; Molecular Function: ATPase activity (GO:0016887);;	K08712|1.9e-127|gsl:Gasu_29800|K08712 ATP-binding cassette, subfamily G (WHITE), member 2, SNQ2 | (RefSeq) ABC transporter, ATP-binding protein	ABC transporters (ko02010)	[Q]	Secondary metabolites biosynthesis, transport and catabolism	ABC-2 type transporter	ABC transporter G family member 44 OS=Oryza sativa subsp. japonica OX=39947 GN=ABCG44 PE=2 SV=2	Q	Secondary metabolites biosynthesis, transport and catabolism	unnamed protein product [Triticum turgidum subsp. durum]
TraesCSU03G0096000	0.462966	0.51025	0.354333	3.12754	4.46009	5.43047	6.71714e-12	3.27166	up	--	--	--	--	--	--	--	--	--	--	--	unnamed protein product [Triticum turgidum subsp. durum]
TraesCSU03G0093000	4.60578	5.26356	2.913	1.87693	1.3651	2.48448	0.000338439	-1.10222	down	[G]	Carbohydrate transport and metabolism	Molecular Function: UDP-glycosyltransferase activity (GO:0008194);;	K13227|3.2e-251|ats:109754422|K13227 UDP-glucosyltransferase BX8/BX9 [EC:2.4.1.202] | (RefSeq) LOC109754422; DIMBOA UDP-glucosyltransferase BX8-like	Benzoxazinoid biosynthesis (ko00402)	[GC]	Carbohydrate transport and metabolism;; Energy production and conversion	UDP-glucoronosyl and UDP-glucosyl transferase	DIMBOA UDP-glucosyltransferase BX8 OS=Zea mays OX=4577 GN=Bx8 PE=1 SV=1	--	--	unnamed protein product [Triticum turgidum subsp. durum]
TraesCSU03G0077800	0.0534	0	0.158712	2.58933	2.66395	2.77242	8.05073e-18	5.30593	up	--	--	--	--	--	[R]	General function prediction only	C2H2-type zinc finger	Zinc finger protein ZAT5 OS=Arabidopsis thaliana OX=3702 GN=ZAT5 PE=2 SV=1	S	Function unknown	unnamed protein product [Triticum turgidum subsp. durum]
TraesCSU03G0077000	5.60143	4.71326	8.86991	1.79333	1.68393	2.12512	2.54623e-06	-1.66596	down	--	--	--	--	--	--	--	--	--	--	--	hypothetical protein TRIUR3_01418 [Triticum urartu]
TraesCSU03G0071500	0.389863	0.291211	0.297471	2.61353	2.25993	2.09495	6.34504e-18	2.87943	up	--	--	Cellular Component: nucleus (GO:0005634);; Biological Process: regulation of transcription, DNA-templated (GO:0006355);; Molecular Function: sequence-specific DNA binding (GO:0043565);;	K09422|3.9e-162|ats:109740834|K09422 transcription factor MYB, plant | (RefSeq) LOC109740834; transcription factor MYB108-like	--	[K]	Transcription	Myb-like DNA-binding domain	Transcription factor JAMYB OS=Oryza sativa subsp. japonica OX=39947 GN=JAMYB PE=2 SV=1	K	Transcription	MYB transcription factor 82 [Triticum aestivum]
TraesCSU03G0055000	0.822971	0.587651	0.935652	3.41102	2.86283	2.30897	9.84641e-12	1.94979	up	--	--	Cellular Component: integral component of membrane (GO:0016021);;	--	--	--	--	Late embryogenesis abundant protein	--	S	Function unknown	NDR1/HIN1-like protein 13 [Aegilops tauschii subsp. tauschii]
TraesCSU03G0047200	2.89002	3.42681	1.49246	5.72637	8.03347	6.85031	1.93691e-06	1.45521	up	--	--	Molecular Function: hydrolase activity, hydrolyzing O-glycosyl compounds (GO:0004553);; Biological Process: carbohydrate metabolic process (GO:0005975);;	K19891|6.0e-52|atr:18423853|K19891 glucan endo-1,3-beta-glucosidase 1/2/3 [EC:3.2.1.39] | (RefSeq) glucan endo-1,3-beta-glucosidase 3	Starch and sucrose metabolism (ko00500)	--	--	Glycosyl hydrolases family 17	Glucan endo-1,3-beta-glucosidase GI OS=Hordeum vulgare OX=4513 PE=1 SV=2	G	Carbohydrate transport and metabolism	unnamed protein product [Triticum turgidum subsp. durum]
TraesCSU03G0041100	1.08464	1.02208	1.20069	2.43789	1.91171	2.57458	9.93925e-05	1.12423	up	--	--	--	K11816|7.7e-19|ats:109751227|K11816 indole-3-pyruvate monooxygenase [EC:1.14.13.168] | (RefSeq) LOC109751227; probable indole-3-pyruvate monooxygenase YUCCA9	Tryptophan metabolism (ko00380)	[Q]	Secondary metabolites biosynthesis, transport and catabolism	--	Probable indole-3-pyruvate monooxygenase YUCCA9 OS=Arabidopsis thaliana OX=3702 GN=YUC9 PE=2 SV=1	P	Inorganic ion transport and metabolism	putative indole-3-pyruvate monooxygenase YUCCA3 [Hordeum vulgare]
TraesCSU03G0033800	2.22377	2.31912	2.21064	7.19166	6.40204	7.50643	3.34692e-37	1.71371	up	[HR]	Coenzyme transport and metabolism;; General function prediction only	Biological Process: sucrose metabolic process (GO:0005985);; Molecular Function: sucrose synthase activity (GO:0016157);; Molecular Function: sucrose-phosphate synthase activity (GO:0046524);;	K00696|0.0e+00|ats:109738481|K00696 sucrose-phosphate synthase [EC:2.4.1.14] | (RefSeq) LOC109738481; probable sucrose-phosphate synthase 4	Starch and sucrose metabolism (ko00500)	[M]	Cell wall/membrane/envelope biogenesis	Glycosyl transferases group 1	Probable sucrose-phosphate synthase 4 OS=Oryza sativa subsp. japonica OX=39947 GN=SPS4 PE=2 SV=1	M	Cell wall/membrane/envelope biogenesis	probable sucrose-phosphate synthase 4 [Aegilops tauschii subsp. tauschii]
TraesCSU03G0029500	2.75143	2.18656	3.80543	15.5158	18.3213	16.73	3.20101e-40	2.61736	up	--	--	--	--	--	--	--	--	--	--	--	unnamed protein product [Triticum turgidum subsp. durum]
TraesCSU03G0026000	2.47419	1.94022	2.0693	3.92452	4.14592	4.59391	8.85741e-09	1.03742	up	--	--	Molecular Function: serine-type peptidase activity (GO:0008236);; Cellular Component: integral component of membrane (GO:0016021);;	K01285|2.8e-297|ats:109772445|K01285 lysosomal Pro-X carboxypeptidase [EC:3.4.16.2] | (RefSeq) LOC109772445; lysosomal Pro-X carboxypeptidase	--	[OR]	Posttranslational modification, protein turnover, chaperones;; General function prediction only	Serine carboxypeptidase S28	--	O	Posttranslational modification, protein turnover, chaperones	unnamed protein product [Triticum turgidum subsp. durum]
TraesCSU03G0019600	6.8196	7.51932	6.52803	1.15463	1.27127	0.634039	2.22837e-27	-2.67495	down	--	--	Molecular Function: serine-type carboxypeptidase activity (GO:0004185);; Molecular Function: transferase activity, transferring acyl groups other than amino-acyl groups (GO:0016747);; Biological Process: secondary metabolic process (GO:0019748);;	K16296|2.8e-279|ats:109759570|K16296 serine carboxypeptidase-like clade I [EC:3.4.16.-] | (RefSeq) LOC109759570; serine carboxypeptidase-like 11	--	[OE]	Posttranslational modification, protein turnover, chaperones;; Amino acid transport and metabolism	Serine carboxypeptidase	Serine carboxypeptidase-like 19 OS=Arabidopsis thaliana OX=3702 GN=SCPL19 PE=1 SV=1	--	--	unnamed protein product [Triticum aestivum]
TraesCSU03G0009100	20.5764	19.1429	16.0842	134.969	143.639	121.253	1.91451e-80	2.91201	up	[T]	Signal transduction mechanisms	Molecular Function: protein kinase activity (GO:0004672);; Molecular Function: ATP binding (GO:0005524);; Cellular Component: endoplasmic reticulum membrane (GO:0005789);;	K17302|1.9e-52|ats:109767593|K17302 coatomer subunit beta' | (RefSeq) uncharacterized protein LOC109767593	--	[T]	Signal transduction mechanisms	Protein kinase domain	Cysteine-rich receptor-like protein kinase 45 OS=Arabidopsis thaliana OX=3702 GN=CRK45 PE=1 SV=1	T	Signal transduction mechanisms	unnamed protein product [Triticum turgidum subsp. durum]
TraesCSU03G0008900	7.13311	6.37974	6.34361	2.81457	3.86628	2.69541	8.63308e-07	-1.00347	down	--	--	Molecular Function: calcium ion binding (GO:0005509);; Molecular Function: polysaccharide binding (GO:0030247);;	--	--	--	--	Wall-associated receptor kinase galacturonan-binding	Wall-associated receptor kinase 2 OS=Arabidopsis thaliana OX=3702 GN=WAK2 PE=1 SV=1	T	Signal transduction mechanisms	wall-associated receptor kinase 2-like [Aegilops tauschii subsp. tauschii]
TraesCSU03G0003800	4.8942	3.94773	3.54096	34.111	21.7077	29.9645	4.43308e-40	2.85302	up	--	--	--	--	--	--	--	--	--	--	--	uncharacterized protein LOC109748535 [Aegilops tauschii subsp. tauschii]
TraesCSU03G0003500	0.264466	0.25963	0.64061	1.03014	1.59833	0.688637	0.000129414	1.5666	up	[T]	Signal transduction mechanisms	Molecular Function: solute:proton antiporter activity (GO:0015299);; Cellular Component: integral component of membrane (GO:0016021);;	K14726|9.0e-31|cme:CYME_CMS152C|K14726 solute carrier family 9 (sodium/hydrogen exchanger), member 10/11 | (RefSeq) probable sodium/hydrogen antiporter	--	[P]	Inorganic ion transport and metabolism	Sodium/hydrogen exchanger family	Sodium/hydrogen exchanger 7 OS=Arabidopsis thaliana OX=3702 GN=NHX7 PE=1 SV=1	P	Inorganic ion transport and metabolism	sodium/hydrogen exchanger, putative, expressed [Triticum aestivum]
TraesCS7D03G1306700	1.52905	1.27049	1.77899	5.97249	5.75115	6.43146	2.13221e-38	2.06743	up	--	--	Molecular Function: ATP binding (GO:0005524);; Molecular Function: 1-phosphatidylinositol-4-phosphate 5-kinase activity (GO:0016308);;	K00889|0.0e+00|ats:109775873|K00889 1-phosphatidylinositol-4-phosphate 5-kinase [EC:2.7.1.68] | (RefSeq) LOC109775873; phosphatidylinositol 4-phosphate 5-kinase 9-like	Inositol phosphate metabolism (ko00562);; Phosphatidylinositol signaling system (ko04070);; Endocytosis (ko04144)	[T]	Signal transduction mechanisms	Phosphatidylinositol-4-phosphate 5-Kinase	Phosphatidylinositol 4-phosphate 5-kinase 9 OS=Arabidopsis thaliana OX=3702 GN=PIP5K9 PE=1 SV=2	T	Signal transduction mechanisms	phosphatidylinositol 4-phosphate 5-kinase 9-like [Aegilops tauschii subsp. tauschii]
TraesCS7D03G1302400	0.437825	0.296	0.584836	1.394	1.29279	1.66727	9.73675e-08	1.78586	up	--	--	Molecular Function: transferase activity, transferring acyl groups other than amino-acyl groups (GO:0016747);;	K19861|4.8e-122|dosa:Os10t0195600-01|K19861 benzyl alcohol O-benzoyltransferase [EC:2.3.1.196 2.3.1.232] | (RefSeq) Os10g0195600; Transferase family protein.	--	--	--	Transferase family	Acyl transferase 1 OS=Oryza sativa subsp. japonica OX=39947 GN=AT1 PE=2 SV=1	S	Function unknown	spermidine hydroxycinnamoyltransferase 2-like [Aegilops tauschii subsp. tauschii]
TraesCS7D03G1300600	47.8078	45.2466	63.3973	7.02614	8.69342	6.41097	9.82815e-57	-2.73199	down	--	--	--	--	--	--	--	C1 domain	--	S	Function unknown	uncharacterized protein LOC109764216 [Aegilops tauschii subsp. tauschii]
TraesCS7D03G1300400	18.2316	19.5726	23.6443	2.35966	2.74963	2.30962	2.10635e-98	-2.96875	down	--		Molecular Function: protein kinase activity (GO:0004672);; Molecular Function: ATP binding (GO:0005524);;	K17302|0.0e+00|ats:109764202|K17302 coatomer subunit beta' | (RefSeq) uncharacterized protein LOC109764202 isoform X1	--	--	--	Protein kinase domain	Cysteine-rich receptor-like protein kinase 10 OS=Arabidopsis thaliana OX=3702 GN=CRK10 PE=1 SV=3	U	Intracellular trafficking, secretion, and vesicular transport	uncharacterized protein LOC109764202 isoform X1 [Aegilops tauschii subsp. tauschii]
TraesCS7D03G1299700	6.38084	5.98963	6.58137	2.76188	2.71029	2.55724	1.80807e-20	-1.16025	down	--	--	Molecular Function: ADP binding (GO:0043531);;	K15078|4.8e-62|tcc:18614561|K15078 structure-specific endonuclease subunit SLX1 [EC:3.6.1.-] | (RefSeq) putative disease resistance protein RGA3	--	[T]	Signal transduction mechanisms	NB-ARC domain	Putative disease resistance protein RGA4 OS=Solanum bulbocastanum OX=147425 GN=RGA4 PE=2 SV=1	S	Function unknown	unnamed protein product [Triticum turgidum subsp. durum]
TraesCS7D03G1297900	1.66623	1.63232	1.69651	9.77068	9.23957	10.2937	1.92729e-71	2.62283	up	--	--	Cellular Component: integral component of membrane (GO:0016021);;	K09122|1.5e-84|sbi:8057957|K09122 uncharacterized protein | (RefSeq) uncharacterized protein LOC8057957	--	--	--	Protein of unknown function (DUF707)	--	S	Function unknown	uncharacterized protein LOC109747140 [Aegilops tauschii subsp. tauschii]
TraesCS7D03G1293600	1.07126	0.898442	0.899965	4.83692	5.66569	4.64558	4.9469e-33	2.46731	up	--	--	--	--	--	[R]	General function prediction only	LysM domain	--	S	Function unknown	uncharacterized protein LOC109736518 [Aegilops tauschii subsp. tauschii]
TraesCS7D03G1292300	0.474289	0.414899	0.074988	176.055	173.443	202.686	5.24717e-200	9.17879	up	--	--	Biological Process: response to water (GO:0009415);;	--	--	--	--	Dehydrin	Cold shock protein CS66 OS=Triticum aestivum OX=4565 GN=CS66 PE=2 SV=1	--	--	cold-shock protein CS120-like [Aegilops tauschii subsp. tauschii]
TraesCS7D03G1287900	9.84029	9.48465	9.99891	3.87005	4.44434	3.63364	1.38666e-18	-1.2168	down	[R]	General function prediction only	Molecular Function: ADP binding (GO:0043531);;	K15078|8.9e-74|tcc:18614561|K15078 structure-specific endonuclease subunit SLX1 [EC:3.6.1.-] | (RefSeq) putative disease resistance protein RGA3	--	[T]	Signal transduction mechanisms	NB-ARC domain	Disease resistance RPP13-like protein 4 OS=Arabidopsis thaliana OX=3702 GN=RPP13L4 PE=1 SV=2	T	Signal transduction mechanisms	putative disease resistance RPP13-like protein 1 [Aegilops tauschii subsp. tauschii]
TraesCS7D03G1281900	0	0	0.129324	2.7705	2.01957	2.24765	4.42639e-14	5.75651	up	--	--	Cellular Component: integral component of membrane (GO:0016021);;	K19040|1.1e-19|han:110912777|K19040 E3 ubiquitin-protein ligase ATL10/75/76/77/78 [EC:2.3.2.27] | (RefSeq) RING-H2 finger protein ATL74-like	--	[O]	Posttranslational modification, protein turnover, chaperones	Ring finger domain	Probable E3 ubiquitin-protein ligase ATL44 OS=Arabidopsis thaliana OX=3702 GN=ATL44 PE=1 SV=1	O	Posttranslational modification, protein turnover, chaperones	probable E3 ubiquitin-protein ligase ATL44 [Aegilops tauschii subsp. tauschii]
TraesCS7D03G1281600	1.33065	2.05535	4.94919	20.1322	22.7758	18.469	1.05308e-18	2.98058	up	--	--	Cellular Component: integral component of membrane (GO:0016021);;	K19040|2.8e-21|ccaj:109799666|K19040 E3 ubiquitin-protein ligase ATL10/75/76/77/78 [EC:2.3.2.27] | (RefSeq) RING-H2 finger protein ATL78-like	--	[O]	Posttranslational modification, protein turnover, chaperones	Ring finger domain	Probable E3 ubiquitin-protein ligase ATL45 OS=Arabidopsis thaliana OX=3702 GN=ATL45 PE=1 SV=1	O	Posttranslational modification, protein turnover, chaperones	RING-H2 finger protein ATL8-like [Aegilops tauschii subsp. tauschii]
TraesCS7D03G1281400	2.02468	1.93347	3.41306	27.3724	22.9674	21.5968	3.76708e-53	3.36684	up	--	--	Cellular Component: integral component of membrane (GO:0016021);;	K19040|5.3e-20|dosa:Os02t0541500-00|K19040 E3 ubiquitin-protein ligase ATL10/75/76/77/78 [EC:2.3.2.27] | (RefSeq) Os02g0541500; Similar to predicted protein.	--	[O]	Posttranslational modification, protein turnover, chaperones	Ring finger domain	Probable E3 ubiquitin-protein ligase ATL45 OS=Arabidopsis thaliana OX=3702 GN=ATL45 PE=1 SV=1	O	Posttranslational modification, protein turnover, chaperones	probable E3 ubiquitin-protein ligase ATL44 [Aegilops tauschii subsp. tauschii]
TraesCS7D03G1276100	7.7451	7.90956	9.53411	45.7191	52.7208	46.7505	3.69473e-78	2.60747	up	--	--	Biological Process: response to acid chemical (GO:0001101);; Biological Process: immune system process (GO:0002376);; Cellular Component: cellular_component (GO:0005575);; Cellular Component: intracellular (GO:0005622);; Cellular Component: obsolete cell (GO:0005623);; Cellular Component: cytoplasm (GO:0005737);; Cellular Component: peroxisome (GO:0005777);; Cellular Component: cytosol (GO:000582…	K13346|8.0e-94|ats:109770620|K13346 peroxin-10 | (RefSeq) LOC109770620; stress-response A/B barrel domain-containing protein DABB1-like	Peroxisome (ko04146)	--	--	Stress responsive A/B Barrel Domain	Stress-response A/B barrel domain-containing protein UP3 OS=Arabidopsis thaliana OX=3702 GN=UP3 PE=1 SV=1	S	Function unknown	predicted protein [Hordeum vulgare subsp. vulgare]
TraesCS7D03G1276000	4.39873	4.09463	3.40193	2.01272	1.40351	1.67606	2.19522e-07	-1.15261	down	[V]	Defense mechanisms	Molecular Function: antiporter activity (GO:0015297);; Cellular Component: integral component of membrane (GO:0016021);; Molecular Function: xenobiotic transmembrane transporter activity (GO:0042910);;	K03327|7.8e-261|ats:109766618|K03327 multidrug resistance protein, MATE family | (RefSeq) LOC109766618; protein DETOXIFICATION 16-like	--	[R]	General function prediction only	MatE	Protein DETOXIFICATION 16 OS=Arabidopsis thaliana OX=3702 GN=DTX16 PE=2 SV=1	V	Defense mechanisms	protein DETOXIFICATION 16-like [Aegilops tauschii subsp. tauschii]
TraesCS7D03G1275600	7.20531	7.26952	4.03078	1.76001	1.36479	1.31389	1.20216e-12	-1.99419	down	[G]	Carbohydrate transport and metabolism	Molecular Function: UDP-glycosyltransferase activity (GO:0008194);;	K23260|4.2e-52|csv:101202984|K23260 scopoletin glucosyltransferase [EC:2.4.1.128] | (RefSeq) scopoletin glucosyltransferase	Phenylpropanoid biosynthesis (ko00940)	[GC]	Carbohydrate transport and metabolism;; Energy production and conversion	UDP-glucoronosyl and UDP-glucosyl transferase	UDP-glycosyltransferase 89B2 OS=Stevia rebaudiana OX=55670 GN=UGT89B2 PE=2 SV=1	--	--	UDP-glycosyltransferase 89B2-like [Aegilops tauschii subsp. tauschii]
TraesCS7D03G1271400	1.74847	1.56214	1.58409	10.0322	5.4927	6.93186	8.16163e-20	2.26803	up	[G]	Carbohydrate transport and metabolism	Molecular Function: channel activity (GO:0015267);; Cellular Component: integral component of membrane (GO:0016021);;	K09874|6.3e-160|ats:109768714|K09874 aquaporin NIP | (RefSeq) LOC109768714; aquaporin NIP1-3-like	--	[G]	Carbohydrate transport and metabolism	Major intrinsic protein	Aquaporin NIP1-3 OS=Oryza sativa subsp. japonica OX=39947 GN=NIP1-3 PE=3 SV=2	G	Carbohydrate transport and metabolism	aquaporin NIP1-3-like [Aegilops tauschii subsp. tauschii]
TraesCS7D03G1269400	6.24367	6.7142	4.15484	0.928305	1.25049	0.999604	3.05964e-20	-2.35426	down	[QV]	Secondary metabolites biosynthesis, transport and catabolism;; Defense mechanisms	Molecular Function: monooxygenase activity (GO:0004497);; Molecular Function: iron ion binding (GO:0005506);; Cellular Component: integral component of membrane (GO:0016021);; Molecular Function: oxidoreductase activity, acting on paired donors, with incorporation or reduction of molecular oxygen (GO:0016705);; Molecular Function: heme binding (GO:0020037);;	K13223|2.9e-155|ats:109757929|K13223 indole-2-monooxygenase [EC:1.14.14.153] | (RefSeq) LOC109757929; indole-2-monooxygenase-like	Benzoxazinoid biosynthesis (ko00402)	[Q]	Secondary metabolites biosynthesis, transport and catabolism	Cytochrome P450	indole-2-monooxygenase OS=Zea mays OX=4577 GN=CYP71C4 PE=1 SV=1	Q	Secondary metabolites biosynthesis, transport and catabolism	indole-2-monooxygenase-like [Aegilops tauschii subsp. tauschii]
TraesCS7D03G1268500	147.798	147.92	162.76	54.2393	52.8889	58.553	4.06846e-41	-1.39162	down	--	--	Molecular Function: DNA binding (GO:0003677);; Cellular Component: nucleus (GO:0005634);;	K11296|1.0e-55|ats:109734061|K11296 high mobility group protein B3 | (RefSeq) LOC109734061; HMG1/2-like protein isoform X1	--	[R]	General function prediction only	HMG (high mobility group) box	HMG1/2-like protein OS=Triticum aestivum OX=4565 PE=2 SV=1	K	Transcription	HMG1/2-like protein isoform X1 [Aegilops tauschii subsp. tauschii]
TraesCS7D03G1265500	0.105424	0	0	2.26854	4.45566	1.96223	4.40423e-05	6.4326	up	[S]	Function unknown	--	--	--	[S]	Function unknown	Transport and Golgi organisation 2	--	S	Function unknown	transport and Golgi organization 2 homolog [Aegilops tauschii subsp. tauschii]
TraesCS7D03G1265000	0.526167	0.301117	0.485	1.85549	1.69547	1.18663	4.37245e-10	1.93343	up	[M]	Cell wall/membrane/envelope biogenesis	Molecular Function: transferase activity, transferring glycosyl groups (GO:0016757);;	--	--	--	--	Glycosyltransferase family 92	Glycosyltransferase family 92 protein Os08g0121900 OS=Oryza sativa subsp. japonica OX=39947 GN=Os08g0121900 PE=2 SV=1	M	Cell wall/membrane/envelope biogenesis	glycosyltransferase family 92 protein Os08g0121900-like [Aegilops tauschii subsp. tauschii]
TraesCS7D03G1264700	5.03827	4.6569	5.8975	66.3538	65.1562	68.7837	1.0955e-210	3.76219	up	[Q]	Secondary metabolites biosynthesis, transport and catabolism	Molecular Function: oxidoreductase activity (GO:0016491);; Molecular Function: metal ion binding (GO:0046872);;	K24028|4.2e-29|mus:103993175|K24028 salicylic acid 3-hydroxylase [EC:1.14.11.-] | (RefSeq) protein DOWNY MILDEW RESISTANCE 6	--	[QR]	Secondary metabolites biosynthesis, transport and catabolism;; General function prediction only	non-haem dioxygenase in morphine synthesis N-terminal	Flavanone 3-dioxygenase 2 OS=Oryza sativa subsp. japonica OX=39947 GN=F3H-2 PE=1 SV=1	Q	Secondary metabolites biosynthesis, transport and catabolism	2-oxoglutarate-Fe(II) type oxidoreductase-like [Aegilops tauschii subsp. tauschii]
TraesCS7D03G1251300	12.8695	26.7412	13.6516	6.76692	5.90669	3.38046	0.00158387	-1.66405	down	[P]	Inorganic ion transport and metabolism	Biological Process: response to acid chemical (GO:0001101);; Molecular Function: molecular_function (GO:0003674);; Molecular Function: catalytic activity (GO:0003824);; Molecular Function: thiosulfate sulfurtransferase activity (GO:0004792);; Cellular Component: cellular_component (GO:0005575);; Cellular Component: intracellular (GO:0005622);; Cellular Component: obsolete cell (GO:0005623);; Cell…	K22547|3.9e-25|egu:105044061|K22547 arsenate reductase [EC:1.20.4.1] | (RefSeq) thiosulfate sulfurtransferase 18 isoform X1	--	[P]	Inorganic ion transport and metabolism	Rhodanese-like domain	Senescence-associated protein DIN1 OS=Raphanus sativus OX=3726 GN=DIN1 PE=2 SV=1	P	Inorganic ion transport and metabolism	thiosulfate sulfurtransferase 16, chloroplastic-like isoform X2 [Aegilops tauschii subsp. tauschii]
TraesCS7D03G1250900	10.9541	7.30902	7.47531	1.92432	2.29341	2.805	4.14784e-17	-1.80181	down	[I]	Lipid transport and metabolism	Molecular Function: phospholipase D activity (GO:0004630);; Molecular Function: calcium ion binding (GO:0005509);; Cellular Component: membrane (GO:0016020);; Biological Process: lipid catabolic process (GO:0016042);; Biological Process: phosphatidylcholine metabolic process (GO:0046470);; Molecular Function: N-acylphosphatidylethanolamine-specific phospholipase D activity (GO:0070290);;	K01115|0.0e+00|ats:109761343|K01115 phospholipase D1/2 [EC:3.1.4.4] | (RefSeq) LOC109761343; phospholipase D alpha 2-like	Glycerophospholipid metabolism (ko00564);; Ether lipid metabolism (ko00565);; Endocytosis (ko04144)	[I]	Lipid transport and metabolism	Phospholipase D C terminal	Phospholipase D alpha 2 OS=Oryza sativa subsp. japonica OX=39947 GN=PLD2 PE=2 SV=2	I	Lipid transport and metabolism	phospholipase D alpha 2-like [Aegilops tauschii subsp. tauschii]
TraesCS7D03G1248200	9.66736	9.46188	7.20096	3.72208	4.39391	3.79826	1.137e-07	-1.07341	down	[IR]	Lipid transport and metabolism;; General function prediction only	Molecular Function: hydrolase activity, acting on ester bonds (GO:0016788);;	K10691|3.5e-35|ats:109762802|K10691 E3 ubiquitin-protein ligase UBR4 [EC:2.3.2.27] | (RefSeq) LOC109762802; auxin transport protein BIG	--	--	--	GDSL-like Lipase/Acylhydrolase	GDSL esterase/lipase At4g28780 OS=Arabidopsis thaliana OX=3702 GN=At4g28780 PE=2 SV=1	L	Replication, recombination and repair	GDSL esterase/lipase At4g28780-like [Aegilops tauschii subsp. tauschii]
TraesCS7D03G1247100	1.64151	1.5977	1.47961	6.9118	5.04469	6.19611	8.32265e-16	1.99754	up	--	--	Cellular Component: apoplast (GO:0048046);;	K01870|7.2e-10|csat:104723377|K01870 isoleucyl-tRNA synthetase [EC:6.1.1.5] | (RefSeq) isoleucine--tRNA ligase, chloroplastic/mitochondrial-like	Aminoacyl-tRNA biosynthesis (ko00970)	--	--	Dirigent-like protein	Dirigent protein 2 OS=Arabidopsis thaliana OX=3702 GN=DIR2 PE=2 SV=1	S	Function unknown	dirigent protein 2-like [Aegilops tauschii subsp. tauschii]
TraesCS7D03G1244800	27.0722	27.9924	26.4509	8.99839	9.75005	8.40002	6.84322e-28	-1.50948	down	--	--	Molecular Function: DNA-binding transcription factor activity (GO:0003700);; Biological Process: positive regulation of transcription, DNA-templated (GO:0045893);;	K14432|8.2e-08|mus:103973799|K14432 ABA responsive element binding factor | (RefSeq) ABSCISIC ACID-INSENSITIVE 5-like protein 2	Plant hormone signal transduction (ko04075)	--	--	bZIP transcription factor	Protein FD OS=Arabidopsis thaliana OX=3702 GN=FD PE=1 SV=1	K	Transcription	protein FD-like [Aegilops tauschii subsp. tauschii]
TraesCS7D03G1244600	8.42049	7.45083	5.62223	20.1317	15.8604	18.3468	9.09274e-11	1.40165	up	--	--	Molecular Function: electron transfer activity (GO:0009055);; Cellular Component: integral component of membrane (GO:0016021);;	--	--	--	--	Plastocyanin-like domain	Mavicyanin OS=Cucurbita pepo OX=3663 PE=1 SV=1	S	Function unknown	basic blue protein-like [Aegilops tauschii subsp. tauschii]
TraesCS7D03G1240300	143.151	144.809	128.464	40.7025	35.4947	38.5214	9.63932e-45	-1.78827	down	[E]	Amino acid transport and metabolism	Molecular Function: oxidoreductase activity (GO:0016491);;	K13366|5.5e-289|ats:109747506|K13366 polyamine oxidase [EC:1.5.3.14 1.5.3.16 1.5.3.-] | (RefSeq) LOC109747506; polyamine oxidase-like	Arginine and proline metabolism (ko00330);; beta-Alanine metabolism (ko00410)	[Q]	Secondary metabolites biosynthesis, transport and catabolism	Flavin containing amine oxidoreductase	Polyamine oxidase 1 OS=Zea mays OX=4577 GN=MPAO1 PE=1 SV=1	Q	Secondary metabolites biosynthesis, transport and catabolism	polyamine oxidase-like [Aegilops tauschii subsp. tauschii]
TraesCS7D03G1238500	46.5185	50.2934	42.9702	4.50968	4.84557	4.47874	8.86611e-111	-3.26081	down	[H]	Coenzyme transport and metabolism	Molecular Function: O-methyltransferase activity (GO:0008171);; Biological Process: methylation (GO:0032259);; Molecular Function: protein dimerization activity (GO:0046983);;	K16040|4.3e-121|obr:102711544|K16040 trans-resveratrol di-O-methyltransferase [EC:2.1.1.240] | (RefSeq) probable O-methyltransferase 2	Stilbenoid, diarylheptanoid and gingerol biosynthesis (ko00945)	[R]	General function prediction only	O-methyltransferase domain	Probable O-methyltransferase 2 OS=Sorghum bicolor OX=4558 GN=OMT2 PE=2 SV=1	S	Function unknown	probable O-methyltransferase 2 [Aegilops tauschii subsp. tauschii]
TraesCS7D03G1237700	0.056451	0.261258	0.588899	1.57488	1.20143	1.35593	1.91699e-06	2.35564	up	[P]	Inorganic ion transport and metabolism	Molecular Function: carbonate dehydratase activity (GO:0004089);; Molecular Function: zinc ion binding (GO:0008270);;	K01674|3.6e-144|ats:109753769|K01674 carbonic anhydrase [EC:4.2.1.1] | (RefSeq) LOC109753769; alpha carbonic anhydrase 7-like	Nitrogen metabolism (ko00910)	[R]	General function prediction only	Eukaryotic-type carbonic anhydrase	Alpha carbonic anhydrase 7 OS=Arabidopsis thaliana OX=3702 GN=ACA7 PE=2 SV=1	P	Inorganic ion transport and metabolism	alpha carbonic anhydrase 7-like [Aegilops tauschii subsp. tauschii]
TraesCS7D03G1237600	5.57087	4.30935	5.81792	13.6878	12.9372	10.3172	4.00765e-13	1.33022	up	[P]	Inorganic ion transport and metabolism	Molecular Function: carbonate dehydratase activity (GO:0004089);; Molecular Function: zinc ion binding (GO:0008270);;	K01674|2.0e-152|ats:109753768|K01674 carbonic anhydrase [EC:4.2.1.1] | (RefSeq) LOC109753768; alpha carbonic anhydrase 5-like	Nitrogen metabolism (ko00910)	[R]	General function prediction only	Eukaryotic-type carbonic anhydrase	Alpha carbonic anhydrase 5 OS=Arabidopsis thaliana OX=3702 GN=ACA5 PE=3 SV=1	P	Inorganic ion transport and metabolism	alpha carbonic anhydrase 5-like [Aegilops tauschii subsp. tauschii]
TraesCS7D03G1236900	3.38987	4.50279	4.53056	10.7328	8.83184	8.32343	2.06499e-11	1.24307	up	--	--	Molecular Function: aspartic-type endopeptidase activity (GO:0004190);;	K00924|1.4e-32|dzi:111303759|K00924 kinase [EC:2.7.1.-] | (RefSeq) aspartic proteinase-like protein 2	--	[O]	Posttranslational modification, protein turnover, chaperones	Xylanase inhibitor N-terminal	Aspartyl protease family protein 1 OS=Arabidopsis thaliana OX=3702 GN=APF1 PE=2 SV=1	O	Posttranslational modification, protein turnover, chaperones	aspartyl protease family protein 1-like isoform X2 [Aegilops tauschii subsp. tauschii]
TraesCS7D03G1236800	0.698599	0.968894	0.724284	5.16247	6.32848	5.44874	2.31036e-37	2.88284	up	[C]	Energy production and conversion	Molecular Function: FMN binding (GO:0010181);; Molecular Function: oxidoreductase activity (GO:0016491);;	K05894|3.5e-202|ats:109753775|K05894 12-oxophytodienoic acid reductase [EC:1.3.1.42] | (RefSeq) LOC109753775; 12-oxophytodienoate reductase 1-like	alpha-Linolenic acid metabolism (ko00592)	[CR]	Energy production and conversion;; General function prediction only	NADH:flavin oxidoreductase / NADH oxidase family	12-oxophytodienoate reductase 1 OS=Oryza sativa subsp. japonica OX=39947 GN=OPR1 PE=2 SV=1	C	Energy production and conversion	12-oxophytodienoate reductase 1-like [Aegilops tauschii subsp. tauschii]
TraesCS7D03G1236500	11.4972	12.3995	13.3143	1.08564	1.99802	1.64922	6.708e-41	-2.89515	down	[C]	Energy production and conversion	Molecular Function: FMN binding (GO:0010181);; Molecular Function: oxidoreductase activity (GO:0016491);;	K05894|1.2e-199|ats:109732714|K05894 12-oxophytodienoic acid reductase [EC:1.3.1.42] | (RefSeq) LOC109732714; 12-oxophytodienoate reductase 1-like	alpha-Linolenic acid metabolism (ko00592)	[CR]	Energy production and conversion;; General function prediction only	NADH:flavin oxidoreductase / NADH oxidase family	12-oxophytodienoate reductase 1 OS=Oryza sativa subsp. japonica OX=39947 GN=OPR1 PE=2 SV=1	C	Energy production and conversion	12-oxophytodienoate reductase 1-like [Aegilops tauschii subsp. tauschii]
TraesCS7D03G1232700	0.988704	0.75981	0.842909	4.4324	4.3634	3.08982	2.14189e-20	2.27137	up	--	--	Cellular Component: integral component of membrane (GO:0016021);;	K15014|5.6e-29|qsu:112035105|K15014 solute carrier family 29 (equilibrative nucleoside transporter), member 1/2/3 | (RefSeq) equilibrative nucleotide transporter 3-like	--	[O]	Posttranslational modification, protein turnover, chaperones	Ring finger domain	NEP1-interacting protein 1 OS=Arabidopsis thaliana OX=3702 GN=NIP1 PE=1 SV=2	O	Posttranslational modification, protein turnover, chaperones	NEP1-interacting protein 1-like [Aegilops tauschii subsp. tauschii]
TraesCS7D03G1228900	1.28974	1.6388	1.26778	15.2801	16.9201	15.4511	2.53459e-104	3.57133	up	--	--	--	K19366|8.9e-195|ats:109774214|K19366 spartin | (RefSeq) LOC109774214; senescence/dehydration-associated protein At3g51250-like	Endocytosis (ko04144)	--	--	Senescence-associated protein	Protein EARLY-RESPONSIVE TO DEHYDRATION 7, chloroplastic OS=Arabidopsis thaliana OX=3702 GN=ERD7 PE=1 SV=1	S	Function unknown	senescence/dehydration-associated protein At3g51250-like [Aegilops tauschii subsp. tauschii]
TraesCS7D03G1228500	1.56949	1.5004	1.34033	33.876	30.3134	27.0982	6.98338e-170	4.43999	up	[QV]	Secondary metabolites biosynthesis, transport and catabolism;; Defense mechanisms	Molecular Function: monooxygenase activity (GO:0004497);; Molecular Function: iron ion binding (GO:0005506);; Molecular Function: oxidoreductase activity, acting on paired donors, with incorporation or reduction of molecular oxygen (GO:0016705);; Molecular Function: heme binding (GO:0020037);;	K15402|0.0e+00|ats:109758709|K15402 fatty acid omega-hydroxylase [EC:1.14.-.-] | (RefSeq) LOC109758709; cytochrome P450 86B1-like	Cutin, suberine and wax biosynthesis (ko00073)	[QI]	Secondary metabolites biosynthesis, transport and catabolism;; Lipid transport and metabolism	Cytochrome P450	Cytochrome P450 86B1 OS=Arabidopsis thaliana OX=3702 GN=CYP86B1 PE=2 SV=1	Q	Secondary metabolites biosynthesis, transport and catabolism	cytochrome P450 86B1-like [Aegilops tauschii subsp. tauschii]
TraesCS7D03G1226800	0.468446	0.385096	0.355626	2.28103	1.97906	1.69096	1.59365e-13	2.36424	up	[M]	Cell wall/membrane/envelope biogenesis	Molecular Function: protein kinase activity (GO:0004672);; Molecular Function: ATP binding (GO:0005524);;	K00924|1.6e-88|ath:AT3G55450|K00924 kinase [EC:2.7.1.-] | (RefSeq) PBL1; PBS1-like 1	--	[T]	Signal transduction mechanisms	Protein tyrosine and serine/threonine kinase	Receptor-like cytoplasmic kinase 176 OS=Oryza sativa subsp. japonica OX=39947 GN=RLCK176 PE=1 SV=1	T	Signal transduction mechanisms	probable serine/threonine-protein kinase PBL10 [Aegilops tauschii subsp. tauschii]
TraesCS7D03G1220000	5.92836	7.13405	6.62093	2.42284	2.84824	3.09334	1.74752e-07	-1.15473	down	[O]	Posttranslational modification, protein turnover, chaperones	Cellular Component: cellular_component (GO:0005575);; Cellular Component: intracellular (GO:0005622);; Cellular Component: obsolete cell (GO:0005623);; Cellular Component: nucleus (GO:0005634);; Cellular Component: cytoplasm (GO:0005737);; Cellular Component: chloroplast (GO:0009507);; Cellular Component: plastid (GO:0009536);; Cellular Component: organelle (GO:0043226);; Cellular Component: memb…	K17867|1.4e-08|mis:MICPUN_107385|K17867 diphthamide biosynthesis protein 4 | (RefSeq) DNAJ; DnaJ chaperone	--	[O]	Posttranslational modification, protein turnover, chaperones	DnaJ domain	Chaperone protein dnaJ A6, chloroplastic OS=Arabidopsis thaliana OX=3702 GN=DJA6 PE=2 SV=2	O	Posttranslational modification, protein turnover, chaperones	chaperone protein dnaJ 11, chloroplastic-like [Aegilops tauschii subsp. tauschii]
TraesCS7D03G1219700	10.9289	12.7005	13.2439	4.14662	4.94555	4.25368	3.23053e-16	-1.38617	down	[O]	Posttranslational modification, protein turnover, chaperones	Cellular Component: cellular_component (GO:0005575);; Cellular Component: intracellular (GO:0005622);; Cellular Component: obsolete cell (GO:0005623);; Cellular Component: nucleus (GO:0005634);; Cellular Component: cytoplasm (GO:0005737);; Cellular Component: chloroplast (GO:0009507);; Cellular Component: plastid (GO:0009536);; Cellular Component: organelle (GO:0043226);; Cellular Component: memb…	K03686|8.2e-09|zju:107435129|K03686 molecular chaperone DnaJ | (RefSeq) uncharacterized protein LOC107435129 isoform X1	--	[O]	Posttranslational modification, protein turnover, chaperones	DnaJ domain	Chaperone protein dnaJ 11, chloroplastic OS=Arabidopsis thaliana OX=3702 GN=ATJ11 PE=1 SV=2	O	Posttranslational modification, protein turnover, chaperones	chaperone protein dnaJ 11, chloroplastic-like [Aegilops tauschii subsp. tauschii]
TraesCS7D03G1219600	2.89861	3.63245	4.10882	11.0609	10.9551	9.67563	1.02305e-24	1.65451	up	--	--	Biological Process: positive regulation of growth (GO:0045927);;	K18081|1.1e-09|bna:106425271|K18081 myotubularin-related protein 1/2 [EC:3.1.3.64 3.1.3.95] | (RefSeq) phosphatidylinositol-3-phosphatase myotubularin-2-like	Inositol phosphate metabolism (ko00562);; Phosphatidylinositol signaling system (ko04070)	--	--	Protein of unknown function (DUF668)	Protein PSK SIMULATOR 1 OS=Arabidopsis thaliana OX=3702 GN=PSI1 PE=1 SV=2	S	Function unknown	uncharacterized protein LOC109746092 [Aegilops tauschii subsp. tauschii]
TraesCS7D03G1219400	0.889244	0.929758	0.617877	3.69665	3.63268	2.91782	1.00817e-17	2.12657	up	--	--	Molecular Function: aspartic-type endopeptidase activity (GO:0004190);;	K22683|1.6e-299|ats:109746105|K22683 aspartyl protease family protein [EC:3.4.23.-] | (RefSeq) LOC109746105; aspartic proteinase nepenthesin-2-like	--	[O]	Posttranslational modification, protein turnover, chaperones	Xylanase inhibitor N-terminal	Protein ASPARTIC PROTEASE IN GUARD CELL 2 OS=Arabidopsis thaliana OX=3702 GN=ASPG2 PE=2 SV=1	O	Posttranslational modification, protein turnover, chaperones	aspartic proteinase nepenthesin-2-like [Aegilops tauschii subsp. tauschii]
TraesCS7D03G1218900	0.508075	0.424558	0.90116	6.22971	6.17831	6.55782	1.45399e-44	3.44802	up	--	--	Molecular Function: aspartic-type endopeptidase activity (GO:0004190);;	K22683|1.5e-283|ats:109746103|K22683 aspartyl protease family protein [EC:3.4.23.-] | (RefSeq) LOC109746103; aspartic proteinase nepenthesin-2-like	--	[O]	Posttranslational modification, protein turnover, chaperones	Xylanase inhibitor N-terminal	Protein ASPARTIC PROTEASE IN GUARD CELL 1 OS=Arabidopsis thaliana OX=3702 GN=ASPG1 PE=1 SV=1	O	Posttranslational modification, protein turnover, chaperones	aspartic proteinase nepenthesin-2-like [Aegilops tauschii subsp. tauschii]
TraesCS7D03G1216800	0.806068	0.88317	0.38266	1.67466	1.70481	2.01039	0.000109211	1.41892	up	--	--	Molecular Function: DNA binding (GO:0003677);; Cellular Component: nucleus (GO:0005634);;	K09422|2.1e-77|sbi:8077654|K09422 transcription factor MYB, plant | (RefSeq) transcription factor MYB44	--	[K]	Transcription	Myb-like DNA-binding domain	Transcription factor MYB44 OS=Arabidopsis thaliana OX=3702 GN=MYB44 PE=1 SV=1	K	Transcription	transcription factor MYB44-like [Aegilops tauschii subsp. tauschii]
TraesCS7D03G1211900	0.641181	0.264312	1.09023	13.0102	11.3653	10.781	2.43501e-44	4.22511	up	--	--	Cellular Component: cell wall (GO:0005618);; Molecular Function: manganese ion binding (GO:0030145);; Molecular Function: nutrient reservoir activity (GO:0045735);; Cellular Component: apoplast (GO:0048046);;	--	--	--	--	Cupin	Germin-like protein 5-1 OS=Oryza sativa subsp. japonica OX=39947 GN=Os05g0197200 PE=2 SV=1	S	Function unknown	germin-like protein 5-1 [Aegilops tauschii subsp. tauschii]
TraesCS7D03G1211600	10.3971	10.0136	13.0287	24.1239	33.5818	22.8932	3.12726e-13	1.35327	up	--	--	--	K01803|1.2e-06|sbi:8057784|K01803 triosephosphate isomerase (TIM) [EC:5.3.1.1] | (RefSeq) triosephosphate isomerase, cytosolic	Glycolysis / Gluconeogenesis (ko00010);; Fructose and mannose metabolism (ko00051);; Inositol phosphate metabolism (ko00562);; Carbon fixation in photosynthetic organisms (ko00710);; Carbon metabolism (ko01200);; Biosynthesis of amino acids (ko01230)	[R]	General function prediction only	C2 domain	--	S	Function unknown	protein SRC2 homolog [Aegilops tauschii subsp. tauschii]
TraesCS7D03G1210900	2.19902	2.42245	2.84435	10.9286	9.82389	10.1398	8.99184e-47	2.12707	up	[QV]	Secondary metabolites biosynthesis, transport and catabolism;; Defense mechanisms	Molecular Function: monooxygenase activity (GO:0004497);; Molecular Function: iron ion binding (GO:0005506);; Molecular Function: oxidoreductase activity, acting on paired donors, with incorporation or reduction of molecular oxygen (GO:0016705);; Molecular Function: heme binding (GO:0020037);;	K07426|8.4e-147|cpep:111792333|K07426 cytochrome P450 family 4 subfamily B polypeptide 1 [EC:1.14.14.1] | (RefSeq) cytochrome P450 CYP72A219-like	--	[QI]	Secondary metabolites biosynthesis, transport and catabolism;; Lipid transport and metabolism	Cytochrome P450	Cytochrome P450 72A14 OS=Arabidopsis thaliana OX=3702 GN=CYP72A14 PE=2 SV=1	Q	Secondary metabolites biosynthesis, transport and catabolism	cytochrome P450 72A14-like [Aegilops tauschii subsp. tauschii]
TraesCS7D03G1204200	485.923	512.093	541.042	132.933	103.541	143.029	1.43287e-42	-1.9454	down	--	--	--	--	--	--	--	--	--	--	--	unnamed protein product [Triticum turgidum subsp. durum]
TraesCS7D03G1202600	2.588	2.21143	2.58277	6.19811	5.75262	6.16238	1.28225e-23	1.37169	up	--	--	Molecular Function: DNA-binding transcription factor activity (GO:0003700);; Cellular Component: nucleus (GO:0005634);; Molecular Function: zinc ion binding (GO:0008270);;	K12236|0.0e+00|ats:109735365|K12236 transcriptional repressor NF-X1 | (RefSeq) LOC109735365; NF-X1-type zinc finger protein NFXL1-like	--	[K]	Transcription	NF-X1 type zinc finger	NF-X1-type zinc finger protein NFXL1 OS=Arabidopsis thaliana OX=3702 GN=NFXL1 PE=1 SV=1	K	Transcription	NF-X1-type zinc finger protein NFXL1-like [Aegilops tauschii subsp. tauschii]
TraesCS7D03G1201000	2.49355	3.66827	4.04256	41.4956	42.7597	33.1018	3.37356e-82	3.60207	up	--	--	Cellular Component: integral component of membrane (GO:0016021);;	K18789|5.0e-93|cic:CICLE_v10010628mg|K18789 xylogalacturonan beta-1,3-xylosyltransferase [EC:2.4.2.41] | (RefSeq) hypothetical protein	--	[RT]	General function prediction only;; Signal transduction mechanisms	Haemolysin-III related	Heptahelical transmembrane protein ADIPOR1 OS=Oryza sativa subsp. japonica OX=39947 GN=ADIPOR1 PE=2 SV=1	T	Signal transduction mechanisms	heptahelical transmembrane protein ADIPOR1 [Aegilops tauschii subsp. tauschii]
TraesCS7D03G1199400	0.304662	0.278388	0.298009	10.2345	9.3632	9.32689	6.97479e-59	5.03226	up	--	--	Molecular Function: calcium ion binding (GO:0005509);;	K13448|8.4e-71|ats:109764774|K13448 calcium-binding protein CML | (RefSeq) LOC109764774; probable calcium-binding protein CML25/26	Plant-pathogen interaction (ko04626)	[T]	Signal transduction mechanisms	EF-hand domain pair	Probable calcium-binding protein CML25/26 OS=Oryza sativa subsp. japonica OX=39947 GN=CML25 PE=3 SV=1	T	Signal transduction mechanisms	probable calcium-binding protein CML25/26 [Aegilops tauschii subsp. tauschii]
TraesCS7D03G1198900	4.26454	4.0092	3.27627	49.8969	33.9728	46.3223	5.17812e-84	3.56121	up	[G]	Carbohydrate transport and metabolism	Cellular Component: integral component of membrane (GO:0016021);; Molecular Function: transmembrane transporter activity (GO:0022857);;	K08150|3.0e-53|gmx:100777393|K08150 MFS transporter, SP family, solute carrier family 2 (myo-inositol transporter), member 13 | (RefSeq) inositol transporter 1	--	[R]	General function prediction only	Sugar (and other) transporter	Probable plastidic glucose transporter 2 OS=Arabidopsis thaliana OX=3702 GN=At1g67300 PE=2 SV=1	U	Intracellular trafficking, secretion, and vesicular transport	probable plastidic glucose transporter 3 isoform X3 [Aegilops tauschii subsp. tauschii]
TraesCS7D03G1198500	2.55062	2.37696	4.66352	20.9355	19.4948	22.6713	1.02207e-34	2.80289	up	--	--	--	--	--	--	--	--	--	S	Function unknown	unnamed protein product [Triticum turgidum subsp. durum]
TraesCS7D03G1196200	2.58881	1.79539	2.88309	5.33578	4.89741	3.94002	1.47058e-06	1.04982	up	--	--	Cellular Component: integral component of membrane (GO:0016021);;	--	--	--	--	--	--	--	--	uncharacterized protein LOC109736920 [Aegilops tauschii subsp. tauschii]
TraesCS7D03G1191900	8.14942	10.0063	15.9892	3.94074	2.64717	3.13063	1.34584e-12	-1.7061	down	[T]	Signal transduction mechanisms	Molecular Function: protein serine/threonine kinase activity (GO:0004674);; Molecular Function: ATP binding (GO:0005524);;	K17302|1.9e-86|obr:102721683|K17302 coatomer subunit beta' | (RefSeq) serine/threonine-protein kinase TAO2-like	--	--	--	Protein kinase domain	Receptor-like serine/threonine-protein kinase SD1-7 OS=Arabidopsis thaliana OX=3702 GN=SD17 PE=1 SV=1	T	Signal transduction mechanisms	putative receptor-like protein kinase At4g00960 [Aegilops tauschii subsp. tauschii]
TraesCS7D03G1191500	21.0619	21.5649	39.7515	10.9604	11.0786	9.74218	3.93537e-09	-1.281	down	[T]	Signal transduction mechanisms	Molecular Function: protein kinase activity (GO:0004672);; Molecular Function: ATP binding (GO:0005524);;	K17302|2.3e-70|obr:102721683|K17302 coatomer subunit beta' | (RefSeq) serine/threonine-protein kinase TAO2-like	--	--	--	Protein kinase domain	Cysteine-rich receptor-like protein kinase 41 OS=Arabidopsis thaliana OX=3702 GN=CRK41 PE=3 SV=2	T	Signal transduction mechanisms	uncharacterized protein LOC109753478 [Aegilops tauschii subsp. tauschii]
TraesCS7D03G1187100	5.81734	5.56737	5.26675	15.1747	8.38989	15.0374	3.54018e-08	1.27964	up	[E]	Amino acid transport and metabolism	Molecular Function: indole-3-glycerol-phosphate synthase activity (GO:0004425);; Biological Process: tryptophan metabolic process (GO:0006568);;	K01609|3.4e-184|ats:109784320|K01609 indole-3-glycerol phosphate synthase [EC:4.1.1.48] | (RefSeq) LOC109784320; indole-3-glycerol phosphate synthase, chloroplastic-like isoform X1	Phenylalanine, tyrosine and tryptophan biosynthesis (ko00400);; Biosynthesis of amino acids (ko01230)	[E]	Amino acid transport and metabolism	Indole-3-glycerol phosphate synthase	Indole-3-glycerol phosphate synthase, chloroplastic OS=Arabidopsis thaliana OX=3702 GN=IGPS PE=1 SV=2	E	Amino acid transport and metabolism	indole-3-glycerol phosphate synthase, chloroplastic-like isoform X1 [Aegilops tauschii subsp. tauschii]
TraesCS7D03G1183800	2.3005	1.86102	2.08568	6.06638	4.89046	5.06077	1.98342e-09	1.4277	up	--	--	--	--	--	--	--	--	--	--	--	uncharacterized protein LOC109782791 [Aegilops tauschii subsp. tauschii]
TraesCS7D03G1183700	1.72741	2.20965	2.60051	6.27074	5.04713	5.83889	2.21537e-12	1.46816	up	--	--	--	--	--	--	--	--	--	--	--	uncharacterized protein LOC109782792 [Aegilops tauschii subsp. tauschii]
TraesCS7D03G1178200	2.75682	3.63612	3.09231	7.09405	6.49287	5.8725	4.06775e-11	1.10922	up	[F]	Nucleotide transport and metabolism	Molecular Function: iron ion binding (GO:0005506);; Molecular Function: electron transfer activity (GO:0009055);; Molecular Function: 2 iron, 2 sulfur cluster binding (GO:0051537);; Molecular Function: FAD binding (GO:0071949);;	K09842|0.0e+00|ats:109785191|K09842 abscisic-aldehyde oxidase [EC:1.2.3.14] | (RefSeq) LOC109785191; putative aldehyde oxidase-like protein isoform X1	Carotenoid biosynthesis (ko00906)	[F]	Nucleotide transport and metabolism	Molybdopterin-binding domain of aldehyde dehydrogenase	Putative aldehyde oxidase-like protein OS=Oryza sativa subsp. japonica OX=39947 GN=Os07g0281700 PE=3 SV=1	F	Nucleotide transport and metabolism	unnamed protein product [Triticum turgidum subsp. durum]
TraesCS7D03G1177500	1.88397	1.40746	1.61936	7.95723	7.40635	7.20664	2.60609e-55	2.28531	up	[F]	Nucleotide transport and metabolism	Molecular Function: iron ion binding (GO:0005506);; Molecular Function: electron transfer activity (GO:0009055);; Molecular Function: 2 iron, 2 sulfur cluster binding (GO:0051537);; Molecular Function: FAD binding (GO:0071949);;	K09842|0.0e+00|ats:109785191|K09842 abscisic-aldehyde oxidase [EC:1.2.3.14] | (RefSeq) LOC109785191; putative aldehyde oxidase-like protein isoform X1	Carotenoid biosynthesis (ko00906)	[F]	Nucleotide transport and metabolism	Molybdopterin-binding domain of aldehyde dehydrogenase	Putative aldehyde oxidase-like protein OS=Oryza sativa subsp. japonica OX=39947 GN=Os07g0281700 PE=3 SV=1	F	Nucleotide transport and metabolism	putative aldehyde oxidase-like protein isoform X1 [Aegilops tauschii subsp. tauschii]
TraesCS7D03G1175600	0.729397	0.689275	0.36551	5.83651	4.00696	3.6832	4.32968e-23	2.97532	up	--	--	Molecular Function: DNA-binding transcription factor activity (GO:0003700);; Cellular Component: nucleus (GO:0005634);; Molecular Function: sequence-specific DNA binding (GO:0043565);;	K18834|2.8e-15|zju:107406670|K18834 WRKY transcription factor 1 | (RefSeq) WRKY transcription factor 1-like	Plant-pathogen interaction (ko04626)	--	--	WRKY DNA -binding domain	WRKY transcription factor WRKY28 OS=Oryza sativa subsp. japonica OX=39947 GN=WRKY28 PE=2 SV=2	K	Transcription	WRKY transcription factor WRKY28-like [Aegilops tauschii subsp. tauschii]
TraesCS7D03G1175300	0.899699	0.738741	0.621702	8.14828	7.85923	6.82036	6.09414e-52	3.39102	up	--	--	Molecular Function: DNA-binding transcription factor activity (GO:0003700);; Cellular Component: nucleus (GO:0005634);; Molecular Function: sequence-specific DNA binding (GO:0043565);;	K18834|3.9e-17|mcha:111007823|K18834 WRKY transcription factor 1 | (RefSeq) WRKY transcription factor 1 isoform X1	Plant-pathogen interaction (ko04626)	--	--	WRKY DNA -binding domain	WRKY transcription factor WRKY28 OS=Oryza sativa subsp. japonica OX=39947 GN=WRKY28 PE=2 SV=2	K	Transcription	unnamed protein product [Triticum turgidum subsp. durum]
TraesCS7D03G1174900	1.04973	1.02311	0.872582	5.99839	5.48883	4.60977	2.4173e-31	2.53539	up	--	--	Molecular Function: DNA-binding transcription factor activity (GO:0003700);; Cellular Component: nucleus (GO:0005634);; Molecular Function: sequence-specific DNA binding (GO:0043565);;	K18834|5.2e-18|gab:108473528|K18834 WRKY transcription factor 1 | (RefSeq) WRKY transcription factor 1-like	Plant-pathogen interaction (ko04626)	--	--	WRKY DNA -binding domain	WRKY transcription factor WRKY28 OS=Oryza sativa subsp. japonica OX=39947 GN=WRKY28 PE=2 SV=2	K	Transcription	WRKY transcription factor WRKY28-like [Aegilops tauschii subsp. tauschii]
TraesCS7D03G1172400	0.519621	0.374076	0.454135	0.889674	1.2349	1.07129	7.22586e-06	1.30969	up	--	--	Cellular Component: integral component of membrane (GO:0016021);; Biological Process: oxidation-reduction process (GO:0055114);;	--	--	[D]	Cell cycle control, cell division, chromosome partitioning	DOMON domain	Cytochrome b561, DM13 and DOMON domain-containing protein At5g54830 OS=Arabidopsis thaliana OX=3702 GN=At5g54830 PE=2 SV=1	P	Inorganic ion transport and metabolism	cytochrome b561, DM13 and DOMON domain-containing protein At5g54830-like [Aegilops tauschii subsp. tauschii]
TraesCS7D03G1166300	3.63693	3.93608	5.8004	9.39344	8.66626	9.69713	1.55736e-09	1.1391	up	[M]	Cell wall/membrane/envelope biogenesis	Molecular Function: oxidoreductase activity (GO:0016491);; Molecular Function: oxidoreductase activity, acting on the CH-OH group of donors, NAD or NADP as acceptor (GO:0016616);;	K13265|6.1e-41|gmx:100794209|K13265 vestitone reductase [EC:1.1.1.348] | (RefSeq) uncharacterized protein LOC100794209	Isoflavonoid biosynthesis (ko00943)	[V]	Defense mechanisms	NAD dependent epimerase/dehydratase family	Putative anthocyanidin reductase OS=Ginkgo biloba OX=3311 PE=2 SV=1	V	Defense mechanisms	vestitone reductase-like [Aegilops tauschii subsp. tauschii]
TraesCS7D03G1165700	4.78405	4.1969	6.37363	11.0063	9.63219	11.6906	5.9222e-11	1.15834	up	[M]	Cell wall/membrane/envelope biogenesis	Molecular Function: oxidoreductase activity (GO:0016491);; Molecular Function: oxidoreductase activity, acting on the CH-OH group of donors, NAD or NADP as acceptor (GO:0016616);;	K13265|6.1e-41|gmx:100794209|K13265 vestitone reductase [EC:1.1.1.348] | (RefSeq) uncharacterized protein LOC100794209	Isoflavonoid biosynthesis (ko00943)	[V]	Defense mechanisms	NAD dependent epimerase/dehydratase family	Putative anthocyanidin reductase OS=Ginkgo biloba OX=3311 PE=2 SV=1	V	Defense mechanisms	vestitone reductase-like [Aegilops tauschii subsp. tauschii]
TraesCS7D03G1162900	0.018075	0.098595	0	8.53059	6.08813	5.15226	2.31513e-17	7.12679	up	[R]	General function prediction only	Biological Process: lipid catabolic process (GO:0016042);; Molecular Function: hydrolase activity (GO:0016787);;	K16815|1.3e-12|gsl:Gasu_03780|K16815 calcium-independent phospholipase A2-gamma | (RefSeq) hypothetical protein	--	[I]	Lipid transport and metabolism	Patatin-like phospholipase	Patatin-like protein 2 OS=Oryza sativa subsp. indica OX=39946 GN=PLP2 PE=3 SV=1	I	Lipid transport and metabolism	patatin-like protein 2 [Aegilops tauschii subsp. tauschii]
TraesCS7D03G1160700	0.118834	0.334612	0.104492	7.93968	6.15567	6.62289	2.06028e-49	5.17567	up	--	--	Cellular Component: integral component of membrane (GO:0016021);;	K18789|1.2e-65|cic:CICLE_v10010628mg|K18789 xylogalacturonan beta-1,3-xylosyltransferase [EC:2.4.2.41] | (RefSeq) hypothetical protein	--	[RT]	General function prediction only;; Signal transduction mechanisms	Haemolysin-III related	Heptahelical transmembrane protein ADIPOR2 OS=Oryza sativa subsp. japonica OX=39947 GN=ADIPOR2 PE=2 SV=1	T	Signal transduction mechanisms	heptahelical transmembrane protein ADIPOR2-like [Aegilops tauschii subsp. tauschii]
TraesCS7D03G1158700	10.5384	6.98097	3.81952	1.88084	0.861489	2.78394	0.00546562	-1.89308	down	--	--	--	--	--	--	--	--	--	--	--	fibroin heavy chain-like [Aegilops tauschii subsp. tauschii]
TraesCS7D03G1156400	2.16208	1.92988	3.71971	6.02946	5.3481	5.57931	9.00628e-08	1.19882	up	[T]	Signal transduction mechanisms	Molecular Function: protein kinase activity (GO:0004672);; Molecular Function: ATP binding (GO:0005524);;	K17302|4.8e-105|ats:109770508|K17302 coatomer subunit beta' | (RefSeq) uncharacterized protein LOC109770508 isoform X1	--	--	--	Protein kinase domain	G-type lectin S-receptor-like serine/threonine-protein kinase At1g11300 OS=Arabidopsis thaliana OX=3702 GN=At1g11300 PE=2 SV=1	S	Function unknown	uncharacterized protein LOC109785922 isoform X1 [Aegilops tauschii subsp. tauschii]
TraesCS7D03G1147500	4.46906	4.48103	4.72088	1.74572	1.29516	1.39098	2.32457e-10	-1.54085	down	--	--	Cellular Component: integral component of membrane (GO:0016021);; Biological Process: regulation of amino acid export (GO:0080143);;	--	--	--	--	--	Protein GLUTAMINE DUMPER 4 OS=Arabidopsis thaliana OX=3702 GN=GDU4 PE=2 SV=1	S	Function unknown	protein GLUTAMINE DUMPER 1-like [Aegilops tauschii subsp. tauschii]
TraesCS7D03G1146300	0.452475	0.469666	0.51715	1.09806	0.767544	1.65667	0.000739582	1.3426	up	--	--	Cellular Component: nucleus (GO:0005634);; Molecular Function: zinc ion binding (GO:0008270);;	K12135|1.1e-15|thj:104802991|K12135 zinc finger protein CONSTANS | (RefSeq) zinc finger protein CONSTANS-LIKE 2-like	Circadian rhythm - plant (ko04712)	[K]	Transcription	CCT motif	Zinc finger protein CONSTANS-LIKE 5 OS=Arabidopsis thaliana OX=3702 GN=COL5 PE=2 SV=2	K	Transcription	zinc finger protein CONSTANS-LIKE 2-like [Aegilops tauschii subsp. tauschii]
TraesCS7D03G1143100	7.70475	6.04728	5.41804	24.5438	21.6822	22.0802	2.35072e-29	1.90311	up	[IQ]	Lipid transport and metabolism;; Secondary metabolites biosynthesis, transport and catabolism	Molecular Function: catalytic activity (GO:0003824);;	K01904|0.0e+00|ats:109783113|K01904 4-coumarate--CoA ligase [EC:6.2.1.12] | (RefSeq) LOC109783113; probable 4-coumarate--CoA ligase 4	Ubiquinone and other terpenoid-quinone biosynthesis (ko00130);; Phenylpropanoid biosynthesis (ko00940)	[I]	Lipid transport and metabolism	AMP-binding enzyme	Probable 4-coumarate--CoA ligase 4 OS=Oryza sativa subsp. japonica OX=39947 GN=4CL4 PE=2 SV=1	I	Lipid transport and metabolism	probable 4-coumarate--CoA ligase 4 [Aegilops tauschii subsp. tauschii]
TraesCS7D03G1136600	0.357442	0.346349	0.288606	1.36115	1.82569	1.20233	3.10025e-07	2.18183	up	--	--	Cellular Component: integral component of membrane (GO:0016021);;	--	--	--	--	Protein of unknown function (DUF679)	Protein DMP3 OS=Arabidopsis thaliana OX=3702 GN=DMP3 PE=2 SV=1	S	Function unknown	uncharacterized protein LOC109754899 [Aegilops tauschii subsp. tauschii]
TraesCS7D03G1135100	8.3956	10.5279	7.22056	2.34928	2.55983	2.10693	1.02307e-13	-1.81787	down	--	--	Cellular Component: integral component of membrane (GO:0016021);;	--	--	[S]	Function unknown	Eukaryotic protein of unknown function (DUF872)	--	S	Function unknown	transmembrane protein 230-like [Aegilops tauschii subsp. tauschii]
TraesCS7D03G1128100	2.02367	2.09695	1.21392	6.41226	4.11821	6.31272	9.35488e-09	1.70857	up	--	--	--	--	--	--	--	--	--	--	--	uncharacterized protein LOC109781754 [Aegilops tauschii subsp. tauschii]
TraesCS7D03G1127400	0.454649	0.538768	0.847236	1.6936	1.45124	1.5286	0.000184448	1.423	up	--	--	--	--	--	--	--	--	--	--	--	uncharacterized protein LOC109744956 [Aegilops tauschii subsp. tauschii]
TraesCS7D03G1123900	68.2982	79.9432	97.005	15.538	18.5838	14.8231	2.23326e-43	-2.24028	down	--	--	Molecular Function: DNA-binding transcription factor activity (GO:0003700);;	--	--	--	--	bZIP transcription factor	bZIP transcription factor RISBZ5 OS=Oryza sativa subsp. japonica OX=39947 GN=RISBZ5 PE=2 SV=1	K	Transcription	basic leucine zipper 9-like isoform X2 [Aegilops tauschii subsp. tauschii]
TraesCS7D03G1116900	13.2619	14.1379	12.0906	2.53498	2.20989	2.40495	5.85165e-56	-2.39176	down	--	--	Molecular Function: calcium ion binding (GO:0005509);; Cellular Component: integral component of membrane (GO:0016021);;	K01859|7.0e-233|sita:101771169|K01859 chalcone isomerase [EC:5.5.1.6] | (RefSeq) vacuolar-sorting receptor 1	Flavonoid biosynthesis (ko00941)	--	--	PA domain	Vacuolar-sorting receptor 6 OS=Arabidopsis thaliana OX=3702 GN=VSR6 PE=2 SV=3	S	Function unknown	vacuolar-sorting receptor 6-like [Aegilops tauschii subsp. tauschii]
TraesCS7D03G1114200	0.997329	0.668077	0.462613	1.40929	1.21227	1.5557	0.00453097	1.03367	up	--	--	Molecular Function: DNA binding (GO:0003677);; Cellular Component: nucleus (GO:0005634);;	K14491|3.8e-10|cic:CICLE_v10007648mg|K14491 two-component response regulator ARR-B family | (RefSeq) hypothetical protein	Plant hormone signal transduction (ko04075)	--	--	MYB-CC type transfactor, LHEQLE motif	Myb family transcription factor IPN2 OS=Lotus japonicus OX=34305 GN=IPN2 PE=1 SV=1	K	Transcription	myb family transcription factor APL-like [Aegilops tauschii subsp. tauschii]
TraesCS7D03G1113800	80.9295	60.7454	35.8858	11.3009	17.0482	18.6273	3.36919e-10	-1.85575	down	--	--	--	K11855|1.6e-14|bvg:104906049|K11855 ubiquitin carboxyl-terminal hydrolase 36/42 [EC:3.4.19.12] | (RefSeq) ubiquitin carboxyl-terminal hydrolase 36	--	--	--	Hydrophobic seed protein	Cortical cell-delineating protein OS=Zea mays OX=4577 PE=2 SV=1	S	Function unknown	cortical cell-delineating protein-like [Aegilops tauschii subsp. tauschii]
TraesCS7D03G1113400	63.331	55.6082	29.7903	8.90967	7.03695	10.8605	2.9774e-17	-2.40974	down	--	--	--	K11855|1.5e-15|bvg:104906049|K11855 ubiquitin carboxyl-terminal hydrolase 36/42 [EC:3.4.19.12] | (RefSeq) ubiquitin carboxyl-terminal hydrolase 36	--	--	--	Hydrophobic seed protein	Cortical cell-delineating protein OS=Zea mays OX=4577 PE=2 SV=1	S	Function unknown	cortical cell-delineating protein-like [Aegilops tauschii subsp. tauschii]
TraesCS7D03G1113200	0.543765	1.09619	1.23917	15.9454	22.0338	19.1443	1.61462e-52	4.38459	up	--	--	Molecular Function: DNA binding (GO:0003677);; Molecular Function: DNA-binding transcription factor activity (GO:0003700);; Cellular Component: nucleus (GO:0005634);;	K09286|6.7e-90|ats:109765424|K09286 EREBP-like factor | (RefSeq) LOC109765424; ethylene-responsive transcription factor RAP2-13-like	--	--	--	AP2 domain	Ethylene-responsive transcription factor RAP2-13 OS=Arabidopsis thaliana OX=3702 GN=RAP2-13 PE=1 SV=1	--	--	ethylene-responsive transcription factor RAP2-13-like [Aegilops tauschii subsp. tauschii]
TraesCS7D03G1108500	6.75302	7.13516	5.80907	19.0629	17.1574	17.7819	9.92861e-26	1.52463	up	[P]	Inorganic ion transport and metabolism	Molecular Function: copper ion binding (GO:0005507);; Molecular Function: ATP binding (GO:0005524);; Cellular Component: integral component of membrane (GO:0016021);; Molecular Function: ATPase-coupled cation transmembrane transporter activity (GO:0019829);; Biological Process: metal ion transport (GO:0030001);;	K17686|0.0e+00|ats:109776194|K17686 P-type Cu+ transporter [EC:7.2.2.8] | (RefSeq) LOC109776194; copper-transporting ATPase RAN1-like	MAPK signaling pathway - plant (ko04016)	[P]	Inorganic ion transport and metabolism	E1-E2 ATPase	Cation-transporting ATPase HMA5 OS=Oryza sativa subsp. japonica OX=39947 GN=HMA9 PE=2 SV=1	P	Inorganic ion transport and metabolism	copper-transporting ATPase RAN1-like [Aegilops tauschii subsp. tauschii]
TraesCS7D03G1108200	26.9703	31.6554	32.5334	6.15551	7.30192	5.37874	2.97573e-42	-2.19391	down	[G]	Carbohydrate transport and metabolism	Cellular Component: integral component of membrane (GO:0016021);; Molecular Function: transmembrane transporter activity (GO:0022857);; Biological Process: nitrogen compound transport (GO:0071705);;	--	--	--	--	Ureide permease	Ureide permease 1 OS=Arabidopsis thaliana OX=3702 GN=UPS1 PE=1 SV=1	S	Function unknown	ureide permease 1-like [Aegilops tauschii subsp. tauschii]
TraesCS7D03G1106300	0.890867	1.13975	1.03205	5.08285	4.875	4.3517	1.15464e-18	2.29317	up	--	--	--	--	--	--	--	VQ motif	VQ motif-containing protein 22 OS=Arabidopsis thaliana OX=3702 GN=VQ22 PE=2 SV=1	S	Function unknown	VQ motif-containing protein 22-like [Aegilops tauschii subsp. tauschii]
TraesCS7D03G1105100	37.8744	29.0776	27.659	133.112	113.561	138.267	4.37379e-38	2.09473	up	[O]	Posttranslational modification, protein turnover, chaperones	Molecular Function: protein binding (GO:0005515);;	K00799|4.5e-132|ats:109760433|K00799 glutathione S-transferase [EC:2.5.1.18] | (RefSeq) LOC109760433; probable glutathione S-transferase GSTU6	Glutathione metabolism (ko00480)	[O]	Posttranslational modification, protein turnover, chaperones	Glutathione S-transferase, N-terminal domain	Probable glutathione S-transferase GSTU6 OS=Oryza sativa subsp. japonica OX=39947 GN=GSTU6 PE=2 SV=2	O	Posttranslational modification, protein turnover, chaperones	probable glutathione S-transferase GSTU6 [Aegilops tauschii subsp. tauschii]
TraesCS7D03G1103800	31.5629	35.3262	21.6124	8.88088	11.9251	10.9745	2.13964e-10	-1.41166	down	--	--	Molecular Function: peroxidase activity (GO:0004601);; Cellular Component: extracellular region (GO:0005576);; Biological Process: response to oxidative stress (GO:0006979);; Molecular Function: heme binding (GO:0020037);; Biological Process: hydrogen peroxide catabolic process (GO:0042744);; Molecular Function: metal ion binding (GO:0046872);;	K00430|1.3e-179|ats:109753663|K00430 peroxidase [EC:1.11.1.7] | (RefSeq) LOC109753663; peroxidase 70-like	Phenylpropanoid biosynthesis (ko00940)	--	--	Peroxidase	Peroxidase 70 OS=Zea mays OX=4577 GN=PER70 PE=1 SV=1	Q	Secondary metabolites biosynthesis, transport and catabolism	peroxidase 70-like [Aegilops tauschii subsp. tauschii]
TraesCS7D03G1095900	0.650036	1.14626	1.40972	9.80642	7.10431	7.64534	1.48351e-33	3.01011	up	[T]	Signal transduction mechanisms	Molecular Function: protein kinase activity (GO:0004672);; Molecular Function: ATP binding (GO:0005524);;	K00924|1.6e-93|bna:106414264|K00924 kinase [EC:2.7.1.-] | (RefSeq) probable serine/threonine-protein kinase PBL1 isoform X1	--	[T]	Signal transduction mechanisms	Protein tyrosine and serine/threonine kinase	Serine/threonine-protein kinase RIPK OS=Arabidopsis thaliana OX=3702 GN=RIPK PE=1 SV=1	T	Signal transduction mechanisms	serine/threonine-protein kinase RIPK-like, partial [Aegilops tauschii subsp. tauschii]
TraesCS7D03G1094300	51.938	30.4636	24.7962	11.5999	14.7941	15.6075	1.21215e-06	-1.28471	down	--	--	Molecular Function: peroxidase activity (GO:0004601);; Cellular Component: extracellular region (GO:0005576);; Biological Process: response to oxidative stress (GO:0006979);; Molecular Function: heme binding (GO:0020037);; Biological Process: hydrogen peroxide catabolic process (GO:0042744);; Molecular Function: metal ion binding (GO:0046872);;	K00430|2.6e-197|ats:109739516|K00430 peroxidase [EC:1.11.1.7] | (RefSeq) LOC109739516; peroxidase 2-like	Phenylpropanoid biosynthesis (ko00940)	--	--	Peroxidase	Peroxidase 2 OS=Zea mays OX=4577 GN=PER2 PE=2 SV=1	Q	Secondary metabolites biosynthesis, transport and catabolism	peroxidase 2-like [Aegilops tauschii subsp. tauschii]
TraesCS7D03G1090600	15.2567	17.6949	20.4642	5.96138	4.54241	5.62341	1.23962e-24	-1.64696	down	--	--	Molecular Function: protein binding (GO:0005515);;	K10523|2.7e-200|ats:109747905|K10523 speckle-type POZ protein | (RefSeq) LOC109747905; BTB/POZ and MATH domain-containing protein 1-like	--	[DR]	Cell cycle control, cell division, chromosome partitioning;; General function prediction only	BTB/POZ domain	BTB/POZ and MATH domain-containing protein 1 OS=Arabidopsis thaliana OX=3702 GN=BPM1 PE=1 SV=1	D	Cell cycle control, cell division, chromosome partitioning	BTB/POZ and MATH domain-containing protein 1-like [Aegilops tauschii subsp. tauschii]
TraesCS7D03G1086000	3.12294	3.22562	3.10912	8.59586	7.54432	9.38157	3.72927e-24	1.50287	up	[E]	Amino acid transport and metabolism	Biological Process: Mo-molybdopterin cofactor biosynthetic process (GO:0006777);; Molecular Function: Mo-molybdopterin cofactor sulfurase activity (GO:0008265);; Molecular Function: lyase activity (GO:0016829);; Molecular Function: molybdenum ion binding (GO:0030151);; Molecular Function: pyridoxal phosphate binding (GO:0030170);; Molecular Function: molybdenum cofactor sulfurtransferase activity…	K15631|0.0e+00|ats:109764490|K15631 molybdenum cofactor sulfurtransferase [EC:2.8.1.9] | (RefSeq) LOC109764490; molybdenum cofactor sulfurase	Folate biosynthesis (ko00790)	[H]	Coenzyme transport and metabolism	MOSC domain	Molybdenum cofactor sulfurase OS=Oryza sativa subsp. japonica OX=39947 GN=MCSU3 PE=2 SV=2	H	Coenzyme transport and metabolism	molybdenum cofactor sulfurase [Aegilops tauschii subsp. tauschii]
TraesCS7D03G1085800	0	0	0.090883	1.84551	1.35032	1.11219	2.27182e-11	5.75787	up	--	--	Molecular Function: DNA binding (GO:0003677);; Cellular Component: nucleus (GO:0005634);;	K14491|4.3e-08|ath:AT1G49190|K14491 two-component response regulator ARR-B family | (RefSeq) RR19; response regulator 19	Plant hormone signal transduction (ko04075)	--	--	Myb-like DNA-binding domain	Myb family transcription factor MPH1 OS=Oryza sativa subsp. japonica OX=39947 GN=MPH1 PE=2 SV=1	K	Transcription	probable transcription factor KAN4 isoform X1 [Aegilops tauschii subsp. tauschii]
TraesCS7D03G1085400	0.257758	0.133682	0.539075	2.33025	2.24362	2.37813	7.21677e-13	2.95857	up	--	--	Molecular Function: DNA binding (GO:0003677);; Cellular Component: nucleus (GO:0005634);;	K14491|4.3e-08|ath:AT1G49190|K14491 two-component response regulator ARR-B family | (RefSeq) RR19; response regulator 19	Plant hormone signal transduction (ko04075)	--	--	Myb-like DNA-binding domain	Myb family transcription factor MPH1 OS=Oryza sativa subsp. japonica OX=39947 GN=MPH1 PE=2 SV=1	K	Transcription	two-component response regulator ARR11-like [Aegilops tauschii subsp. tauschii]
TraesCS7D03G1084500	0.311627	0.295134	0.260687	2.27609	1.87215	1.93646	6.05273e-32	2.86466	up	[P]	Inorganic ion transport and metabolism	Molecular Function: potassium ion transmembrane transporter activity (GO:0015079);; Cellular Component: integral component of membrane (GO:0016021);;	K03549|0.0e+00|ats:109773370|K03549 KUP system potassium uptake protein | (RefSeq) LOC109773370; probable potassium transporter 13	--	--	--	K+ potassium transporter	Probable potassium transporter 13 OS=Oryza sativa subsp. japonica OX=39947 GN=HAK13 PE=2 SV=1	P	Inorganic ion transport and metabolism	probable potassium transporter 13 [Aegilops tauschii subsp. tauschii]
TraesCS7D03G1080100	0.50948	0.379961	0.299651	1.22242	1.25373	1.1321	5.06534e-10	1.66409	up	[G]	Carbohydrate transport and metabolism	Molecular Function: UDP-glycosyltransferase activity (GO:0008194);;	K13495|1.1e-257|ats:109768073|K13495 cis-zeatin O-glucosyltransferase [EC:2.4.1.215] | (RefSeq) LOC109768073; putative cis-zeatin O-glucosyltransferase	Zeatin biosynthesis (ko00908)	[GC]	Carbohydrate transport and metabolism;; Energy production and conversion	UDP-glucoronosyl and UDP-glucosyl transferase	Putative cis-zeatin O-glucosyltransferase OS=Sorghum bicolor OX=4558 GN=SB20O07.14 PE=3 SV=1	--	--	putative cis-zeatin O-glucosyltransferase [Aegilops tauschii subsp. tauschii]
TraesCS7D03G1079300	6.07479	3.83126	3.21684	1.44667	1.08288	1.45093	2.69313e-09	-1.6532	down	--	--	--	K19996|2.6e-93|vvi:100258306|K19996 phosphatidylinositol transfer protein SFH5 | (RefSeq) patellin-4	--	[I]	Lipid transport and metabolism	CRAL/TRIO domain	Patellin-4 OS=Arabidopsis thaliana OX=3702 GN=PATL4 PE=1 SV=2	I	Lipid transport and metabolism	patellin-4 [Aegilops tauschii subsp. tauschii]
TraesCS7D03G1074400	3.24647	2.72883	2.33563	19.7537	18.2907	18.282	2.06708e-65	2.82938	up	--	--	Molecular Function: DNA binding (GO:0003677);; Cellular Component: nucleus (GO:0005634);; Biological Process: regulation of transcription, DNA-templated (GO:0006355);;	K00521|5.3e-32|cmos:111447866|K00521 ferric-chelate reductase [EC:1.16.1.7] | (RefSeq) ferric reduction oxidase 7, chloroplastic-like	--	--	--	No apical meristem (NAM) protein	NAC domain-containing protein 21/22 OS=Arabidopsis thaliana OX=3702 GN=NAC021 PE=1 SV=2	K	Transcription	NAC domain-containing protein 21/22-like [Aegilops tauschii subsp. tauschii]
TraesCS7D03G1073600	3.23379	3.93907	2.7997	31.5349	24.7883	25.301	1.845e-62	3.09584	up	[R]	General function prediction only	Biological Process: lipid catabolic process (GO:0016042);; Molecular Function: hydrolase activity (GO:0016787);;	--	--	[I]	Lipid transport and metabolism	Patatin-like phospholipase	Patatin-like protein 3 OS=Oryza sativa subsp. indica OX=39946 GN=PLP3 PE=3 SV=1	I	Lipid transport and metabolism	unnamed protein product [Triticum turgidum subsp. durum]
TraesCS7D03G1073300	4.10438	4.3968	4.76692	12.3772	11.4934	11.6832	3.79744e-26	1.49821	up	--	--	Molecular Function: DNA binding (GO:0003677);; Cellular Component: nucleus (GO:0005634);; Biological Process: regulation of transcription, DNA-templated (GO:0006355);;	K00521|7.7e-31|cmos:111447866|K00521 ferric-chelate reductase [EC:1.16.1.7] | (RefSeq) ferric reduction oxidase 7, chloroplastic-like	--	--	--	No apical meristem (NAM) protein	NAC domain-containing protein 21/22 OS=Arabidopsis thaliana OX=3702 GN=NAC021 PE=1 SV=2	K	Transcription	NAC domain-containing protein 21/22-like [Aegilops tauschii subsp. tauschii]
TraesCS7D03G1071800	2.99139	2.88361	3.57607	7.56998	7.43427	8.32465	1.54669e-22	1.38314	up	--	--	Molecular Function: zinc ion binding (GO:0008270);; Cellular Component: integral component of membrane (GO:0016021);;	--	--	[A]	RNA processing and modification	RING-variant domain	--	A	RNA processing and modification	uncharacterized protein LOC109781408 [Aegilops tauschii subsp. tauschii]
TraesCS7D03G1067900	7.18642	6.41043	6.56294	15.6824	14.2978	14.7359	7.13838e-20	1.2226	up	[H]	Coenzyme transport and metabolism	Biological Process: isoprenoid biosynthetic process (GO:0008299);; Molecular Function: transferase activity (GO:0016740);;	K14066|1.1e-234|ats:109742431|K14066 geranyl diphosphate synthase [EC:2.5.1.1] | (RefSeq) LOC109742431; solanesyl-diphosphate synthase 1, mitochondrial isoform X1	Terpenoid backbone biosynthesis (ko00900)	[H]	Coenzyme transport and metabolism	Polyprenyl synthetase	Solanesyl-diphosphate synthase 1, mitochondrial OS=Oryza sativa subsp. japonica OX=39947 GN=SPS1 PE=1 SV=1	H	Coenzyme transport and metabolism	solanesyl-diphosphate synthase 1, mitochondrial isoform X1 [Aegilops tauschii subsp. tauschii]
TraesCS7D03G1067400	0.188268	0.252417	0.696357	1.63141	1.11461	1.18412	1.43933e-05	1.88859	up	[E]	Amino acid transport and metabolism	Cellular Component: integral component of membrane (GO:0016021);; Molecular Function: transmembrane transporter activity (GO:0022857);;	K14638|3.4e-152|pvu:PHAVU_001G163400g|K14638 solute carrier family 15 (peptide/histidine transporter), member 3/4 | (RefSeq) hypothetical protein	--	[E]	Amino acid transport and metabolism	POT family	Protein NRT1/ PTR FAMILY 5.1 OS=Arabidopsis thaliana OX=3702 GN=NPF5.1 PE=2 SV=2	E	Amino acid transport and metabolism	protein NRT1/ PTR FAMILY 5.1-like [Aegilops tauschii subsp. tauschii]
TraesCS7D03G1061200	1.70104	1.7973	2.38067	23.6568	27.5565	20.4905	4.99274e-78	3.68595	up	--	--	Molecular Function: phospholipase A2 activity (GO:0004623);; Molecular Function: calcium ion binding (GO:0005509);; Cellular Component: extracellular region (GO:0005576);; Biological Process: phospholipid metabolic process (GO:0006644);; Biological Process: lipid catabolic process (GO:0016042);; Biological Process: arachidonic acid secretion (GO:0050482);;	K01047|2.7e-33|sita:101770528|K01047 secretory phospholipase A2 [EC:3.1.1.4] | (RefSeq) phospholipase A2 homolog 3	Glycerophospholipid metabolism (ko00564);; Ether lipid metabolism (ko00565);; Arachidonic acid metabolism (ko00590);; Linoleic acid metabolism (ko00591);; alpha-Linolenic acid metabolism (ko00592)	--	--	--	Probable phospholipase A2 homolog 2 OS=Oryza sativa subsp. japonica OX=39947 GN=PLA2-II PE=1 SV=1	O	Posttranslational modification, protein turnover, chaperones	probable phospholipase A2 homolog 2 [Aegilops tauschii subsp. tauschii]
TraesCS7D03G1059200	1.10387	0.817849	1.5426	9.46059	17.1191	9.03898	5.43173e-31	3.44577	up	--	--	Cellular Component: integral component of membrane (GO:0016021);;	--	--	--	--	TLC domain	TLC domain-containing protein At5g14285 OS=Arabidopsis thaliana OX=3702 GN=At5g14285 PE=2 SV=1	S	Function unknown	TLC domain-containing protein At5g14285-like [Aegilops tauschii subsp. tauschii]
TraesCS7D03G1052900	37.4967	33.2079	44.9202	8.97507	7.03957	8.80387	9.51859e-44	-2.13873	down	[P]	Inorganic ion transport and metabolism	Molecular Function: carbonate dehydratase activity (GO:0004089);; Molecular Function: zinc ion binding (GO:0008270);; Biological Process: carbon utilization (GO:0015976);;	K01673|4.6e-114|ats:109774504|K01673 carbonic anhydrase [EC:4.2.1.1] | (RefSeq) LOC109774504; carbonic anhydrase, chloroplastic-like	Nitrogen metabolism (ko00910)	[P]	Inorganic ion transport and metabolism	Carbonic anhydrase	Carbonic anhydrase, chloroplastic OS=Hordeum vulgare OX=4513 PE=2 SV=1	P	Inorganic ion transport and metabolism	carbonic anhydrase, chloroplastic-like [Aegilops tauschii subsp. tauschii]
TraesCS7D03G1052300	2.71774	3.01939	1.94277	15.9608	14.1085	13.2267	5.02008e-35	2.55542	up	[P]	Inorganic ion transport and metabolism	Molecular Function: carbonate dehydratase activity (GO:0004089);; Molecular Function: zinc ion binding (GO:0008270);; Biological Process: carbon utilization (GO:0015976);;	K01673|8.6e-116|ats:109744105|K01673 carbonic anhydrase [EC:4.2.1.1] | (RefSeq) LOC109744105; carbonic anhydrase, chloroplastic-like	Nitrogen metabolism (ko00910)	[P]	Inorganic ion transport and metabolism	Carbonic anhydrase	Carbonic anhydrase, chloroplastic OS=Hordeum vulgare OX=4513 PE=2 SV=1	P	Inorganic ion transport and metabolism	carbonic anhydrase, chloroplastic-like [Aegilops tauschii subsp. tauschii]
TraesCS7D03G1048700	51.4107	52.7843	30.3523	4.44448	4.69271	3.9903	7.33897e-48	-3.28975	down	--	--	Molecular Function: peroxidase activity (GO:0004601);; Cellular Component: extracellular region (GO:0005576);; Biological Process: response to oxidative stress (GO:0006979);; Molecular Function: heme binding (GO:0020037);; Biological Process: hydrogen peroxide catabolic process (GO:0042744);; Molecular Function: metal ion binding (GO:0046872);;	K00430|1.6e-188|ats:109765675|K00430 peroxidase [EC:1.11.1.7] | (RefSeq) LOC109765675; peroxidase 3-like	Phenylpropanoid biosynthesis (ko00940)	--	--	Peroxidase	Peroxidase 3 OS=Arabidopsis thaliana OX=3702 GN=PER3 PE=2 SV=1	Q	Secondary metabolites biosynthesis, transport and catabolism	peroxidase 3-like [Aegilops tauschii subsp. tauschii]
TraesCS7D03G1047800	3.17059	2.83059	3.39172	1.29864	0.986151	1.34302	8.33806e-11	-1.29206	down	--	--	Molecular Function: DNA binding (GO:0003677);; Cellular Component: nucleus (GO:0005634);; Biological Process: DNA replication (GO:0006260);;	K02321|0.0e+00|ats:109775161|K02321 DNA polymerase alpha subunit B | (RefSeq) LOC109775161; DNA polymerase alpha subunit B	DNA replication (ko03030)	[L]	Replication, recombination and repair	DNA polymerase alpha/epsilon subunit B	--	L	Replication, recombination and repair	DNA polymerase alpha subunit B [Aegilops tauschii subsp. tauschii]
TraesCS7D03G1047000	3.55941	3.42174	4.0174	9.33865	8.25277	9.27563	7.51191e-23	1.36601	up	--	--	Cellular Component: integral component of membrane (GO:0016021);; Molecular Function: transmembrane transporter activity (GO:0022857);;	K15289|4.6e-250|ats:109753306|K15289 solute carrier family 35, member F5 | (RefSeq) LOC109753306; uncharacterized vacuolar membrane protein YML018C	--	[S]	Function unknown	EamA-like transporter family	--	--	--	uncharacterized vacuolar membrane protein YML018C [Aegilops tauschii subsp. tauschii]
TraesCS7D03G1045000	439.661	471.483	637.23	130.828	114.543	134.707	9.44764e-40	-1.944	down	--	--	Molecular Function: fatty acid binding (GO:0005504);; Biological Process: systemic acquired resistance (GO:0009627);;	--	--	--	--	Probable lipid transfer	--	S	Function unknown	non-specific lipid-transfer protein-like [Aegilops tauschii subsp. tauschii]
TraesCS7D03G1042900	5.57913	4.63607	2.53877	20.755	13.0684	16.1111	3.68695e-12	2.02263	up	--	--	Molecular Function: calcium ion binding (GO:0005509);;	K24345|1.2e-62|ats:109742752|K24345 calcium-binding protein KIC and related proteins | (RefSeq) LOC109742752; calcium-binding protein PBP1-like	--	[ZD]	Cytoskeleton;; Cell cycle control, cell division, chromosome partitioning	EF-hand domain pair	Calcium-binding protein PBP1 OS=Arabidopsis thaliana OX=3702 GN=PBP1 PE=1 SV=1	--	--	calcium-binding protein PBP1-like [Aegilops tauschii subsp. tauschii]
TraesCS7D03G1042000	1.65318	1.41749	2.09964	7.67935	7.0829	8.85624	5.00431e-35	2.27101	up	[G]	Carbohydrate transport and metabolism	Molecular Function: UDP-glycosyltransferase activity (GO:0008194);;	K13692|1.5e-94|crb:17879960|K13692 UDP-glucose:(indol-3-yl)acetate beta-D-glucosyltransferase [EC:2.4.1.121] | (RefSeq) UDP-glycosyltransferase 75D1	--	[GC]	Carbohydrate transport and metabolism;; Energy production and conversion	UDP-glucoronosyl and UDP-glucosyl transferase	Cyanidin 3-O-rutinoside 5-O-glucosyltransferase OS=Iris hollandica OX=35876 GN=5GT PE=1 SV=1	--	--	cyanidin 3-O-rutinoside 5-O-glucosyltransferase-like [Aegilops tauschii subsp. tauschii]
TraesCS7D03G1038600	15.1291	17.2173	22.1141	69.924	72.9983	85.3517	8.32286e-46	2.14915	up	[QV]	Secondary metabolites biosynthesis, transport and catabolism;; Defense mechanisms	Molecular Function: monooxygenase activity (GO:0004497);; Molecular Function: iron ion binding (GO:0005506);; Cellular Component: integral component of membrane (GO:0016021);; Molecular Function: oxidoreductase activity, acting on paired donors, with incorporation or reduction of molecular oxygen (GO:0016705);; Molecular Function: heme binding (GO:0020037);;	K24179|2.8e-150|adu:107457921|K24179 cytochrome P450 family 72 subfamily A polypeptide 61 [EC:1.14.14.-] | (RefSeq) cytochrome P450 72A15	--	[QI]	Secondary metabolites biosynthesis, transport and catabolism;; Lipid transport and metabolism	Cytochrome P450	Cytochrome P450 72A15 OS=Arabidopsis thaliana OX=3702 GN=CYP72A15 PE=2 SV=1	Q	Secondary metabolites biosynthesis, transport and catabolism	cytochrome P450 72A15-like [Aegilops tauschii subsp. tauschii]
TraesCS7D03G1033000	10.1336	8.05683	7.98637	33.0222	29.4353	33.4221	6.36573e-36	1.94366	up	--	--	Cellular Component: integral component of membrane (GO:0016021);;	--	--	--	--	Probable lipid transfer	--	S	Function unknown	lipid transfer-like protein VAS [Aegilops tauschii subsp. tauschii]
TraesCS7D03G1028200	3.6921	2.11218	2.45802	1.16359	0.904634	1.15058	6.15349e-06	-1.28034	down	[R]	General function prediction only	--	--	--	--	--	von Willebrand factor type A domain	E3 ubiquitin-protein ligase WAV3 OS=Arabidopsis thaliana OX=3702 GN=WAV3 PE=1 SV=1	S	Function unknown	uncharacterized protein LOC109786314 [Aegilops tauschii subsp. tauschii]
TraesCS7D03G1019800	3.57783	3.69168	2.79408	8.91214	8.94205	7.89919	5.31709e-14	1.42177	up	--	--	Biological Process: response to acid chemical (GO:0001101);; Molecular Function: molecular_function (GO:0003674);; Molecular Function: catalytic activity (GO:0003824);; Molecular Function: ubiquitin-protein transferase activity (GO:0004842);; Molecular Function: enzyme inhibitor activity (GO:0004857);; Molecular Function: endopeptidase inhibitor activity (GO:0004866);; Molecular Function: cystein…	K19042|4.7e-177|ats:109749842|K19042 E3 ubiquitin-protein ligase BOI and related proteins [EC:2.3.2.27] | (RefSeq) LOC109749842; probable BOI-related E3 ubiquitin-protein ligase 3	--	[O]	Posttranslational modification, protein turnover, chaperones	Zinc finger, C3HC4 type (RING finger)	Probable BOI-related E3 ubiquitin-protein ligase 3 OS=Arabidopsis thaliana OX=3702 GN=BRG3 PE=1 SV=1	O	Posttranslational modification, protein turnover, chaperones	probable BOI-related E3 ubiquitin-protein ligase 3 [Aegilops tauschii subsp. tauschii]
TraesCS7D03G1019300	23.0252	24.5734	26.4577	47.3258	50.1769	49.868	1.92991e-22	1.07014	up	[L]	Replication, recombination and repair	Molecular Function: calcium ion binding (GO:0005509);; Molecular Function: GTP binding (GO:0005525);;	K12483|0.0e+00|ats:109749840|K12483 EH domain-containing protein 1 | (RefSeq) LOC109749840; EH domain-containing protein 1	Endocytosis (ko04144)	[TU]	Signal transduction mechanisms;; Intracellular trafficking, secretion, and vesicular transport	Domain of unknown function (DUF5600)	EH domain-containing protein 1 OS=Arabidopsis thaliana OX=3702 GN=EHD1 PE=1 SV=1	--	--	EH domain-containing protein 1 [Aegilops tauschii subsp. tauschii]
TraesCS7D03G1016200	16.7026	20.534	19.7854	6.82946	8.01865	6.13603	3.42527e-16	-1.36192	down	[Q]	Secondary metabolites biosynthesis, transport and catabolism	Molecular Function: oxidoreductase activity (GO:0016491);; Molecular Function: metal ion binding (GO:0046872);;	K04124|2.2e-28|gra:105792881|K04124 gibberellin 3beta-dioxygenase [EC:1.14.11.15] | (RefSeq) gibberellin 3-beta-dioxygenase 1-like	Diterpenoid biosynthesis (ko00904)	[QR]	Secondary metabolites biosynthesis, transport and catabolism;; General function prediction only	non-haem dioxygenase in morphine synthesis N-terminal	2-oxoglutarate-dependent dioxygenase 33 OS=Oryza sativa subsp. japonica OX=39947 GN=2ODD33 PE=1 SV=1	Q	Secondary metabolites biosynthesis, transport and catabolism	probable 2-oxoglutarate-dependent dioxygenase At3g49630 [Aegilops tauschii subsp. tauschii]
TraesCS7D03G1015400	151.492	201.671	78.1325	55.3686	48.5505	40.388	0.00152459	-1.52237	down	--	--	Biological Process: metal ion transport (GO:0030001);; Molecular Function: metal ion binding (GO:0046872);;	--	--	[P]	Inorganic ion transport and metabolism	Heavy-metal-associated domain	Copper transport protein ATX1 OS=Arabidopsis thaliana OX=3702 GN=ATX1 PE=1 SV=2	P	Inorganic ion transport and metabolism	copper transport protein ATX1-like [Aegilops tauschii subsp. tauschii]
TraesCS7D03G1015000	0	0	0.058608	72.0475	73.0588	75.5359	6.59125e-29	11.7248	up	--	--	Biological Process: embryo development ending in seed dormancy (GO:0009793);;	--	--	--	--	Late embryogenesis abundant (LEA) group 1	Late embryogenesis abundant protein 46 OS=Arabidopsis thaliana OX=3702 GN=LEA46 PE=2 SV=1	S	Function unknown	11 kDa late embryogenesis abundant protein-like [Aegilops tauschii subsp. tauschii]
TraesCS7D03G1014400	11.7061	9.12979	10.4242	5.63611	3.66403	5.12743	3.7293e-06	-1.03618	down	--	--	Cellular Component: nucleosome (GO:0000786);; Molecular Function: DNA binding (GO:0003677);; Cellular Component: nucleus (GO:0005634);; Molecular Function: protein heterodimerization activity (GO:0046982);;	K11251|1.1e-70|ats:109766135|K11251 histone H2A | (RefSeq) LOC109766135; histone H2A-like	--	[B]	Chromatin structure and dynamics	C-terminus of histone H2A	Probable histone H2A.5 OS=Oryza sativa subsp. indica OX=39946 GN=OsI_002060 PE=3 SV=1	B	Chromatin structure and dynamics	Histone H2A [Triticum urartu]
TraesCS7D03G1014300	11.5571	8.52997	12.801	3.6821	3.02956	4.85112	9.98806e-10	-1.4288	down	--	--	Cellular Component: nucleosome (GO:0000786);; Molecular Function: DNA binding (GO:0003677);; Cellular Component: nucleus (GO:0005634);; Molecular Function: protein heterodimerization activity (GO:0046982);;	K11251|9.9e-75|ats:109766135|K11251 histone H2A | (RefSeq) LOC109766135; histone H2A-like	--	[B]	Chromatin structure and dynamics	C-terminus of histone H2A	Probable histone H2A.5 OS=Oryza sativa subsp. indica OX=39946 GN=OsI_002060 PE=3 SV=1	B	Chromatin structure and dynamics	histone H2A-like [Aegilops tauschii subsp. tauschii]
TraesCS7D03G1012500	1.78459	1.35245	1.87189	7.26232	6.37566	5.24071	2.82979e-16	1.98944	up	[CI]	Energy production and conversion;; Lipid transport and metabolism	Cellular Component: integral component of membrane (GO:0016021);; Molecular Function: heme binding (GO:0020037);; Molecular Function: metal ion binding (GO:0046872);;	K23490|1.1e-79|ats:109782288|K23490 cytochrome b5 | (RefSeq) LOC109782288; cytochrome B5-like	--	[C]	Energy production and conversion	Cytochrome b5-like Heme/Steroid binding domain	Cytochrome B5 isoform D OS=Arabidopsis thaliana OX=3702 GN=CYTB5-D PE=1 SV=1	C	Energy production and conversion	cytochrome B5-like [Aegilops tauschii subsp. tauschii]
TraesCS7D03G1005700	12.0481	12.0209	11.3428	2.69617	2.61989	2.25503	1.62174e-52	-2.14703	down	[M]	Cell wall/membrane/envelope biogenesis	Molecular Function: protein serine/threonine kinase activity (GO:0004674);; Molecular Function: ATP binding (GO:0005524);; Cellular Component: integral component of membrane (GO:0016021);;	K13415|6.3e-72|peq:110019257|K13415 protein brassinosteroid insensitive 1 [EC:2.7.10.1 2.7.11.1] | (RefSeq) brassinosteroid LRR receptor kinase BRI1	Plant hormone signal transduction (ko04075)	--	--	Leucine rich repeat	Tyrosine-sulfated glycopeptide receptor 1 OS=Arabidopsis thaliana OX=3702 GN=PSY1R PE=1 SV=1	T	Signal transduction mechanisms	tyrosine-sulfated glycopeptide receptor 1-like [Aegilops tauschii subsp. tauschii]
TraesCS7D03G1005600	5.94882	5.5918	7.82772	1.99165	2.90557	2.34387	3.83845e-11	-1.33247	down	--	--	Cellular Component: integral component of membrane (GO:0016021);;	K13466|5.2e-09|pmum:103343029|K13466 EIX receptor 1/2 | (RefSeq) probable LRR receptor-like serine/threonine-protein kinase At4g36180	Plant-pathogen interaction (ko04626)	--	--	Leucine rich repeat	Tyrosine-sulfated glycopeptide receptor 1 OS=Arabidopsis thaliana OX=3702 GN=PSY1R PE=1 SV=1	T	Signal transduction mechanisms	tyrosine-sulfated glycopeptide receptor 1-like [Aegilops tauschii subsp. tauschii]
TraesCS7D03G0999000	4.19463	3.81374	4.7754	0.946352	1.08958	1.24433	2.73505e-13	-1.88061	down	--	--	Cellular Component: integral component of membrane (GO:0016021);;	--	--	--	--	--	--	--	--	uncharacterized protein LOC109765528 [Aegilops tauschii subsp. tauschii]
TraesCS7D03G0993600	1.64558	1.85472	2.34979	16.8492	19.2162	18.6505	2.9344e-93	3.30326	up	--	--	Molecular Function: peroxidase activity (GO:0004601);; Cellular Component: extracellular region (GO:0005576);; Biological Process: response to oxidative stress (GO:0006979);; Molecular Function: heme binding (GO:0020037);; Biological Process: hydrogen peroxide catabolic process (GO:0042744);; Molecular Function: metal ion binding (GO:0046872);;	K00430|1.9e-187|ats:109740665|K00430 peroxidase [EC:1.11.1.7] | (RefSeq) LOC109740665; peroxidase 16-like	Phenylpropanoid biosynthesis (ko00940)	--	--	Peroxidase	Peroxidase 16 OS=Arabidopsis thaliana OX=3702 GN=PER16 PE=1 SV=2	Q	Secondary metabolites biosynthesis, transport and catabolism	peroxidase 16-like [Aegilops tauschii subsp. tauschii]
TraesCS7D03G0993400	4.24881	4.44471	4.10202	9.3706	10.5877	9.50795	7.18699e-18	1.27786	up	--	--	Biological Process: reproduction (GO:0000003);; Biological Process: developmental process involved in reproduction (GO:0003006);; Molecular Function: molecular_function (GO:0003674);; Molecular Function: catalytic activity (GO:0003824);; Molecular Function: ubiquitin-protein transferase activity (GO:0004842);; Molecular Function: binding (GO:0005488);; Molecular Function: protein binding (GO:0005…	K19041|1.6e-21|vvi:100264059|K19041 E3 ubiquitin-protein ligase RNF38/44 [EC:2.3.2.27] | (RefSeq) uncharacterized LOC100264059	--	[O]	Posttranslational modification, protein turnover, chaperones	Ring finger domain	Probable E3 ubiquitin-protein ligase HIP1 OS=Oryza sativa subsp. japonica OX=39947 GN=HIP1 PE=1 SV=2	O	Posttranslational modification, protein turnover, chaperones	E3 ubiquitin-protein ligase MBR1-like [Aegilops tauschii subsp. tauschii]
TraesCS7D03G0992900	4.52468	4.07772	2.7934	1.56608	1.07966	1.32779	5.908e-07	-1.44583	down	[P]	Inorganic ion transport and metabolism	Molecular Function: inorganic phosphate transmembrane transporter activity (GO:0005315);; Molecular Function: ATP binding (GO:0005524);; Cellular Component: membrane (GO:0016020);; Molecular Function: ATPase activity (GO:0016887);; Biological Process: phosphate ion transmembrane transport (GO:0035435);;	K05658|2.9e-31|aip:107624011|K05658 ATP-binding cassette, subfamily B (MDR/TAP), member 1 [EC:7.6.2.2] | (RefSeq) ABC transporter B family member 2-like isoform X1	ABC transporters (ko02010)	[Q]	Secondary metabolites biosynthesis, transport and catabolism	ABC transporter	Protein STAR1 OS=Oryza sativa subsp. japonica OX=39947 GN=STAR1 PE=1 SV=1	Q	Secondary metabolites biosynthesis, transport and catabolism	protein STAR1 [Aegilops tauschii subsp. tauschii]
TraesCS7D03G0991600	0.559633	0.374723	0.646309	1.5685	1.24445	1.41841	0.000342713	1.49005	up	[G]	Carbohydrate transport and metabolism	Molecular Function: hydrolase activity, hydrolyzing O-glycosyl compounds (GO:0004553);; Cellular Component: cell wall (GO:0005618);; Biological Process: xyloglucan metabolic process (GO:0010411);; Molecular Function: xyloglucan:xyloglucosyl transferase activity (GO:0016762);; Biological Process: cell wall biogenesis (GO:0042546);; Cellular Component: apoplast (GO:0048046);; Biological Process: ce…	K14504|7.3e-161|ats:109775517|K14504 xyloglucan:xyloglucosyl transferase TCH4 [EC:2.4.1.207] | (RefSeq) LOC109775517; xyloglucan endotransglucosylase/hydrolase protein 24-like	Plant hormone signal transduction (ko04075)	--	--	Glycosyl hydrolases family 16	Probable xyloglucan endotransglucosylase/hydrolase protein 23 OS=Arabidopsis thaliana OX=3702 GN=XTH23 PE=2 SV=1	G	Carbohydrate transport and metabolism	xyloglucan endotransglucosylase/hydrolase protein 24-like [Aegilops tauschii subsp. tauschii]
TraesCS7D03G0987500	0.208087	0.360302	0.276849	57.0206	60.4607	63.1974	6.10199e-210	7.75039	up	[T]	Signal transduction mechanisms	Molecular Function: protein serine/threonine phosphatase activity (GO:0004722);; Molecular Function: metal ion binding (GO:0046872);;	K17506|3.4e-158|ats:109765805|K17506 protein phosphatase 1L [EC:3.1.3.16] | (RefSeq) LOC109765805; probable protein phosphatase 2C 59	--	[T]	Signal transduction mechanisms	Protein phosphatase 2C	Probable protein phosphatase 2C 59 OS=Oryza sativa subsp. japonica OX=39947 GN=Os06g0698300 PE=2 SV=1	T	Signal transduction mechanisms	probable protein phosphatase 2C 59 [Aegilops tauschii subsp. tauschii]
TraesCS7D03G0986600	60.6393	46.7431	26.9193	11.0458	13.9101	20.7693	0.00141521	-1.49381	down	--	--	Molecular Function: peroxidase activity (GO:0004601);; Cellular Component: extracellular region (GO:0005576);; Biological Process: response to oxidative stress (GO:0006979);; Molecular Function: heme binding (GO:0020037);; Biological Process: hydrogen peroxide catabolic process (GO:0042744);; Molecular Function: metal ion binding (GO:0046872);;	K00430|1.9e-195|ats:109740055|K00430 peroxidase [EC:1.11.1.7] | (RefSeq) LOC109740055; peroxidase A2-like	Phenylpropanoid biosynthesis (ko00940)	--	--	Peroxidase	Peroxidase 22 OS=Arabidopsis thaliana OX=3702 GN=PER22 PE=1 SV=2	Q	Secondary metabolites biosynthesis, transport and catabolism	peroxidase A2-like [Aegilops tauschii subsp. tauschii]
TraesCS7D03G0985300	1.42289	1.43338	1.9773	9.59113	8.96912	8.7465	1.64689e-63	2.58065	up	--	--	Cellular Component: exocyst (GO:0000145);; Biological Process: exocytosis (GO:0006887);; Biological Process: protein transport (GO:0015031);;	K07195|0.0e+00|ats:109778892|K07195 exocyst complex component 7 | (RefSeq) LOC109778892; exocyst complex component EXO70A1-like	--	[U]	Intracellular trafficking, secretion, and vesicular transport	Exo70 exocyst complex subunit	Exocyst complex component EXO70A1 OS=Arabidopsis thaliana OX=3702 GN=EXO70A1 PE=1 SV=1	U	Intracellular trafficking, secretion, and vesicular transport	exocyst complex component EXO70A1-like [Aegilops tauschii subsp. tauschii]
TraesCS7D03G0982200	0.706171	0.6332	0.826009	4.59675	6.23558	3.7631	1.22682e-36	2.83162	up	--	--	Molecular Function: ubiquitin-protein transferase activity (GO:0004842);; Molecular Function: metal ion binding (GO:0046872);;	K11975|8.9e-254|ats:109778610|K11975 E3 ubiquitin-protein ligase RNF144 [EC:2.3.2.31] | (RefSeq) LOC109778610; E3 ubiquitin-protein ligase parkin-like isoform X1	--	[O]	Posttranslational modification, protein turnover, chaperones	IBR domain, a half RING-finger domain	ATP-dependent RNA helicase DEAH12, chloroplastic OS=Arabidopsis thaliana OX=3702 GN=At5g10370 PE=3 SV=1	O	Posttranslational modification, protein turnover, chaperones	E3 ubiquitin-protein ligase parkin-like isoform X1 [Aegilops tauschii subsp. tauschii]
TraesCS7D03G0978400	0.635414	0.585616	0.998753	1.34364	2.1311	1.27981	0.000908287	1.18237	up	[O]	Posttranslational modification, protein turnover, chaperones	Molecular Function: MAP kinase activity (GO:0004707);; Molecular Function: ATP binding (GO:0005524);;	K20535|1.8e-207|ats:109734527|K20535 mitogen-activated protein kinase 1/2 [EC:2.7.11.24] | (RefSeq) LOC109734527; mitogen-activated protein kinase 4-like	MAPK signaling pathway - plant (ko04016)	[T]	Signal transduction mechanisms	Protein kinase domain	Mitogen-activated protein kinase 4 OS=Oryza sativa subsp. japonica OX=39947 GN=MPK4 PE=2 SV=1	T	Signal transduction mechanisms	mitogen-activated protein kinase 4-like [Aegilops tauschii subsp. tauschii]
TraesCS7D03G0977000	3.41569	3.44555	4.01288	8.41344	7.17841	7.31366	2.60724e-16	1.1399	up	[EH]	Amino acid transport and metabolism;; Coenzyme transport and metabolism	Biological Process: glutamine metabolic process (GO:0006541);; Biological Process: folic acid-containing compound biosynthetic process (GO:0009396);;	K13950|0.0e+00|ats:109734131|K13950 para-aminobenzoate synthetase [EC:2.6.1.85] | (RefSeq) LOC109734131; probable aminodeoxychorismate synthase, chloroplastic isoform X1	Folate biosynthesis (ko00790)	[J]	Translation, ribosomal structure and biogenesis	chorismate binding enzyme	Probable aminodeoxychorismate synthase, chloroplastic OS=Oryza sativa subsp. japonica OX=39947 GN=ADCS PE=2 SV=1	J	Translation, ribosomal structure and biogenesis	probable aminodeoxychorismate synthase, chloroplastic isoform X1 [Aegilops tauschii subsp. tauschii]
TraesCS7D03G0973500	16.4024	14.9808	24.4411	8.3696	6.10865	7.63732	9.02918e-11	-1.23035	down	[P]	Inorganic ion transport and metabolism	Molecular Function: ATP binding (GO:0005524);; Cellular Component: integral component of membrane (GO:0016021);; Molecular Function: ATPase-coupled cation transmembrane transporter activity (GO:0019829);; Molecular Function: metal ion binding (GO:0046872);;	K01534|0.0e+00|ats:109756767|K01534 Zn2+/Cd2+-exporting ATPase [EC:7.2.2.12 7.2.2.21] | (RefSeq) LOC109756767; putative inactive cadmium/zinc-transporting ATPase HMA3	--	[P]	Inorganic ion transport and metabolism	E1-E2 ATPase	Cadmium/zinc-transporting ATPase HMA2 OS=Oryza sativa subsp. japonica OX=39947 GN=HMA2 PE=1 SV=1	P	Inorganic ion transport and metabolism	heavy metal transporting P1B-ATPase 2 [Triticum aestivum]
TraesCS7D03G0969500	3.50787	3.81315	3.37309	22.8154	14.4018	18.5468	6.6932e-23	2.44479	up	--	--	Biological Process: response to auxin (GO:0009733);;	K14488|6.1e-64|ats:109774747|K14488 SAUR family protein | (RefSeq) LOC109774747; auxin-responsive protein SAUR19-like	Plant hormone signal transduction (ko04075)	--	--	Auxin responsive protein	Indole-3-acetic acid-induced protein ARG7 OS=Vigna radiata var. radiata OX=3916 GN=ARG7 PE=2 SV=1	--	--	auxin-responsive protein SAUR19-like [Aegilops tauschii subsp. tauschii]
TraesCS7D03G0965100	0.211802	0.204031	0.347909	1.56662	2.0174	1.56265	2.53982e-27	2.83385	up	--	--	Biological Process: defense response (GO:0006952);; Molecular Function: ADP binding (GO:0043531);;	K13457|7.6e-124|ats:109777892|K13457 disease resistance protein RPM1 | (RefSeq) LOC109777892; disease resistance protein RPP13-like	Plant-pathogen interaction (ko04626)	[T]	Signal transduction mechanisms	NB-ARC domain	Disease resistance protein RGA5 OS=Oryza sativa subsp. japonica OX=39947 GN=RGA5 PE=1 SV=1	T	Signal transduction mechanisms	putative disease resistance RPP13-like protein 3 isoform X1 [Aegilops tauschii subsp. tauschii]
TraesCS7D03G0964300	12.2502	12.7811	13.3657	6.0267	3.96423	6.86954	1.62679e-07	-1.11611	down	[R]	General function prediction only	--	--	--	--	--	Gamma-glutamyl cyclotransferase, AIG2-like	AIG2-like protein D OS=Arabidopsis thaliana OX=3702 GN=AIG2LD PE=2 SV=1	S	Function unknown	unnamed protein product [Triticum turgidum subsp. durum]
TraesCS7D03G0960200	0.699111	0.776385	0.820171	1.7147	1.93247	1.70354	2.10434e-08	1.29242	up	[G]	Carbohydrate transport and metabolism	--	--	--	--	--	Protein of unknown function, DUF547	--	S	Function unknown	uncharacterized protein LOC109759361 [Aegilops tauschii subsp. tauschii]
TraesCS7D03G0959700	0.054804	0.080055	0.446668	3.71145	4.61536	3.60331	1.51765e-07	4.43922	up	--	--	--	--	--	--	--	--	--	--	--	uncharacterized protein LOC109759357 [Aegilops tauschii subsp. tauschii]
TraesCS7D03G0955900	0.500487	0.603533	0.561767	6.28753	5.49044	6.58506	3.99496e-60	3.51954	up	--	--	Molecular Function: UDP-glycosyltransferase activity (GO:0008194);;	K23452|7.3e-70|crb:17897004|K23452 UDP-glucosyltransferase 85A [EC:2.4.1.-] | (RefSeq) UDP-glycosyltransferase 85A2	Zeatin biosynthesis (ko00908)	[GC]	Carbohydrate transport and metabolism;; Energy production and conversion	UDP-glucoronosyl and UDP-glucosyl transferase	Myricetin 3-O-rhamnoside 1,2-glucosyltransferase UGT709G2 OS=Crocosmia x crocosmiiflora OX=1053288 GN=UGT709G2 PE=1 SV=1	--	--	7-deoxyloganetic acid glucosyltransferase-like [Aegilops tauschii subsp. tauschii]
TraesCS7D03G0955800	1.65138	1.5231	1.10314	9.74148	8.35218	10.1841	5.77776e-43	2.7822	up	--	--	Molecular Function: UDP-glycosyltransferase activity (GO:0008194);;	K23452|2.7e-69|bna:106451242|K23452 UDP-glucosyltransferase 85A [EC:2.4.1.-] | (RefSeq) UDP-glycosyltransferase 85A2 isoform X2	Zeatin biosynthesis (ko00908)	[GC]	Carbohydrate transport and metabolism;; Energy production and conversion	UDP-glucoronosyl and UDP-glucosyl transferase	Myricetin 3-O-rhamnoside 1,2-glucosyltransferase UGT709G2 OS=Crocosmia x crocosmiiflora OX=1053288 GN=UGT709G2 PE=1 SV=1	--	--	7-deoxyloganetic acid glucosyltransferase-like [Aegilops tauschii subsp. tauschii]
TraesCS7D03G0955700	0.583974	0.363418	0.393893	2.2297	3.66069	5.09281	4.3499e-18	3.0712	up	--	--	Molecular Function: UDP-glycosyltransferase activity (GO:0008194);;	K23452|4.5e-67|bna:106397643|K23452 UDP-glucosyltransferase 85A [EC:2.4.1.-] | (RefSeq) UDP-glycosyltransferase 85A2 isoform X2	Zeatin biosynthesis (ko00908)	[GC]	Carbohydrate transport and metabolism;; Energy production and conversion	UDP-glucoronosyl and UDP-glucosyl transferase	Myricetin 3-O-rhamnoside 1,2-glucosyltransferase UGT709G2 OS=Crocosmia x crocosmiiflora OX=1053288 GN=UGT709G2 PE=1 SV=1	--	--	unnamed protein product [Triticum turgidum subsp. durum]
TraesCS7D03G0955500	7.74257	6.76496	8.61722	14.8058	14.2149	15.3789	4.86615e-15	1.02113	up	[C]	Energy production and conversion	Molecular Function: FMN binding (GO:0010181);; Molecular Function: oxidoreductase activity (GO:0016491);;	K05894|2.9e-229|ats:109765158|K05894 12-oxophytodienoic acid reductase [EC:1.3.1.42] | (RefSeq) LOC109765158; 12-oxophytodienoate reductase 7	alpha-Linolenic acid metabolism (ko00592)	[CR]	Energy production and conversion;; General function prediction only	NADH:flavin oxidoreductase / NADH oxidase family	12-oxophytodienoate reductase 7 OS=Oryza sativa subsp. japonica OX=39947 GN=OPR7 PE=2 SV=1	C	Energy production and conversion	12-oxophytodienoate reductase 7 [Aegilops tauschii subsp. tauschii]
TraesCS7D03G0949100	14.5491	16.13	12.2266	30.8767	25.5144	37.6773	2.82247e-09	1.19589	up	--	--	--	--	--	--	--	--	--	--	--	putative glycine-rich cell wall structural protein 1 [Aegilops tauschii subsp. tauschii]
TraesCS7D03G0945700	0.117737	0.307099	0.20143	5.14792	2.49061	4.80803	5.09146e-31	4.35198	up	--	--	Molecular Function: transferase activity, transferring acyl groups other than amino-acyl groups (GO:0016747);;	K19861|8.8e-262|ats:109735002|K19861 benzyl alcohol O-benzoyltransferase [EC:2.3.1.196 2.3.1.232] | (RefSeq) LOC109735002; benzyl alcohol O-benzoyltransferase-like	--	--	--	Transferase family	Benzyl alcohol O-benzoyltransferase OS=Nicotiana tabacum OX=4097 GN=HSR201 PE=1 SV=1	S	Function unknown	benzyl alcohol O-benzoyltransferase-like [Aegilops tauschii subsp. tauschii]
TraesCS7D03G0945200	2.64919	2.18674	3.03807	76.9202	44.3098	72.3725	8.84838e-116	4.69564	up	--	--	Molecular Function: transferase activity, transferring acyl groups other than amino-acyl groups (GO:0016747);;	K19861|1.8e-262|ats:109751661|K19861 benzyl alcohol O-benzoyltransferase [EC:2.3.1.196 2.3.1.232] | (RefSeq) LOC109751661; benzyl alcohol O-benzoyltransferase-like	--	--	--	Transferase family	Benzyl alcohol O-benzoyltransferase OS=Nicotiana tabacum OX=4097 GN=HSR201 PE=1 SV=1	S	Function unknown	benzyl alcohol O-benzoyltransferase-like [Aegilops tauschii subsp. tauschii]
TraesCS7D03G0944600	5.06595	4.93059	4.93429	12.352	8.99534	10.0598	7.36069e-12	1.14633	up	--	--	--	--	--	--	--	--	--	--	--	uncharacterized protein LOC109751607 [Aegilops tauschii subsp. tauschii]
TraesCS7D03G0943400	3.53807	3.20494	2.99277	14.8656	5.60548	17.6216	1.28224e-08	2.02341	up	--	--	Molecular Function: enzyme inhibitor activity (GO:0004857);;	K01051|8.7e-07|nto:104089379|K01051 pectinesterase [EC:3.1.1.11] | (RefSeq) pectinesterase-like	Pentose and glucuronate interconversions (ko00040)	--	--	Plant invertase/pectin methylesterase inhibitor	21 kDa protein OS=Daucus carota OX=4039 PE=2 SV=1	S	Function unknown	21 kDa protein-like [Aegilops tauschii subsp. tauschii]
TraesCS7D03G0943200	4.28089	3.14085	3.746	9.47044	12.6807	11.0709	3.06159e-16	1.64934	up	--	--	Cellular Component: integral component of membrane (GO:0016021);;	--	--	[S]	Function unknown	Protein of unknown function (DUF962)	--	S	Function unknown	uncharacterized endoplasmic reticulum membrane protein YGL010W-like [Aegilops tauschii subsp. tauschii]
TraesCS7D03G0942400	1.82789	1.54273	1.75014	4.15374	3.46662	3.96826	5.79532e-06	1.24752	up	--	--	Molecular Function: hydrolase activity (GO:0016787);;	--	--	--	--	NUDIX domain	--	--	--	uncharacterized protein LOC109743308 [Aegilops tauschii subsp. tauschii]
TraesCS7D03G0942000	17.531	17.0761	24.9155	10.0825	7.39787	8.90473	5.97744e-10	-1.08926	down	--	--	Molecular Function: aspartic-type endopeptidase activity (GO:0004190);;	K22683|5.5e-74|dcr:108209791|K22683 aspartyl protease family protein [EC:3.4.23.-] | (RefSeq) aspartyl protease family protein 2-like	--	[O]	Posttranslational modification, protein turnover, chaperones	Xylanase inhibitor N-terminal	Aspartyl protease family protein At5g10770 OS=Arabidopsis thaliana OX=3702 GN=At5g10770 PE=2 SV=1	O	Posttranslational modification, protein turnover, chaperones	aspartyl protease family protein At5g10770-like [Aegilops tauschii subsp. tauschii]
TraesCS7D03G0927700	6.73565	8.62442	7.25234	2.85114	2.62	4.035	4.8313e-08	-1.1805	down	[C]	Energy production and conversion	Molecular Function: oxidoreductase activity (GO:0016491);; Molecular Function: FAD binding (GO:0071949);;	K22395|9.5e-159|sita:101776174|K22395 cinnamyl-alcohol dehydrogenase [EC:1.1.1.195] | (RefSeq) inactive tetrahydrocannabinolic acid synthase	Phenylpropanoid biosynthesis (ko00940)	--	--	FAD binding domain	Berberine bridge enzyme-like Cyn d 4 OS=Cynodon dactylon OX=28909 PE=1 SV=1	C	Energy production and conversion	berberine bridge enzyme-like 27 [Aegilops tauschii subsp. tauschii]
TraesCS7D03G0925100	0.697862	0.816704	0.512311	9.03773	5.46308	6.95849	1.78904e-39	3.45288	up	[QV]	Secondary metabolites biosynthesis, transport and catabolism;; Defense mechanisms	Molecular Function: monooxygenase activity (GO:0004497);; Molecular Function: iron ion binding (GO:0005506);; Cellular Component: integral component of membrane (GO:0016021);; Molecular Function: oxidoreductase activity, acting on paired donors, with incorporation or reduction of molecular oxygen (GO:0016705);; Molecular Function: heme binding (GO:0020037);;	K00487|1.8e-298|ats:109770341|K00487 trans-cinnamate 4-monooxygenase [EC:1.14.14.91] | (RefSeq) LOC109770341; cytochrome P450 CYP73A100-like	Ubiquinone and other terpenoid-quinone biosynthesis (ko00130);; Phenylpropanoid biosynthesis (ko00940);; Flavonoid biosynthesis (ko00941);; Stilbenoid, diarylheptanoid and gingerol biosynthesis (ko00945)	[Q]	Secondary metabolites biosynthesis, transport and catabolism	Cytochrome P450	Cytochrome P450 CYP73A100 OS=Panax ginseng OX=4054 PE=2 SV=1	Q	Secondary metabolites biosynthesis, transport and catabolism	cytochrome P450 CYP73A100-like [Aegilops tauschii subsp. tauschii]
TraesCS7D03G0923300	16.9266	11.0328	5.31822	0.386895	0.826074	2.31252	0.000435375	-3.17459	down	--	--	Molecular Function: peroxidase activity (GO:0004601);; Cellular Component: extracellular region (GO:0005576);; Biological Process: response to oxidative stress (GO:0006979);; Molecular Function: heme binding (GO:0020037);; Biological Process: hydrogen peroxide catabolic process (GO:0042744);; Molecular Function: metal ion binding (GO:0046872);;	K00430|1.2e-183|ats:109736533|K00430 peroxidase [EC:1.11.1.7] | (RefSeq) LOC109736533; peroxidase 2-like	Phenylpropanoid biosynthesis (ko00940)	--	--	Peroxidase	Peroxidase 2 OS=Zea mays OX=4577 GN=PER2 PE=2 SV=1	Q	Secondary metabolites biosynthesis, transport and catabolism	peroxidase 2-like [Aegilops tauschii subsp. tauschii]
TraesCS7D03G0922700	3.42596	3.98317	4.65098	9.2796	9.91131	9.35329	1.54319e-15	1.32266	up	[M]	Cell wall/membrane/envelope biogenesis	Molecular Function: catalytic activity (GO:0003824);;	K09753|1.8e-75|mdm:103438772|K09753 cinnamoyl-CoA reductase [EC:1.2.1.44] | (RefSeq) cinnamoyl-CoA reductase 1-like	Phenylpropanoid biosynthesis (ko00940)	[V]	Defense mechanisms	NAD dependent epimerase/dehydratase family	Cinnamoyl-CoA reductase 1 OS=Arabidopsis thaliana OX=3702 GN=CCR1 PE=1 SV=1	V	Defense mechanisms	cinnamoyl-CoA reductase 1-like [Aegilops tauschii subsp. tauschii]
TraesCS7D03G0914500	0.384863	0.768975	0.364075	25.0101	10.9799	17.3841	2.32589e-22	5.03454	up	--	--	--	--	--	--	--	--	--	--	--	hypothetical protein D1007_36137 [Hordeum vulgare]
TraesCS7D03G0913900	1.19649	1.17399	1.01261	4.21815	1.2942	3.4266	0.000645234	1.45659	up	--	--	Cellular Component: integral component of membrane (GO:0016021);; Biological Process: regulation of amino acid export (GO:0080143);;	--	--	--	--	--	Protein GLUTAMINE DUMPER 4 OS=Arabidopsis thaliana OX=3702 GN=GDU4 PE=2 SV=1	S	Function unknown	protein GLUTAMINE DUMPER 6-like [Aegilops tauschii subsp. tauschii]
TraesCS7D03G0912500	1.00464	1.44478	1.13394	2.67209	2.13249	2.61122	1.14576e-05	1.11071	up	--	--	Biological Process: reproduction (GO:0000003);; Biological Process: cell morphogenesis (GO:0000902);; Biological Process: cell morphogenesis involved in differentiation (GO:0000904);; Biological Process: developmental process involved in reproduction (GO:0003006);; Molecular Function: molecular_function (GO:0003674);; Molecular Function: catalytic activity (GO:0003824);; Molecular Function: ubiqu…	K11982|2.7e-26|sbi:8079449|K11982 E3 ubiquitin-protein ligase RNF115/126 [EC:2.3.2.27] | (RefSeq) E3 ubiquitin-protein ligase AIP2	--	[O]	Posttranslational modification, protein turnover, chaperones	Ring finger domain	E3 ubiquitin-protein ligase CIP8 OS=Arabidopsis thaliana OX=3702 GN=CIP8 PE=1 SV=1	O	Posttranslational modification, protein turnover, chaperones	E3 ubiquitin-protein ligase RING1-like [Aegilops tauschii subsp. tauschii]
TraesCS7D03G0910600	1.28515	0.726441	0.910712	8.34472	5.49538	7.36115	1.15417e-38	2.93141	up	[V]	Defense mechanisms	Molecular Function: ATP binding (GO:0005524);; Cellular Component: integral component of membrane (GO:0016021);; Molecular Function: ATPase activity (GO:0016887);;	K08712|1.7e-128|gsl:Gasu_29800|K08712 ATP-binding cassette, subfamily G (WHITE), member 2, SNQ2 | (RefSeq) ABC transporter, ATP-binding protein	ABC transporters (ko02010)	[Q]	Secondary metabolites biosynthesis, transport and catabolism	ABC-2 type transporter	ABC transporter G family member 44 OS=Oryza sativa subsp. japonica OX=39947 GN=ABCG44 PE=2 SV=2	Q	Secondary metabolites biosynthesis, transport and catabolism	ABC transporter G family member 44 [Aegilops tauschii subsp. tauschii]
TraesCS7D03G0910400	0.651169	0.87427	0.639946	22.4156	17.1561	19.7724	2.80477e-164	4.83784	up	[V]	Defense mechanisms	Molecular Function: ATP binding (GO:0005524);; Cellular Component: integral component of membrane (GO:0016021);; Molecular Function: ATPase activity (GO:0016887);;	K08712|7.5e-129|gsl:Gasu_29800|K08712 ATP-binding cassette, subfamily G (WHITE), member 2, SNQ2 | (RefSeq) ABC transporter, ATP-binding protein	ABC transporters (ko02010)	[Q]	Secondary metabolites biosynthesis, transport and catabolism	ABC-2 type transporter	ABC transporter G family member 44 OS=Oryza sativa subsp. japonica OX=39947 GN=ABCG44 PE=2 SV=2	Q	Secondary metabolites biosynthesis, transport and catabolism	ABC transporter G family member 44-like [Aegilops tauschii subsp. tauschii]
TraesCS7D03G0909900	1.84883	1.59247	2.45726	3.55712	4.4017	3.70209	2.58502e-06	1.06155	up	[V]	Defense mechanisms	Molecular Function: hydrolase activity (GO:0016787);;	K22763|3.8e-45|lja:Lj2g3v1989220.3|K22763 deubiquitinase DESI2 [EC:3.4.19.12] | (RefSeq) Lj2g3v1989220.3; -	--	[T]	Signal transduction mechanisms	Nudix hydrolase domain	Nudix hydrolase 2 OS=Arabidopsis thaliana OX=3702 GN=NUDT2 PE=1 SV=1	T	Signal transduction mechanisms	nudix hydrolase 2 [Aegilops tauschii subsp. tauschii]
TraesCS7D03G0909400	0.558477	0.456614	0.68987	1.19595	1.67952	1.46838	9.11744e-07	1.42629	up	--	--	Cellular Component: integral component of membrane (GO:0016021);;	--	--	--	--	Protein of unknown function (DUF3537)	--	S	Function unknown	uncharacterized protein LOC109786266 [Aegilops tauschii subsp. tauschii]
TraesCS7D03G0902600	0.073423	0.194228	0.15927	2.11619	1.44703	1.63881	4.02724e-21	3.66652	up	[E]	Amino acid transport and metabolism	Biological Process: cellular amino acid metabolic process (GO:0006520);; Molecular Function: carboxy-lyase activity (GO:0016831);; Molecular Function: pyridoxal phosphate binding (GO:0030170);;	K01593|2.9e-293|ats:109751651|K01593 aromatic-L-amino-acid/L-tryptophan decarboxylase [EC:4.1.1.28 4.1.1.105] | (RefSeq) LOC109751651; aromatic-L-amino-acid decarboxylase-like	Tyrosine metabolism (ko00350);; Phenylalanine metabolism (ko00360);; Tryptophan metabolism (ko00380);; Isoquinoline alkaloid biosynthesis (ko00950);; Betalain biosynthesis (ko00965)	[E]	Amino acid transport and metabolism	Pyridoxal-dependent decarboxylase conserved domain	Tryptophan decarboxylase 1 OS=Oryza sativa subsp. japonica OX=39947 GN=TDC1 PE=1 SV=1	E	Amino acid transport and metabolism	aromatic-L-amino-acid decarboxylase-like [Aegilops tauschii subsp. tauschii]
TraesCS7D03G0902000	91.7449	95.5356	113.661	399.355	538.781	326.471	1.01375e-30	2.15457	up	--	--	Cellular Component: cell wall (GO:0005618);; Molecular Function: manganese ion binding (GO:0030145);; Molecular Function: nutrient reservoir activity (GO:0045735);; Cellular Component: apoplast (GO:0048046);;	--	--	--	--	Cupin	Germin-like protein 8-12 OS=Oryza sativa subsp. japonica OX=39947 GN=Os08g0231400 PE=2 SV=1	O	Posttranslational modification, protein turnover, chaperones	germin-like protein 8-4 [Aegilops tauschii subsp. tauschii]
TraesCS7D03G0900800	0.688621	0.49021	1.01574	1.54935	1.79556	1.4306	0.000320074	1.21993	up	--	--	--	--	--	--	--	--	Protein POST-ILLUMINATION CHLOROPHYLL FLUORESCENCE INCREASE, chloroplastic OS=Arabidopsis thaliana OX=3702 GN=PIFI PE=2 SV=1	S	Function unknown	uncharacterized protein LOC109751649 [Aegilops tauschii subsp. tauschii]
TraesCS7D03G0898600	2.9738	2.97771	3.46154	10.2613	5.65195	10.1213	8.44313e-11	1.55005	up	[T]	Signal transduction mechanisms	Molecular Function: protein serine/threonine kinase activity (GO:0004674);; Molecular Function: ATP binding (GO:0005524);;	K00924|2.2e-117|gra:105765051|K00924 kinase [EC:2.7.1.-] | (RefSeq) probable receptor-like protein kinase At5g47070	--	[T]	Signal transduction mechanisms	Protein kinase domain	Probable serine/threonine-protein kinase PBL19 OS=Arabidopsis thaliana OX=3702 GN=PBL19 PE=1 SV=1	T	Signal transduction mechanisms	probable serine/threonine-protein kinase PBL19 [Aegilops tauschii subsp. tauschii]
TraesCS7D03G0896900	2.06454	2.26941	1.46099	5.78608	4.96535	7.19537	7.163e-07	1.67366	up	--	--	Biological Process: response to auxin (GO:0009733);;	K14488|2.2e-59|ats:109742319|K14488 SAUR family protein | (RefSeq) LOC109742319; auxin-responsive protein SAUR32-like	Plant hormone signal transduction (ko04075)	--	--	Auxin responsive protein	Auxin-responsive protein SAUR32 OS=Arabidopsis thaliana OX=3702 GN=SAUR32 PE=2 SV=1	S	Function unknown	auxin-responsive protein SAUR32-like [Aegilops tauschii subsp. tauschii]
TraesCS7D03G0890100	3.97835	4.04282	2.20892	10.6626	15.4439	6.4695	0.000731799	1.73835	up	[E]	Amino acid transport and metabolism	Cellular Component: integral component of membrane (GO:0016021);; Molecular Function: transmembrane transporter activity (GO:0022857);;	K14638|1.1e-269|ats:109733579|K14638 solute carrier family 15 (peptide/histidine transporter), member 3/4 | (RefSeq) LOC109733579; protein NRT1/ PTR FAMILY 8.3-like isoform X1	--	[E]	Amino acid transport and metabolism	POT family	Protein NRT1/ PTR FAMILY 8.3 OS=Arabidopsis thaliana OX=3702 GN=NPF8.3 PE=1 SV=1	E	Amino acid transport and metabolism	unnamed protein product [Triticum turgidum subsp. durum]
TraesCS7D03G0888600	19.423	19.0532	20.723	3.26256	4.58242	2.69711	1.20077e-35	-2.40555	down	--	--	--	K16280|6.0e-242|ats:109784563|K16280 E3 ubiquitin-protein ligase RGLG [EC:2.3.2.27] | (RefSeq) LOC109784563; E3 ubiquitin-protein ligase RGLG3-like	--	[T]	Signal transduction mechanisms	Copine	E3 ubiquitin-protein ligase RGLG2 OS=Arabidopsis thaliana OX=3702 GN=RGLG2 PE=1 SV=1	O	Posttranslational modification, protein turnover, chaperones	E3 ubiquitin-protein ligase RGLG3-like [Aegilops tauschii subsp. tauschii]
TraesCS7D03G0882900	0.403172	1.05721	1.19491	1.64349	2.17577	1.92145	0.00415247	1.18003	up	--	--	Cellular Component: integral component of membrane (GO:0016021);;	--	--	--	--	PAP2 superfamily	Phosphatidylcholine:diacylglycerol cholinephosphotransferase 1 OS=Arabidopsis thaliana OX=3702 GN=ROD1 PE=1 SV=1	S	Function unknown	phosphatidylcholine:diacylglycerol cholinephosphotransferase 1-like [Aegilops tauschii subsp. tauschii]
TraesCS7D03G0882800	2.0458	1.86629	2.31857	6.50963	5.1332	5.49247	1.61718e-22	1.53758	up	--	--	--	K19996|1.4e-08|zju:107425773|K19996 phosphatidylinositol transfer protein SFH5 | (RefSeq) patellin-4-like	--	[I]	Lipid transport and metabolism	CRAL/TRIO domain	--	I	Lipid transport and metabolism	phosphatidylinositol/phosphatidylcholine transfer protein SFH2-like [Aegilops tauschii subsp. tauschii]
TraesCS7D03G0882200	0.317863	0.260959	0.661922	2.55093	2.82621	2.53241	1.75595e-23	2.77099	up	[T]	Signal transduction mechanisms	Molecular Function: protein serine/threonine kinase activity (GO:0004674);; Molecular Function: ATP binding (GO:0005524);; Cellular Component: integral component of membrane (GO:0016021);;	K13437|3.7e-102|osa:107276510|K13437 receptor kinase-like protein | (RefSeq) probable LRR receptor-like serine/threonine-protein kinase At3g47570	Plant-pathogen interaction (ko04626)	--	--	Leucine rich repeat	Receptor kinase-like protein Xa21 OS=Oryza sativa subsp. japonica OX=39947 GN=XA21 PE=1 SV=1	T	Signal transduction mechanisms	receptor kinase-like protein Xa21 [Aegilops tauschii subsp. tauschii]
TraesCS7D03G0881700	1.70109	1.78284	1.78	6.90407	8.22592	7.8357	2.0014e-43	2.19788	up	[T]	Signal transduction mechanisms	Molecular Function: protein serine/threonine kinase activity (GO:0004674);; Molecular Function: ATP binding (GO:0005524);; Biological Process: signal transduction (GO:0007165);;	K07198|1.6e-114|psom:113290288|K07198 5'-AMP-activated protein kinase, catalytic alpha subunit [EC:2.7.11.11] | (RefSeq) CBL-interacting protein kinase 5-like	--	[T]	Signal transduction mechanisms	Protein kinase domain	CBL-interacting protein kinase 24 OS=Oryza sativa subsp. japonica OX=39947 GN=CIPK24 PE=1 SV=1	T	Signal transduction mechanisms	CBL-interacting protein kinase 24 [Aegilops tauschii subsp. tauschii]
TraesCS7D03G0879600	124.398	135.624	166.758	26.9849	28.7979	33.5434	4.33995e-55	-2.17617	down	[H]	Coenzyme transport and metabolism	Molecular Function: iron ion binding (GO:0005506);; Cellular Component: cytosol (GO:0005829);; Biological Process: thiamine biosynthetic process (GO:0009228);; Cellular Component: chloroplast stroma (GO:0009570);; Molecular Function: transferase activity, transferring pentosyl groups (GO:0016763);; Biological Process: thiazole biosynthetic process (GO:0052837);;	K03146|2.3e-193|ats:109771029|K03146 cysteine-dependent adenosine diphosphate thiazole synthase [EC:2.4.2.60] | (RefSeq) LOC109771029; thiamine thiazole synthase 2, chloroplastic	Thiamine metabolism (ko00730)	[R]	General function prediction only	Thi4 family	Thiamine thiazole synthase 2, chloroplastic OS=Sorghum bicolor OX=4558 GN=THI1-2 PE=3 SV=1	H	Coenzyme transport and metabolism	thiamine thiazole synthase 2, chloroplastic [Aegilops tauschii subsp. tauschii]
TraesCS7D03G0879300	2.51138	2.76589	1.76025	6.59495	7.21022	6.8487	4.33967e-12	1.62047	up	--	--	Cellular Component: integral component of membrane (GO:0016021);;	--	--	--	--	--	--	--	--	uncharacterized protein LOC109773557 [Aegilops tauschii subsp. tauschii]
TraesCS7D03G0874300	2.40792	2.42411	3.35242	6.13282	5.00144	6.15972	4.01544e-10	1.16049	up	--	--	Molecular Function: protein kinase activity (GO:0004672);; Molecular Function: ATP binding (GO:0005524);; Cellular Component: integral component of membrane (GO:0016021);;	K13415|2.7e-27|atr:18432040|K13415 protein brassinosteroid insensitive 1 [EC:2.7.10.1 2.7.11.1] | (RefSeq) systemin receptor SR160	Plant hormone signal transduction (ko04075)	--	--	Leucine rich repeat	Calmodulin-binding receptor kinase CaMRLK OS=Arabidopsis thaliana OX=3702 GN=CAMRLK PE=1 SV=1	T	Signal transduction mechanisms	receptor-like protein kinase 2 [Aegilops tauschii subsp. tauschii]
TraesCS7D03G0874000	2.38957	2.54014	2.23437	6.68606	5.22932	5.5866	7.43131e-15	1.35793	up	--	--	Biological Process: fucose metabolic process (GO:0006004);; Cellular Component: integral component of membrane (GO:0016021);; Molecular Function: transferase activity, transferring glycosyl groups (GO:0016757);;	K23280|1.5e-67|han:110871833|K23280 rhamnogalacturonan I rhamnosyltransferase [EC:2.4.1.351] | (RefSeq) uncharacterized protein At1g04910-like isoform X1	--	--	--	GDP-fucose protein O-fucosyltransferase	O-fucosyltransferase 8 OS=Arabidopsis thaliana OX=3702 GN=OFUT8 PE=2 SV=1	G	Carbohydrate transport and metabolism	uncharacterized protein At1g04910-like [Aegilops tauschii subsp. tauschii]
TraesCS7D03G0872900	0.258734	0.40714	0.266431	24.9035	41.4438	21.5301	3.62699e-95	6.57617	up	--	--	Molecular Function: peroxidase activity (GO:0004601);; Cellular Component: extracellular region (GO:0005576);; Biological Process: response to oxidative stress (GO:0006979);; Molecular Function: heme binding (GO:0020037);; Biological Process: hydrogen peroxide catabolic process (GO:0042744);; Molecular Function: metal ion binding (GO:0046872);;	K00430|7.9e-180|ats:109732170|K00430 peroxidase [EC:1.11.1.7] | (RefSeq) LOC109732170; peroxidase P7-like	Phenylpropanoid biosynthesis (ko00940)	--	--	Peroxidase	Peroxidase 52 OS=Arabidopsis thaliana OX=3702 GN=PER52 PE=2 SV=1	Q	Secondary metabolites biosynthesis, transport and catabolism	peroxidase P7-like [Aegilops tauschii subsp. tauschii]
TraesCS7D03G0870100	1.26096	1.50295	2.56696	13.9719	18.3156	12.8256	3.49505e-40	3.17029	up	[C]	Energy production and conversion	Molecular Function: oxidoreductase activity (GO:0016491);; Molecular Function: FAD binding (GO:0071949);;	K22395|2.1e-174|sita:101776578|K22395 cinnamyl-alcohol dehydrogenase [EC:1.1.1.195] | (RefSeq) berberine bridge enzyme-like 13	Phenylpropanoid biosynthesis (ko00940)	--	--	FAD binding domain	Berberine bridge enzyme-like Cyn d 4 OS=Cynodon dactylon OX=28909 PE=1 SV=1	C	Energy production and conversion	berberine bridge enzyme-like 27 [Aegilops tauschii subsp. tauschii]
TraesCS7D03G0867600	3.95607	4.20261	5.65289	9.4867	12.3014	9.90663	1.44429e-12	1.28327	up	--	--	Molecular Function: DNA-binding transcription factor activity (GO:0003700);; Biological Process: transcription, DNA-templated (GO:0006351);; Biological Process: brassinosteroid mediated signaling pathway (GO:0009742);;	K14503|4.5e-43|vvi:100249673|K14503 brassinosteroid resistant 1/2 | (RefSeq) BES1/BZR1 homolog protein 2	Plant hormone signal transduction (ko04075)	--	--	BES1/BZR1 plant transcription factor, N-terminal	Protein BZR1 homolog 3 OS=Oryza sativa subsp. japonica OX=39947 GN=BZR3 PE=1 SV=1	K	Transcription	protein BZR1 homolog 3-like [Aegilops tauschii subsp. tauschii]
TraesCS7D03G0866900	0.189739	0.090883	0.081942	15.9549	14.6931	16.2696	2.99533e-95	7.02326	up	--	--	Molecular Function: DNA-binding transcription factor activity (GO:0003700);; Cellular Component: nucleus (GO:0005634);; Cellular Component: host cell nucleus (GO:0042025);; Molecular Function: sequence-specific DNA binding (GO:0043565);;	K09419|4.1e-126|ats:109779427|K09419 heat shock transcription factor, other eukaryote | (RefSeq) LOC109779427; heat stress transcription factor C-2b-like	--	[K]	Transcription	HSF-type DNA-binding	Heat stress transcription factor C-2b OS=Oryza sativa subsp. japonica OX=39947 GN=HSFC2B PE=3 SV=1	K	Transcription	heat stress transcription factor C-2b-like [Aegilops tauschii subsp. tauschii]
TraesCS7D03G0864200	4.40099	3.70707	3.66681	18.8893	15.3265	16.7073	3.04033e-52	2.1854	up	[V]	Defense mechanisms	Molecular Function: ATP binding (GO:0005524);; Cellular Component: integral component of membrane (GO:0016021);; Molecular Function: ATPase activity (GO:0016887);;	K08712|2.4e-130|gsl:Gasu_29800|K08712 ATP-binding cassette, subfamily G (WHITE), member 2, SNQ2 | (RefSeq) ABC transporter, ATP-binding protein	ABC transporters (ko02010)	[Q]	Secondary metabolites biosynthesis, transport and catabolism	ABC-2 type transporter	ABC transporter G family member 42 OS=Oryza sativa subsp. japonica OX=39947 GN=ABCG42 PE=2 SV=1	Q	Secondary metabolites biosynthesis, transport and catabolism	ABC transporter G family member 42 [Aegilops tauschii subsp. tauschii]
TraesCS7D03G0861300	40.0521	49.4278	22.6035	2.31433	1.81011	1.45607	5.93744e-53	-4.26005	down	--	--	Molecular Function: iron ion transmembrane transporter activity (GO:0005381);; Cellular Component: integral component of membrane (GO:0016021);;	K14685|6.1e-280|ats:109745511|K14685 solute carrier family 40 (iron-regulated transporter), member 1 | (RefSeq) LOC109745511; solute carrier family 40 member 1-like	--	[P]	Inorganic ion transport and metabolism	Ferroportin1 (FPN1)	Solute carrier family 40 member 1 OS=Oryza sativa subsp. japonica OX=39947 GN=Os06g0560000 PE=2 SV=1	P	Inorganic ion transport and metabolism	solute carrier family 40 member 1-like [Aegilops tauschii subsp. tauschii]
TraesCS7D03G0861200	0.361544	0.232296	0.395953	2.50907	1.87409	2.15054	5.72479e-25	2.78545	up	--	--	Molecular Function: DNA binding (GO:0003677);; Cellular Component: nucleus (GO:0005634);; Biological Process: regulation of transcription, DNA-templated (GO:0006355);;	--	--	--	--	No apical meristem (NAM) protein	NAC domain-containing protein 75 OS=Arabidopsis thaliana OX=3702 GN=NAC075 PE=2 SV=1	K	Transcription	uncharacterized protein LOC109750443 [Aegilops tauschii subsp. tauschii]
TraesCS7D03G0860400	40.8259	50.1347	42.4859	12.6673	15.5966	13.2929	3.63844e-24	-1.60897	down	--	--	Molecular Function: iron ion binding (GO:0005506);; Cellular Component: cytoplasm (GO:0005737);; Biological Process: inositol catabolic process (GO:0019310);; Molecular Function: inositol oxygenase activity (GO:0050113);;	K00469|3.2e-183|ats:109750437|K00469 inositol oxygenase [EC:1.13.99.1] | (RefSeq) LOC109750437; probable inositol oxygenase	Ascorbate and aldarate metabolism (ko00053);; Inositol phosphate metabolism (ko00562)	[R]	General function prediction only	Myo-inositol oxygenase	Probable inositol oxygenase OS=Oryza sativa subsp. japonica OX=39947 GN=Os06g0561000 PE=2 SV=1	S	Function unknown	probable inositol oxygenase [Aegilops tauschii subsp. tauschii]
TraesCS7D03G0860100	1.92216	1.50734	2.17373	5.86	5.71642	5.4739	6.59321e-29	1.68852	up	[V]	Defense mechanisms	Molecular Function: ATP binding (GO:0005524);; Cellular Component: integral component of membrane (GO:0016021);; Molecular Function: ATPase activity (GO:0016887);; Molecular Function: ATPase-coupled transmembrane transporter activity (GO:0042626);;	K05665|0.0e+00|ats:109750435|K05665 ATP-binding cassette, subfamily C (CFTR/MRP), member 1 [EC:7.6.2.3] | (RefSeq) LOC109750435; ABC transporter C family member 8-like	ABC transporters (ko02010)	[Q]	Secondary metabolites biosynthesis, transport and catabolism	ABC transporter	ABC transporter C family member 8 OS=Arabidopsis thaliana OX=3702 GN=ABCC8 PE=2 SV=3	Q	Secondary metabolites biosynthesis, transport and catabolism	ABC transporter C family member 8-like [Aegilops tauschii subsp. tauschii]
TraesCS7D03G0856900	4.3436	4.48768	4.59959	1.74541	1.96061	2.26066	1.07066e-07	-1.09656	down	[P]	Inorganic ion transport and metabolism	--	--	--	--	--	Beta-lactamase superfamily domain	--	S	Function unknown	putative hydrolase C777.06c isoform X2 [Aegilops tauschii subsp. tauschii]
TraesCS7D03G0853000	1.68259	1.04422	2.1054	6.95385	6.81762	7.36577	8.36607e-22	2.21636	up	--	--	Cellular Component: integral component of membrane (GO:0016021);;	--	--	--	--	Cotton fibre expressed protein	Pathogen-associated molecular patterns-induced protein A70 OS=Arabidopsis thaliana OX=3702 GN=A70 PE=1 SV=1	S	Function unknown	uncharacterized protein LOC109749938 [Aegilops tauschii subsp. tauschii]
TraesCS7D03G0850500	0.535266	0.634601	0.878047	2.759	2.37524	2.92877	1.18157e-16	2.04898	up	[QV]	Secondary metabolites biosynthesis, transport and catabolism;; Defense mechanisms	Molecular Function: iron ion binding (GO:0005506);; Cellular Component: endoplasmic reticulum (GO:0005783);; Biological Process: gibberellin biosynthetic process (GO:0009686);; Cellular Component: chloroplast outer membrane (GO:0009707);; Biological Process: ent-kaurene oxidation to kaurenoic acid (GO:0010241);; Molecular Function: oxidoreductase activity, acting on paired donors, with incorporat…	K04122|6.1e-281|ats:109786379|K04122 ent-kaurene oxidase [EC:1.14.14.86] | (RefSeq) LOC109786379; ent-kaurene oxidase 2-like	Diterpenoid biosynthesis (ko00904)	[Q]	Secondary metabolites biosynthesis, transport and catabolism	Cytochrome P450	Ent-kaurene oxidase 2 OS=Oryza sativa subsp. japonica OX=39947 GN=CYP701A6 PE=1 SV=1	Q	Secondary metabolites biosynthesis, transport and catabolism	ent-kaurene oxidase 2-like [Aegilops tauschii subsp. tauschii]
TraesCS7D03G0849400	0.676401	0.27856	0.435505	1.05277	0.504384	2.2906	0.00804803	1.51128	up	[G]	Carbohydrate transport and metabolism	Molecular Function: hydrolase activity, hydrolyzing O-glycosyl compounds (GO:0004553);; Cellular Component: cell wall (GO:0005618);; Biological Process: xyloglucan metabolic process (GO:0010411);; Molecular Function: xyloglucan:xyloglucosyl transferase activity (GO:0016762);; Biological Process: cell wall biogenesis (GO:0042546);; Cellular Component: apoplast (GO:0048046);; Biological Process: ce…	K08235|3.3e-180|ats:109756034|K08235 xyloglucan:xyloglucosyl transferase [EC:2.4.1.207] | (RefSeq) LOC109756034; probable xyloglucan endotransglucosylase/hydrolase protein 32	--	--	--	Glycosyl hydrolases family 16	Probable xyloglucan endotransglucosylase/hydrolase protein 32 OS=Arabidopsis thaliana OX=3702 GN=XTH32 PE=2 SV=1	G	Carbohydrate transport and metabolism	probable xyloglucan endotransglucosylase/hydrolase protein 32 [Aegilops tauschii subsp. tauschii]
TraesCS7D03G0848600	11.523	10.1859	8.99268	26.8306	31.7579	21.8757	1.32348e-15	1.46389	up	[G]	Carbohydrate transport and metabolism	Molecular Function: beta-galactosidase activity (GO:0004565);; Biological Process: carbohydrate metabolic process (GO:0005975);;	K12309|2.1e-286|brp:103872148|K12309 beta-galactosidase [EC:3.2.1.23] | (RefSeq) beta-galactosidase 2	Galactose metabolism (ko00052);; Other glycan degradation (ko00511);; Glycosaminoglycan degradation (ko00531);; Sphingolipid metabolism (ko00600);; Glycosphingolipid biosynthesis - ganglio series (ko00604)	[G]	Carbohydrate transport and metabolism	Glycosyl hydrolases family 35	Beta-galactosidase 9 OS=Oryza sativa subsp. japonica OX=39947 GN=Os06g0573600 PE=2 SV=1	G	Carbohydrate transport and metabolism	beta-galactosidase 9 [Aegilops tauschii subsp. tauschii]
TraesCS7D03G0848300	0.923436	0.76565	0.622222	2.00243	1.49689	2.13557	7.47104e-05	1.33825	up	[Q]	Secondary metabolites biosynthesis, transport and catabolism	Molecular Function: oxidoreductase activity (GO:0016491);; Molecular Function: metal ion binding (GO:0046872);;	K05933|3.6e-171|ats:109752652|K05933 aminocyclopropanecarboxylate oxidase [EC:1.14.17.4] | (RefSeq) LOC109752652; 1-aminocyclopropane-1-carboxylate oxidase 1	Cysteine and methionine metabolism (ko00270)	[QR]	Secondary metabolites biosynthesis, transport and catabolism;; General function prediction only	2OG-Fe(II) oxygenase superfamily	1-aminocyclopropane-1-carboxylate oxidase 1 OS=Arabidopsis thaliana OX=3702 GN=ACO1 PE=2 SV=1	Q	Secondary metabolites biosynthesis, transport and catabolism	1-aminocyclopropane-1-carboxylate oxidase 1 [Aegilops tauschii subsp. tauschii]
TraesCS7D03G0847900	4.35997	4.52229	4.28097	11.1157	13.3556	12.5363	3.14422e-24	1.56316	up	[I]	Lipid transport and metabolism	--	K13396|1.1e-78|psom:113295244|K13396 (S)-tetrahydroprotoberberine N-methyltransferase [EC:2.1.1.122] | (RefSeq) (S)-tetrahydroprotoberberine N-methyltransferase	Isoquinoline alkaloid biosynthesis (ko00950)	--	--	Mycolic acid cyclopropane synthetase	(S)-coclaurine N-methyltransferase OS=Thalictrum flavum subsp. glaucum OX=150095 PE=1 SV=1	M	Cell wall/membrane/envelope biogenesis	(S)-coclaurine N-methyltransferase-like [Aegilops tauschii subsp. tauschii]
TraesCS7D03G0846200	21.3413	20.2128	25.5857	53.6663	55.9152	51.5798	3.44867e-30	1.34455	up	--	--	Cellular Component: integral component of membrane (GO:0016021);;	--	--	--	--	--	--	--	--	uncharacterized protein LOC109764709 [Aegilops tauschii subsp. tauschii]
TraesCS7D03G0846000	1.78851	2.49394	1.72889	60.0801	64.1214	62.0824	3.41424e-170	5.00361	up	--	--	--	--	--	--	--	Cysteine-rich TM module stress tolerance	--	--	--	--
TraesCS7D03G0845900	0.269399	0.300986	0.637708	12.7747	12.6282	11.6641	4.92307e-61	4.9908	up	--	--	--	--	--	--	--	Cysteine-rich TM module stress tolerance	--	--	--	--
TraesCS7D03G0845300	0.088897	0	0	8.34534	12.6888	10.6025	1.07608e-26	8.28784	up	--	--	--	--	--	--	--	Cysteine-rich TM module stress tolerance	--	--	--	--
TraesCS7D03G0845200	8.25189	10.2463	9.29604	145.986	174.934	140.466	9.57049e-150	4.12327	up	--	--	--	--	--	--	--	Cysteine-rich TM module stress tolerance	--	--	--	--
TraesCS7D03G0845000	1.69958	1.24258	2.01714	6.97859	6.40799	5.08348	1.18579e-21	1.98166	up	--	--	Cellular Component: integral component of membrane (GO:0016021);; Molecular Function: transmembrane transporter activity (GO:0022857);;	K14638|5.8e-221|ccaj:109801166|K14638 solute carrier family 15 (peptide/histidine transporter), member 3/4 | (RefSeq) protein NRT1/ PTR FAMILY 4.6-like	--	[E]	Amino acid transport and metabolism	POT family	Protein NRT1/ PTR FAMILY 4.6 OS=Arabidopsis thaliana OX=3702 GN=NPF4.6 PE=1 SV=1	E	Amino acid transport and metabolism	protein NRT1/ PTR FAMILY 4.6-like [Aegilops tauschii subsp. tauschii]
TraesCS7D03G0844900	0.418794	0.870455	0.525694	5.2522	4.0446	4.89774	5.66844e-22	3.02994	up	--	--	Cellular Component: integral component of membrane (GO:0016021);;	K07897|6.8e-59|nnu:104599986|K07897 Ras-related protein Rab-7A | (RefSeq) ras-related protein Rab7-like	Endocytosis (ko04144);; Phagosome (ko04145)	--	--	Protein of unknown function (DUF1475)	--	S	Function unknown	uncharacterized protein LOC109742247 isoform X3 [Aegilops tauschii subsp. tauschii]
TraesCS7D03G0842500	32.0324	34.9426	33.8778	73.6757	103.383	69.9105	6.92771e-13	1.37036	up	--	--	--	--	--	--	--	--	--	--	--	hypothetical protein TRIUR3_15576 [Triticum urartu]
TraesCS7D03G0842300	1.46835	1.41519	1.04749	3.20235	3.49933	2.46797	1.11664e-08	1.28715	up	[T]	Signal transduction mechanisms	Molecular Function: protein serine/threonine kinase activity (GO:0004674);; Molecular Function: ATP binding (GO:0005524);; Cellular Component: integral component of membrane (GO:0016021);;	K20181|4.7e-86|mtr:MTR_5g026090|K20181 vacuolar protein sorting-associated protein 18 | (RefSeq) vacuolar sorting-associated-like protein	--	--	--	Leucine rich repeat	Putative receptor-like protein kinase At3g47110 OS=Arabidopsis thaliana OX=3702 GN=At3g47110 PE=3 SV=1	T	Signal transduction mechanisms	receptor kinase-like protein Xa21 [Aegilops tauschii subsp. tauschii]
TraesCS7D03G0841100	0.481074	0.445463	0.724882	4.82723	4.99006	4.04609	7.69998e-53	3.15603	up	[M]	Cell wall/membrane/envelope biogenesis	Molecular Function: protein serine/threonine kinase activity (GO:0004674);; Molecular Function: ATP binding (GO:0005524);; Cellular Component: integral component of membrane (GO:0016021);;	K20181|2.4e-97|mtr:MTR_5g026090|K20181 vacuolar protein sorting-associated protein 18 | (RefSeq) vacuolar sorting-associated-like protein	--	--	--	Leucine rich repeat	Receptor kinase-like protein Xa21 OS=Oryza sativa subsp. japonica OX=39947 GN=XA21 PE=1 SV=1	T	Signal transduction mechanisms	probable LRR receptor-like serine/threonine-protein kinase At3g47570 [Aegilops tauschii subsp. tauschii]
TraesCS7D03G0841000	2.52417	1.96308	2.40431	12.4697	18.7499	11.1155	6.23205e-33	2.69763	up	--	--	--	--	--	--	--	--	--	--	--	vegetative cell wall protein gp1-like [Aegilops tauschii subsp. tauschii]
TraesCS7D03G0839500	0.141234	0.29919	0.181903	7.85557	6.07085	7.07179	9.91108e-46	5.07062	up	--	--	--	K03283|5.3e-18|zju:107413482|K03283 heat shock 70kDa protein 1/2/6/8 | (RefSeq) heat shock cognate 70 kDa protein 2-like isoform X1	Spliceosome (ko03040);; Protein processing in endoplasmic reticulum (ko04141);; Endocytosis (ko04144)	--	--	C1 domain	--	S	Function unknown	uncharacterized protein LOC109763627 [Aegilops tauschii subsp. tauschii]
TraesCS7D03G0837800	3.14958	2.72419	2.642	1.09041	1.05682	1.66512	1.13449e-05	-1.0919	down	[C]	Energy production and conversion	Molecular Function: oxidoreductase activity, acting on the aldehyde or oxo group of donors, NAD or NADP as acceptor (GO:0016620);;	K12355|2.3e-298|ats:109783318|K12355 coniferyl-aldehyde dehydrogenase [EC:1.2.1.68] | (RefSeq) LOC109783318; aldehyde dehydrogenase family 2 member C4-like	Phenylpropanoid biosynthesis (ko00940)	[C]	Energy production and conversion	Aldehyde dehydrogenase family	Aldehyde dehydrogenase family 2 member C4 OS=Arabidopsis thaliana OX=3702 GN=ALDH2C4 PE=1 SV=2	C	Energy production and conversion	aldehyde dehydrogenase family 2 member C4-like [Aegilops tauschii subsp. tauschii]
TraesCS7D03G0837200	1.26717	1.16737	1.22476	3.59445	2.23772	1.74426	0.00294073	1.12876	up	--	--	Molecular Function: DNA binding (GO:0003677);; Molecular Function: transcription coactivator activity (GO:0003713);; Cellular Component: nucleolus (GO:0005730);; Biological Process: response to heat (GO:0009408);; Biological Process: response to water deprivation (GO:0009414);; Biological Process: response to abscisic acid (GO:0009737);;	K03627|4.3e-75|ats:109784605|K03627 putative transcription factor | (RefSeq) LOC109784605; multiprotein-bridging factor 1c	--	[K]	Transcription	Multiprotein bridging factor 1	Multiprotein-bridging factor 1c OS=Arabidopsis thaliana OX=3702 GN=MBF1C PE=1 SV=1	K	Transcription	multiprotein-bridging factor 1c [Aegilops tauschii subsp. tauschii]
TraesCS7D03G0834200	8.04035	7.48137	5.51216	18.0058	12.1383	16.3005	1.39414e-08	1.20674	up	[I]	Lipid transport and metabolism	Molecular Function: enoyl-[acyl-carrier-protein] reductase (NADH) activity (GO:0004318);; Biological Process: fatty acid biosynthetic process (GO:0006633);;	K00208|2.1e-192|ats:109748461|K00208 enoyl-[acyl-carrier protein] reductase I [EC:1.3.1.9 1.3.1.10] | (RefSeq) LOC109748461; enoyl-[acyl-carrier-protein] reductase [NADH] 1, chloroplastic	Fatty acid biosynthesis (ko00061);; Biotin metabolism (ko00780);; Fatty acid metabolism (ko01212)	[R]	General function prediction only	Enoyl-(Acyl carrier protein) reductase	Enoyl-[acyl-carrier-protein] reductase [NADH] 1, chloroplastic OS=Oryza sativa subsp. japonica OX=39947 GN=Os08g0327400 PE=2 SV=1	Q	Secondary metabolites biosynthesis, transport and catabolism	enoyl-[acyl-carrier-protein] reductase [NADH] 1, chloroplastic [Aegilops tauschii subsp. tauschii]
TraesCS7D03G0833300	0.845357	1.31566	1.07979	3.74958	2.34932	3.7586	7.57063e-10	1.66797	up	--	--	Cellular Component: ubiquitin ligase complex (GO:0000151);; Molecular Function: molecular_function (GO:0003674);; Molecular Function: binding (GO:0005488);; Molecular Function: protein binding (GO:0005515);; Cellular Component: cellular_component (GO:0005575);; Cellular Component: intracellular (GO:0005622);; Cellular Component: obsolete cell (GO:0005623);; Cellular Component: cytoplasm (GO:00057…	--	--	[R]	General function prediction only	Kelch motif	F-box/kelch-repeat protein At1g80440 OS=Arabidopsis thaliana OX=3702 GN=At1g80440 PE=2 SV=1	S	Function unknown	F-box/kelch-repeat protein At1g80440-like [Aegilops tauschii subsp. tauschii]
TraesCS7D03G0829600	1.14565	1.19183	0.779863	3.3434	2.81298	3.75185	2.79409e-06	1.71867	up	--	--	Cellular Component: nucleus (GO:0005634);; Biological Process: regulation of transcription, DNA-templated (GO:0006355);; Biological Process: auxin-activated signaling pathway (GO:0009734);;	K14484|1.1e-98|ats:109747975|K14484 auxin-responsive protein IAA | (RefSeq) LOC109747975; auxin-responsive protein IAA23-like	Plant hormone signal transduction (ko04075)	--	--	AUX/IAA family	Auxin-responsive protein IAA23 OS=Oryza sativa subsp. japonica OX=39947 GN=IAA23 PE=2 SV=1	K	Transcription	auxin-responsive protein IAA23-like [Aegilops tauschii subsp. tauschii]
TraesCS7D03G0829500	0.02848	0.31405	0.458263	14.2233	19.3827	16.8842	3.65398e-22	6.00642	up	--	--	Molecular Function: hydrolase activity, hydrolyzing O-glycosyl compounds (GO:0004553);; Biological Process: carbohydrate metabolic process (GO:0005975);;	--	--	--	--	Glycosyl hydrolases family 18	Chitinase 1 OS=Tulipa saxatilis subsp. bakeri OX=110455 PE=1 SV=1	G	Carbohydrate transport and metabolism	chitinase 1-like [Aegilops tauschii subsp. tauschii]
TraesCS7D03G0828900	0.752415	0.951774	1.0533	7.79604	7.64717	6.18525	3.9346e-52	3.04051	up	[I]	Lipid transport and metabolism	Biological Process: fatty acid biosynthetic process (GO:0006633);; Cellular Component: chloroplast (GO:0009507);; Molecular Function: thiolester hydrolase activity (GO:0016790);;	K10781|3.0e-240|ats:109747972|K10781 fatty acyl-ACP thioesterase B [EC:3.1.2.14 3.1.2.21] | (RefSeq) LOC109747972; palmitoyl-acyl carrier protein thioesterase, chloroplastic-like	Fatty acid biosynthesis (ko00061);; Fatty acid metabolism (ko01212)	--	--	Acyl-ACP thioesterase	Palmitoyl-acyl carrier protein thioesterase, chloroplastic OS=Gossypium hirsutum OX=3635 GN=FATB1 PE=1 SV=1	I	Lipid transport and metabolism	palmitoyl-acyl carrier protein thioesterase, chloroplastic-like [Aegilops tauschii subsp. tauschii]
TraesCS7D03G0828500	9.91147	10.5845	13.3864	1.86881	2.54092	2.67836	2.42348e-18	-2.16614	down	--	--	Biological Process: response to auxin (GO:0009733);;	K14488|3.2e-89|ats:109765582|K14488 SAUR family protein | (RefSeq) LOC109765582; auxin-responsive protein SAUR40-like	Plant hormone signal transduction (ko04075)	--	--	Auxin responsive protein	--	S	Function unknown	auxin-responsive protein SAUR40-like [Aegilops tauschii subsp. tauschii]
TraesCS7D03G0827800	1.72318	1.50424	1.56768	18.0346	22.2929	15.9762	7.33059e-92	3.62791	up	[Q]	Secondary metabolites biosynthesis, transport and catabolism	Biological Process: fatty acid biosynthetic process (GO:0006633);; Cellular Component: integral component of membrane (GO:0016021);; Molecular Function: transferase activity, transferring acyl groups other than amino-acyl groups (GO:0016747);;	K15397|2.0e-302|ats:109776861|K15397 3-ketoacyl-CoA synthase [EC:2.3.1.199] | (RefSeq) LOC109776861; 3-ketoacyl-CoA synthase 11-like	Fatty acid elongation (ko00062);; Plant-pathogen interaction (ko04626)	--	--	FAE1/Type III polyketide synthase-like protein	3-ketoacyl-CoA synthase 11 OS=Arabidopsis thaliana OX=3702 GN=KCS11 PE=1 SV=1	I	Lipid transport and metabolism	3-ketoacyl-CoA synthase 11-like [Aegilops tauschii subsp. tauschii]
TraesCS7D03G0826500	1.19018	0.701398	1.06202	4.12376	6.51356	3.65983	7.52178e-15	2.34869	up	--	--	--	--	--	--	--	--	--	--	--	Cytochrome P450 734A1 [Zea mays]
TraesCS7D03G0824200	4.49131	4.86482	6.48711	33.5342	23.1908	27.6234	3.49677e-40	2.492	up	--	--	Biological Process: response to acid chemical (GO:0001101);; Biological Process: defense response to oomycetes (GO:0002229);; Biological Process: response to oomycetes (GO:0002239);; Biological Process: immune system process (GO:0002376);; Molecular Function: molecular_function (GO:0003674);; Molecular Function: DNA-binding transcription factor activity (GO:0003700);; Cellular Component: cellular…	K00326|1.2e-07|ccav:112516820|K00326 cytochrome-b5 reductase [EC:1.6.2.2] | (RefSeq) NADH-cytochrome b5 reductase-like protein	Amino sugar and nucleotide sugar metabolism (ko00520)	--	--	Domain of unknown function (DUF4666)	Uncharacterized protein At1g15400 OS=Arabidopsis thaliana OX=3702 GN=At1g15400 PE=1 SV=2	K	Transcription	uncharacterized protein At1g15400-like [Aegilops tauschii subsp. tauschii]
TraesCS7D03G0821900	3.67548	3.48804	4.61739	9.56505	11.3513	10.2789	3.36715e-22	1.48779	up	--	--	Cellular Component: membrane (GO:0016020);;	K20891|3.7e-241|ats:109731976|K20891 beta-glucuronosyltransferase [EC:2.4.1.-] | (RefSeq) LOC109731976; beta-glucuronosyltransferase GlcAT14A-like	--	[G]	Carbohydrate transport and metabolism	Core-2/I-Branching enzyme	Beta-glucuronosyltransferase GlcAT14A OS=Arabidopsis thaliana OX=3702 GN=GLCAT14A PE=2 SV=1	G	Carbohydrate transport and metabolism	beta-glucuronosyltransferase GlcAT14A-like [Aegilops tauschii subsp. tauschii]
TraesCS7D03G0821600	0.873366	0.462	0.706306	2.0627	1.41714	1.50011	0.000669183	1.35363	up	--	--	--	--	--	--	--	Domain of unknown function (DUF4228)	--	S	Function unknown	uncharacterized protein LOC109742718 [Aegilops tauschii subsp. tauschii]
TraesCS7D03G0820700	9.00846	11.3438	7.46036	1.26904	0.951397	1.32082	2.69996e-31	-2.89324	down	[P]	Inorganic ion transport and metabolism	Cellular Component: integral component of membrane (GO:0016021);; Molecular Function: metal ion transmembrane transporter activity (GO:0046873);;	K07238|8.1e-149|ats:109763619|K07238 zinc transporter, ZIP family | (RefSeq) LOC109763619; zinc transporter ZTP29-like	--	[P]	Inorganic ion transport and metabolism	ZIP Zinc transporter	Zinc transporter ZTP29 OS=Arabidopsis thaliana OX=3702 GN=ZTP29 PE=2 SV=1	P	Inorganic ion transport and metabolism	zinc transporter ZTP29-like [Aegilops tauschii subsp. tauschii]
TraesCS7D03G0820000	5.50662	5.98663	13.8626	71.6495	87.5734	75.9631	1.18536e-13	3.31326	up	--	--	Molecular Function: peroxidase activity (GO:0004601);; Cellular Component: extracellular region (GO:0005576);; Biological Process: response to oxidative stress (GO:0006979);; Molecular Function: heme binding (GO:0020037);; Biological Process: hydrogen peroxide catabolic process (GO:0042744);; Molecular Function: metal ion binding (GO:0046872);;	K00430|4.9e-199|ats:109776310|K00430 peroxidase [EC:1.11.1.7] | (RefSeq) LOC109776310; peroxidase 1-like	Phenylpropanoid biosynthesis (ko00940)	--	--	Peroxidase	Peroxidase 1 OS=Zea mays OX=4577 GN=PER1 PE=1 SV=1	Q	Secondary metabolites biosynthesis, transport and catabolism	peroxidase 1-like [Aegilops tauschii subsp. tauschii]
TraesCS7D03G0817400	0.641854	0.890299	0.800174	8.02342	6.78188	6.46441	5.63549e-61	3.2546	up	[I]	Lipid transport and metabolism	Molecular Function: molecular_function (GO:0003674);; Molecular Function: catalytic activity (GO:0003824);; Cellular Component: cellular_component (GO:0005575);; Cellular Component: intracellular (GO:0005622);; Cellular Component: obsolete cell (GO:0005623);; Cellular Component: cytoplasm (GO:0005737);; Biological Process: cellular aromatic compound metabolic process (GO:0006725);; Biological Pro…	--	--	[R]	General function prediction only	Alpha/beta hydrolase family	Pheophytinase, chloroplastic OS=Arabidopsis thaliana OX=3702 GN=PPH PE=1 SV=1	S	Function unknown	pheophytinase, chloroplastic [Aegilops tauschii subsp. tauschii]
TraesCS7D03G0816300	1.84341	1.79977	2.02636	3.79954	3.84506	3.77739	3.38335e-06	1.0869	up	--	--	Cellular Component: integral component of membrane (GO:0016021);;	K02882|5.6e-19|vvi:100260572|K02882 large subunit ribosomal protein L18Ae | (RefSeq) 60S ribosomal protein L18a-like	Ribosome (ko03010)	--	--	--	60S ribosomal protein L18a-like protein OS=Arabidopsis thaliana OX=3702 GN=At1g29970 PE=2 SV=2	--	--	60S ribosomal protein L18a-like protein isoform X1 [Aegilops tauschii subsp. tauschii]
TraesCS7D03G0816000	1.00847	1.44013	0.568138	6.77979	5.58995	4.22247	1.35383e-14	2.51191	up	--	--	Molecular Function: DNA-binding transcription factor activity (GO:0003700);; Cellular Component: nucleus (GO:0005634);; Molecular Function: sequence-specific DNA binding (GO:0043565);;	K16225|2.4e-13|csat:104760397|K16225 probable WRKY transcription factor 52 | (RefSeq) disease resistance protein RRS1-like	Plant-pathogen interaction (ko04626)	--	--	WRKY DNA -binding domain	Probable WRKY transcription factor 46 OS=Arabidopsis thaliana OX=3702 GN=WRKY46 PE=1 SV=1	K	Transcription	WRKY transcription factor 146 [Triticum aestivum]
TraesCS7D03G0815900	0.072678	0.204602	0.070819	1.96631	2.31163	2.38498	1.44234e-23	4.18119	up	--	--	--	K15078|1.1e-07|tcc:18614561|K15078 structure-specific endonuclease subunit SLX1 [EC:3.6.1.-] | (RefSeq) putative disease resistance protein RGA3	--	--	--	Rx N-terminal domain	--	--	--	uncharacterized protein LOC109733412 [Aegilops tauschii subsp. tauschii]
TraesCS7D03G0811000	1.34899	1.18739	2.5233	3.71504	4.75746	4.04576	5.55716e-06	1.39322	up	[O]	Posttranslational modification, protein turnover, chaperones	Biological Process: response to oxidative stress (GO:0006979);; Biological Process: protein repair (GO:0030091);; Molecular Function: peptide-methionine (R)-S-oxide reductase activity (GO:0033743);; Molecular Function: metal ion binding (GO:0046872);;	K07305|7.0e-107|ats:109740404|K07305 peptide-methionine (R)-S-oxide reductase [EC:1.8.4.12] | (RefSeq) LOC109740404; peptide methionine sulfoxide reductase B1, chloroplastic	--	[O]	Posttranslational modification, protein turnover, chaperones	SelR domain	Peptide methionine sulfoxide reductase B1, chloroplastic OS=Oryza sativa subsp. japonica OX=39947 GN=MSRB1 PE=2 SV=2	O	Posttranslational modification, protein turnover, chaperones	unnamed protein product [Triticum turgidum subsp. durum]
TraesCS7D03G0810600	2.87903	1.86818	1.85252	4.48407	3.45793	4.68947	2.55424e-05	1.00573	up	--	--	--	--	--	--	--	Protein RETICULATA-related	--	S	Function unknown	protein RETICULATA-RELATED 1, chloroplastic-like [Aegilops tauschii subsp. tauschii]
TraesCS7D03G0810000	49.4729	53.4707	49.6009	127.944	136.304	135.374	2.95626e-28	1.46162	up	--	--	Biological Process: metal ion transport (GO:0030001);; Molecular Function: metal ion binding (GO:0046872);;	--	--	[P]	Inorganic ion transport and metabolism	Heavy-metal-associated domain	Copper transport protein ATX1 OS=Arabidopsis thaliana OX=3702 GN=ATX1 PE=1 SV=2	P	Inorganic ion transport and metabolism	copper transport protein ATX1-like [Aegilops tauschii subsp. tauschii]
TraesCS7D03G0808200	0.479868	0.583402	0.479061	1.08696	0.934725	1.11353	0.00204651	1.06957	up	[E]	Amino acid transport and metabolism	Biological Process: cellular amino acid metabolic process (GO:0006520);; Molecular Function: transaminase activity (GO:0008483);; Biological Process: biosynthetic process (GO:0009058);; Molecular Function: pyridoxal phosphate binding (GO:0030170);;	K00815|2.3e-248|ats:109746718|K00815 tyrosine aminotransferase [EC:2.6.1.5] | (RefSeq) LOC109746718; nicotianamine aminotransferase B-like	Ubiquinone and other terpenoid-quinone biosynthesis (ko00130);; Cysteine and methionine metabolism (ko00270);; Tyrosine metabolism (ko00350);; Phenylalanine metabolism (ko00360);; Phenylalanine, tyrosine and tryptophan biosynthesis (ko00400);; Isoquinoline alkaloid biosynthesis (ko00950);; Tropane, piperidine and pyridine alkaloid biosynthesis (ko00960)	[E]	Amino acid transport and metabolism	Aminotransferase class I and II	Nicotianamine aminotransferase 1 OS=Oryza sativa subsp. japonica OX=39947 GN=NAAT1 PE=1 SV=1	E	Amino acid transport and metabolism	nicotianamine aminotransferase B-like [Aegilops tauschii subsp. tauschii]
TraesCS7D03G0807500	4.91603	5.60443	5.4223	2.5567	2.08724	2.38138	8.26828e-10	-1.10503	down	[R]	General function prediction only	Cellular Component: cellular_component (GO:0005575);; Cellular Component: intracellular (GO:0005622);; Cellular Component: obsolete cell (GO:0005623);; Cellular Component: cytoplasm (GO:0005737);; Biological Process: organelle organization (GO:0006996);; Biological Process: biological_process (GO:0008150);; Cellular Component: chloroplast (GO:0009507);; Cellular Component: plastid (GO:0009536);; …	K03152|2.8e-103|egu:105040679|K03152 protein deglycase [EC:3.5.1.124] | (RefSeq) protein DJ-1 homolog B	--	[RV]	General function prediction only;; Defense mechanisms	DJ-1/PfpI family	Protein DJ-1 homolog C OS=Arabidopsis thaliana OX=3702 GN=DJ1C PE=2 SV=1	V	Defense mechanisms	protein DJ-1 homolog C-like [Aegilops tauschii subsp. tauschii]
TraesCS7D03G0805700	35.9233	38.0949	52.9553	78.7811	81.0839	81.1217	1.20847e-11	1.00881	up	[H]	Coenzyme transport and metabolism	Molecular Function: O-methyltransferase activity (GO:0008171);; Biological Process: methylation (GO:0032259);; Molecular Function: protein dimerization activity (GO:0046983);;	K22439|1.4e-204|ats:109732671|K22439 tricetin 3',4',5'-O-trimethyltransferase [EC:2.1.1.169] | (RefSeq) LOC109732671; flavone O-methyltransferase 1	--	[R]	General function prediction only	O-methyltransferase domain	Flavone O-methyltransferase 1 OS=Triticum aestivum OX=4565 GN=OMT1 PE=1 SV=1	S	Function unknown	flavone O-methyltransferase 1 [Aegilops tauschii subsp. tauschii]
TraesCS7D03G0805100	0.963486	0.668552	0.631384	2.82268	1.75026	1.99112	4.36968e-10	1.60348	up	[R]	General function prediction only	Molecular Function: protein kinase activity (GO:0004672);; Molecular Function: ATP binding (GO:0005524);; Cellular Component: integral component of membrane (GO:0016021);;	K20181|3.9e-88|mtr:MTR_5g026090|K20181 vacuolar protein sorting-associated protein 18 | (RefSeq) vacuolar sorting-associated-like protein	--	--	--	Leucine rich repeat	Receptor kinase-like protein Xa21 OS=Oryza sativa subsp. japonica OX=39947 GN=XA21 PE=1 SV=1	T	Signal transduction mechanisms	probable LRR receptor-like serine/threonine-protein kinase At3g47570 [Aegilops tauschii subsp. tauschii]
TraesCS7D03G0803900	0	0	0	25.2973	28.5782	31.4078	9.29779e-27	13.0155	up	--	--	Cellular Component: cellular_component (GO:0005575);; Cellular Component: intracellular (GO:0005622);; Cellular Component: obsolete cell (GO:0005623);; Cellular Component: nucleus (GO:0005634);; Cellular Component: nucleolus (GO:0005730);; Cellular Component: cytoplasm (GO:0005737);; Cellular Component: cytosol (GO:0005829);; Biological Process: cellular ion homeostasis (GO:0006873);; Biological …	--	--	--	--	Seed maturation protein	Late embryogenesis abundant protein 31 OS=Arabidopsis thaliana OX=3702 GN=RAB28 PE=1 SV=1	S	Function unknown	late embryogenesis abundant protein 31-like [Aegilops tauschii subsp. tauschii]
TraesCS7D03G0801800	387.213	412.833	413.652	30.042	42.5426	51.2414	2.94423e-71	-3.20287	down	[G]	Carbohydrate transport and metabolism	Molecular Function: channel activity (GO:0015267);; Cellular Component: integral component of membrane (GO:0016021);;	K09873|2.4e-136|ats:109781074|K09873 aquaporin TIP | (RefSeq) LOC109781074; probable aquaporin TIP2-2	--	[G]	Carbohydrate transport and metabolism	Major intrinsic protein	Probable aquaporin TIP2-2 OS=Oryza sativa subsp. japonica OX=39947 GN=TIP2-2 PE=2 SV=1	G	Carbohydrate transport and metabolism	probable aquaporin TIP2-2 [Aegilops tauschii subsp. tauschii]
TraesCS7D03G0801000	9.04509	10.0512	12.4649	4.12622	3.7558	3.34132	4.22049e-15	-1.40618	down	--	--	Cellular Component: nucleus (GO:0005634);; Biological Process: regulation of transcription, DNA-templated (GO:0006355);; Biological Process: auxin-activated signaling pathway (GO:0009734);;	K14484|2.8e-126|ats:109762037|K14484 auxin-responsive protein IAA | (RefSeq) LOC109762037; auxin-responsive protein IAA21-like	Plant hormone signal transduction (ko04075)	--	--	AUX/IAA family	Auxin-responsive protein IAA21 OS=Oryza sativa subsp. japonica OX=39947 GN=IAA21 PE=2 SV=1	K	Transcription	auxin-responsive protein IAA21-like [Aegilops tauschii subsp. tauschii]
TraesCS7D03G0798500	4.42554	5.35562	5.93997	15.9466	13.1693	18.1778	7.47196e-21	1.66318	up	[E]	Amino acid transport and metabolism	Molecular Function: phosphoribosylanthranilate isomerase activity (GO:0004640);; Biological Process: tryptophan metabolic process (GO:0006568);;	K01817|2.4e-153|ats:109782776|K01817 phosphoribosylanthranilate isomerase [EC:5.3.1.24] | (RefSeq) LOC109782776; N-(5'-phosphoribosyl)anthranilate isomerase 1, chloroplastic-like	Phenylalanine, tyrosine and tryptophan biosynthesis (ko00400);; Biosynthesis of amino acids (ko01230)	[E]	Amino acid transport and metabolism	N-(5'phosphoribosyl)anthranilate (PRA) isomerase	N-(5'-phosphoribosyl)anthranilate isomerase 1, chloroplastic OS=Arabidopsis thaliana OX=3702 GN=PAI1 PE=2 SV=1	E	Amino acid transport and metabolism	N-(5'-phosphoribosyl)anthranilate isomerase 1, chloroplastic-like [Aegilops tauschii subsp. tauschii]
TraesCS7D03G0798300	52.3581	51.3919	41.837	148.612	112.244	133.448	1.67947e-20	1.50583	up	--	--	Cellular Component: endoplasmic reticulum membrane (GO:0005789);; Cellular Component: integral component of membrane (GO:0016021);;	K20721|4.1e-54|ccaj:109795156|K20721 reticulon-1 | (RefSeq) reticulon-like protein B1	--	[U]	Intracellular trafficking, secretion, and vesicular transport	Reticulon	Reticulon-like protein B2 OS=Arabidopsis thaliana OX=3702 GN=RTNLB2 PE=1 SV=1	U	Intracellular trafficking, secretion, and vesicular transport	reticulon-like protein B2 [Aegilops tauschii subsp. tauschii]
TraesCS7D03G0795300	2.2663	3.13325	2.93309	9.54655	11.5351	7.29619	1.13176e-16	1.84254	up	--	--	Molecular Function: DNA-binding transcription factor activity (GO:0003700);; Cellular Component: nucleus (GO:0005634);; Molecular Function: sequence-specific DNA binding (GO:0043565);;	K13425|1.8e-132|ats:109746891|K13425 WRKY transcription factor 22 | (RefSeq) LOC109746891; WRKY transcription factor 22-like	MAPK signaling pathway - plant (ko04016);; Plant-pathogen interaction (ko04626)	--	--	WRKY DNA -binding domain	WRKY transcription factor 22 OS=Arabidopsis thaliana OX=3702 GN=WRKY22 PE=2 SV=1	K	Transcription	WRKY transcription factor 22-like [Aegilops tauschii subsp. tauschii]
TraesCS7D03G0794500	4.28531	3.38973	2.51532	1.21323	1.07477	2.25235	0.00775681	-1.11154	down	--	--	Cellular Component: integral component of membrane (GO:0016021);;	--	--	--	--	Arabinogalactan peptide	Arabinogalactan protein 16 OS=Arabidopsis thaliana OX=3702 GN=AGP16 PE=1 SV=1	S	Function unknown	arabinogalactan peptide 20-like [Aegilops tauschii subsp. tauschii]
TraesCS7D03G0794200	43.9286	44.3724	51.8167	98.4556	124.553	97.9705	8.37251e-19	1.27689	up	--	--	Biological Process: protein polyubiquitination (GO:0000209);; Molecular Function: ATP binding (GO:0005524);; Cellular Component: nucleus (GO:0005634);; Biological Process: ubiquitin-dependent protein catabolic process (GO:0006511);; Molecular Function: ubiquitin conjugating enzyme activity (GO:0061631);;	K06689|1.8e-83|ats:109761505|K06689 ubiquitin-conjugating enzyme E2 D [EC:2.3.2.23] | (RefSeq) LOC109761505; ubiquitin-conjugating enzyme E2 28	Ubiquitin mediated proteolysis (ko04120);; Protein processing in endoplasmic reticulum (ko04141)	[O]	Posttranslational modification, protein turnover, chaperones	Ubiquitin-conjugating enzyme	Ubiquitin-conjugating enzyme E2 28 OS=Arabidopsis thaliana OX=3702 GN=UBC28 PE=1 SV=1	O	Posttranslational modification, protein turnover, chaperones	ubiquitin-conjugating enzyme E2 28 [Aegilops tauschii subsp. tauschii]
TraesCS7D03G0792700	9.47142	6.96699	6.9127	17.3199	14.1955	16.7062	4.73008e-10	1.11543	up	[L]	Replication, recombination and repair	--	K01669|1.3e-71|gsl:Gasu_26950|K01669 deoxyribodipyrimidine photo-lyase [EC:4.1.99.3] | (RefSeq) photolyase/blue-light receptor	--	[LT]	Replication, recombination and repair;; Signal transduction mechanisms	DNA photolyase	Blue-light photoreceptor PHR2 OS=Arabidopsis thaliana OX=3702 GN=PHR2 PE=2 SV=2	--	--	blue-light photoreceptor PHR2 [Aegilops tauschii subsp. tauschii]
TraesCS7D03G0790600	49.7516	41.0859	64.841	12.034	15.3687	12.8991	8.3237e-28	-1.86248	down	[C]	Energy production and conversion	Biological Process: tricarboxylic acid cycle (GO:0006099);; Molecular Function: phosphoenolpyruvate carboxylase activity (GO:0008964);; Biological Process: carbon fixation (GO:0015977);;	K01595|0.0e+00|ats:109749320|K01595 phosphoenolpyruvate carboxylase [EC:4.1.1.31] | (RefSeq) LOC109749320; phosphoenolpyruvate carboxylase 1-like	Pyruvate metabolism (ko00620);; Carbon fixation in photosynthetic organisms (ko00710);; Carbon metabolism (ko01200)	--	--	Phosphoenolpyruvate carboxylase	Phosphoenolpyruvate carboxylase 1 OS=Sorghum bicolor OX=4558 GN=PEPC PE=2 SV=1	C	Energy production and conversion	phosphoenolpyruvate carboxylase 1-like [Aegilops tauschii subsp. tauschii]
TraesCS7D03G0790500	3.66066	4.33806	4.27638	1.00384	1.20833	1.04371	2.58214e-28	-1.83509	down	--	--	Biological Process: metal ion transport (GO:0030001);; Molecular Function: metal ion binding (GO:0046872);;	K18081|2.7e-09|smo:SELMODRAFT_437478|K18081 myotubularin-related protein 1/2 [EC:3.1.3.64 3.1.3.95] | (RefSeq) hypothetical protein	Inositol phosphate metabolism (ko00562);; Phosphatidylinositol signaling system (ko04070)	[P]	Inorganic ion transport and metabolism	Heavy-metal-associated domain	Heavy metal-associated isoprenylated plant protein 28 OS=Arabidopsis thaliana OX=3702 GN=HIPP28 PE=3 SV=1	P	Inorganic ion transport and metabolism	heavy metal-associated isoprenylated plant protein 28-like [Aegilops tauschii subsp. tauschii]
TraesCS7D03G0790400	2.25329	2.35938	2.56912	7.0079	9.27119	7.6667	2.06716e-22	1.81157	up	[E]	Amino acid transport and metabolism	Molecular Function: prephenate dehydrogenase (NADP+) activity (GO:0004665);; Biological Process: tyrosine biosynthetic process (GO:0006571);; Molecular Function: prephenate dehydrogenase (NAD+) activity (GO:0008977);;	K15227|2.3e-224|ats:109757600|K15227 arogenate dehydrogenase (NADP+), plant [EC:1.3.1.78] | (RefSeq) LOC109757600; arogenate dehydrogenase 2, chloroplastic-like	Phenylalanine, tyrosine and tryptophan biosynthesis (ko00400);; Biosynthesis of amino acids (ko01230)	[E]	Amino acid transport and metabolism	Prephenate dehydrogenase	Arogenate dehydrogenase 2, chloroplastic OS=Arabidopsis thaliana OX=3702 GN=TYRAAT2 PE=1 SV=1	E	Amino acid transport and metabolism	arogenate dehydrogenase 2, chloroplastic-like [Aegilops tauschii subsp. tauschii]
TraesCS7D03G0790000	7.92884	13.4746	11.4977	70.9818	83.4689	56.7193	1.99084e-34	2.75583	up	--	--	Biological Process: lipid transport (GO:0006869);; Molecular Function: lipid binding (GO:0008289);;	--	--	--	--	Protease inhibitor/seed storage/LTP family	Non-specific lipid-transfer protein 4.1 OS=Hordeum vulgare OX=4513 GN=LTP4.1 PE=1 SV=1	C	Energy production and conversion	non-specific lipid-transfer protein 4.1-like [Aegilops tauschii subsp. tauschii]
TraesCS7D03G0787300	16.985	19.8423	17.2113	5.79278	6.11782	5.60991	9.72485e-19	-1.54729	down	--	--	Cellular Component: integral component of membrane (GO:0016021);;	K19038|6.3e-21|mus:103979738|K19038 E3 ubiquitin-protein ligase ATL41 [EC:2.3.2.27] | (RefSeq) RING-H2 finger protein ATL40-like	--	[O]	Posttranslational modification, protein turnover, chaperones	Ring finger domain	RING-H2 finger protein ATL39 OS=Arabidopsis thaliana OX=3702 GN=ATL39 PE=2 SV=1	O	Posttranslational modification, protein turnover, chaperones	RING-H2 finger protein ATL39-like [Aegilops tauschii subsp. tauschii]
TraesCS7D03G0786400	23.5007	26.9909	22.7759	5.28034	5.92471	4.14457	5.51007e-34	-2.177	down	--	--	Cellular Component: integral component of membrane (GO:0016021);;	K19038|1.3e-09|ats:109746597|K19038 E3 ubiquitin-protein ligase ATL41 [EC:2.3.2.27] | (RefSeq) LOC109746597; E3 ubiquitin-protein ligase ATL41-like	--	[O]	Posttranslational modification, protein turnover, chaperones	Ring finger domain	E3 ubiquitin-protein ligase Os06g0535400 OS=Oryza sativa subsp. japonica OX=39947 GN=Os06g0535400 PE=2 SV=1	O	Posttranslational modification, protein turnover, chaperones	E3 ubiquitin-protein ligase Os06g0535400-like [Aegilops tauschii subsp. tauschii]
TraesCS7D03G0783200	7.92095	9.0257	7.34253	25.878	19.8922	23.1977	4.05794e-22	1.5739	up	[R]	General function prediction only	Molecular Function: molecular_function (GO:0003674);; Molecular Function: catalytic activity (GO:0003824);; Cellular Component: cellular_component (GO:0005575);; Cellular Component: intracellular (GO:0005622);; Cellular Component: obsolete cell (GO:0005623);; Cellular Component: nucleus (GO:0005634);; Cellular Component: cytoplasm (GO:0005737);; Cellular Component: vacuole (GO:0005773);; Cellular…	K03152|1.1e-237|ats:109779236|K03152 protein deglycase [EC:3.5.1.124] | (RefSeq) LOC109779236; protein DJ-1 homolog A	--	[RV]	General function prediction only;; Defense mechanisms	DJ-1/PfpI family	Protein DJ-1 homolog B OS=Arabidopsis thaliana OX=3702 GN=DJ1B PE=1 SV=1	V	Defense mechanisms	protein DJ-1 homolog A [Aegilops tauschii subsp. tauschii]
TraesCS7D03G0783100	2.94815	3.80155	5.03042	22.6364	18.9464	21.1881	6.71758e-44	2.49554	up	--	--	Molecular Function: hydrolase activity, hydrolyzing O-glycosyl compounds (GO:0004553);; Biological Process: carbohydrate metabolic process (GO:0005975);;	K19891|7.6e-71|eus:EUTSA_v10004013mg|K19891 glucan endo-1,3-beta-glucosidase 1/2/3 [EC:3.2.1.39] | (RefSeq) hypothetical protein	Starch and sucrose metabolism (ko00500)	--	--	Glycosyl hydrolases family 17	Glucan endo-1,3-beta-glucosidase 11 OS=Arabidopsis thaliana OX=3702 GN=At1g32860 PE=2 SV=1	G	Carbohydrate transport and metabolism	glucan endo-1,3-beta-glucosidase 11-like isoform X1 [Aegilops tauschii subsp. tauschii]
TraesCS7D03G0781500	4.75448	4.04534	4.74081	25.3969	18.2179	21.6301	7.66532e-44	2.34356	up	[E]	Amino acid transport and metabolism	Biological Process: polyamine biosynthetic process (GO:0006596);; Molecular Function: transferase activity (GO:0016740);;	K00797|1.8e-223|ats:109762244|K00797 spermidine synthase [EC:2.5.1.16] | (RefSeq) LOC109762244; spermine synthase-like	Cysteine and methionine metabolism (ko00270);; Arginine and proline metabolism (ko00330);; Glutathione metabolism (ko00480)	[E]	Amino acid transport and metabolism	Spermine/spermidine synthase domain	Spermine synthase OS=Arabidopsis thaliana OX=3702 GN=SPMS PE=1 SV=1	H	Coenzyme transport and metabolism	spermine synthase-like [Aegilops tauschii subsp. tauschii]
TraesCS7D03G0779700	3.6408	3.2804	3.00282	1.45142	1.44636	1.43077	0.000105817	-1.11748	down	--	--	--	--	--	--	--	--	--	--	--	uncharacterized protein LOC109762239 [Aegilops tauschii subsp. tauschii]
TraesCS7D03G0779300	4.33212	4.37998	4.35203	14.1677	19.0676	13.0386	1.67555e-22	1.90029	up	--	--	Cellular Component: integral component of membrane (GO:0016021);; Molecular Function: carbohydrate binding (GO:0030246);;	--	--	--	--	Legume lectin domain	--	--	--	uncharacterized protein LOC109738133 [Aegilops tauschii subsp. tauschii]
TraesCS7D03G0776000	10.5746	8.60731	12.0909	2.86885	2.50203	3.63756	4.53752e-17	-1.71826	down	--	--	Molecular Function: DNA binding (GO:0003677);; Cellular Component: nucleus (GO:0005634);;	K11296|1.5e-89|ats:109755217|K11296 high mobility group protein B3 | (RefSeq) LOC109755217; high mobility group B protein 7-like	--	[R]	General function prediction only	HMG (high mobility group) box	High mobility group B protein 7 OS=Arabidopsis thaliana OX=3702 GN=HMGB7 PE=1 SV=1	K	Transcription	High mobility group B protein 7 [Triticum urartu]
TraesCS7D03G0775900	1.27354	0.728679	1.72463	4.28623	3.66601	3.74315	1.39298e-09	1.74255	up	--		Molecular Function: protein serine/threonine kinase activity (GO:0004674);; Molecular Function: ATP binding (GO:0005524);;	K13416|5.5e-60|gra:105779798|K13416 brassinosteroid insensitive 1-associated receptor kinase 1 [EC:2.7.10.1 2.7.11.1] | (RefSeq) BRASSINOSTEROID INSENSITIVE 1-associated receptor kinase 1-like	MAPK signaling pathway - plant (ko04016);; Plant hormone signal transduction (ko04075);; Plant-pathogen interaction (ko04626)	[T]	Signal transduction mechanisms	Protein tyrosine and serine/threonine kinase	Cold-responsive protein kinase 1 OS=Arabidopsis thaliana OX=3702 GN=CRPK1 PE=1 SV=1	T	Signal transduction mechanisms	putative serine/threonine-protein kinase isoform X2 [Aegilops tauschii subsp. tauschii]
TraesCS7D03G0775600	3.24316	3.44898	3.42498	1.33679	1.17729	1.49707	5.56676e-12	-1.25482	down	--	--	Cellular Component: integral component of membrane (GO:0016021);;	K15377|0.0e+00|ats:109763641|K15377 solute carrier family 44 (choline transporter-like protein), member 2/4/5 | (RefSeq) LOC109763641; choline transporter-like protein 2 isoform X1	--	[I]	Lipid transport and metabolism	Plasma-membrane choline transporter	Choline transporter protein 1 OS=Arabidopsis thaliana OX=3702 GN=CHER1 PE=1 SV=1	I	Lipid transport and metabolism	choline transporter-like protein 2 isoform X1 [Aegilops tauschii subsp. tauschii]
TraesCS7D03G0774600	0.291552	0.048397	0.137073	13.9774	14.8744	14.5216	3.63129e-87	6.53852	up	--	--	Molecular Function: mRNA binding (GO:0003729);; Cellular Component: mRNA cleavage factor complex (GO:0005849);; Biological Process: mRNA polyadenylation (GO:0006378);;	K14397|1.7e-122|ats:109740607|K14397 cleavage and polyadenylation specificity factor subunit 5 | (RefSeq) LOC109740607; pre-mRNA cleavage factor Im 25 kDa subunit 1-like	mRNA surveillance pathway (ko03015)	[A]	RNA processing and modification	Nucleotide hydrolase	Pre-mRNA cleavage factor Im 25 kDa subunit 1 OS=Arabidopsis thaliana OX=3702 GN=CFIS1 PE=1 SV=1	A	RNA processing and modification	pre-mRNA cleavage factor Im 25 kDa subunit 1-like [Aegilops tauschii subsp. tauschii]
TraesCS7D03G0774200	0	0	0.053115	6.57668	7.85805	6.02413	1.97509e-20	8.20827	up	--	--	--	--	--	[R]	General function prediction only	Glycosyl transferase family 90	--	S	Function unknown	O-glucosyltransferase rumi-like [Aegilops tauschii subsp. tauschii]
TraesCS7D03G0773300	7.89803	7.83397	9.42805	18.8745	14.2472	17.0505	6.91699e-13	1.05155	up	[T]	Signal transduction mechanisms	Molecular Function: protein kinase activity (GO:0004672);; Molecular Function: ATP binding (GO:0005524);;	K14500|1.8e-281|ats:109752013|K14500 BR-signaling kinase [EC:2.7.11.1] | (RefSeq) LOC109752013; probable serine/threonine-protein kinase At5g41260	Plant hormone signal transduction (ko04075)	--	--	Protein tyrosine and serine/threonine kinase	Probable serine/threonine-protein kinase BSK3 OS=Oryza sativa subsp. japonica OX=39947 GN=BSK3 PE=1 SV=1	T	Signal transduction mechanisms	probable serine/threonine-protein kinase At5g41260 [Aegilops tauschii subsp. tauschii]
TraesCS7D03G0773200	6.97783	6.80099	7.23226	13.1475	14.9036	13.3099	3.19563e-13	1.05352	up	--	--	Cellular Component: integral component of membrane (GO:0016021);; Biological Process: vesicle-mediated transport (GO:0016192);;	K08515|2.0e-118|ats:109752025|K08515 vesicle-associated membrane protein 7 | (RefSeq) LOC109752025; vesicle-associated membrane protein 714	SNARE interactions in vesicular transport (ko04130)	[U]	Intracellular trafficking, secretion, and vesicular transport	Synaptobrevin	Vesicle-associated membrane protein 714 OS=Arabidopsis thaliana OX=3702 GN=VAMP714 PE=1 SV=1	U	Intracellular trafficking, secretion, and vesicular transport	vesicle-associated membrane protein 714 [Aegilops tauschii subsp. tauschii]
TraesCS7D03G0773100	3.54551	2.7196	1.14525	3.99001	6.10604	5.75193	0.00280472	1.15628	up	--	--	Cellular Component: plasma membrane (GO:0005886);; Cellular Component: integral component of membrane (GO:0016021);;	--	--	--	--	Domain of unknown function (DUF588)	Casparian strip membrane protein 2 OS=Brachypodium distachyon OX=15368 GN=Bradi3g12975 PE=3 SV=1	S	Function unknown	casparian strip membrane protein 2-like [Aegilops tauschii subsp. tauschii]
TraesCS7D03G0767700	0.957455	0.700649	0.804247	2.41458	2.43234	1.95313	1.80844e-10	1.53975	up	--	--	Cellular Component: integral component of membrane (GO:0016021);; Molecular Function: protein-cysteine S-palmitoyltransferase activity (GO:0019706);;	K18932|1.3e-83|brp:103854281|K18932 palmitoyltransferase [EC:2.3.1.225] | (RefSeq) probable protein S-acyltransferase 7	--	[R]	General function prediction only	DHHC palmitoyltransferase	Protein S-acyltransferase 8 OS=Arabidopsis thaliana OX=3702 GN=PAT08 PE=1 SV=2	S	Function unknown	protein S-acyltransferase 8-like [Aegilops tauschii subsp. tauschii]
TraesCS7D03G0767500	7.37492	6.3083	6.101	26.9497	30.5003	24.9627	1.50763e-42	2.13161	up	[G]	Carbohydrate transport and metabolism	Biological Process: lipid metabolic process (GO:0006629);; Molecular Function: phosphoric diester hydrolase activity (GO:0008081);;	--	--	--	--	--	PI-PLC X domain-containing protein At5g67130 OS=Arabidopsis thaliana OX=3702 GN=At5g67130 PE=1 SV=1	S	Function unknown	PI-PLC X domain-containing protein At5g67130-like [Aegilops tauschii subsp. tauschii]
TraesCS7D03G0767400	6.26589	5.75996	7.43018	2.6286	3.15923	3.08199	1.25959e-08	-1.05012	down	--	--	Cellular Component: ubiquitin ligase complex (GO:0000151);; Molecular Function: molecular_function (GO:0003674);; Molecular Function: binding (GO:0005488);; Molecular Function: protein binding (GO:0005515);; Cellular Component: cellular_component (GO:0005575);; Cellular Component: intracellular (GO:0005622);; Cellular Component: obsolete cell (GO:0005623);; Cellular Component: cytoplasm (GO:00057…	K10523|4.4e-192|ats:109763584|K10523 speckle-type POZ protein | (RefSeq) LOC109763584; BTB/POZ domain-containing protein At1g21780	--	[DR]	Cell cycle control, cell division, chromosome partitioning;; General function prediction only	BTB/POZ domain	BTB/POZ domain-containing protein At1g21780 OS=Arabidopsis thaliana OX=3702 GN=At1g21780 PE=1 SV=1	D	Cell cycle control, cell division, chromosome partitioning	unnamed protein product [Triticum turgidum subsp. durum]
TraesCS7D03G0766400	0	0	0	5.72339	6.43827	7.15782	3.18551e-12	8.86553	up	--	--	--	--	--	--	--	--	SEED MATURATION PROTEIN 1 OS=Arabidopsis thaliana OX=3702 GN=SMP1 PE=3 SV=1	--	--	uncharacterized protein LOC109763592 [Aegilops tauschii subsp. tauschii]
TraesCS7D03G0763100	11.436	9.51289	12.2717	20.2537	24.4401	18.0822	9.18751e-09	1.00045	up	--	--	Cellular Component: integral component of membrane (GO:0016021);;	--	--	--	--	--	--	--	--	uncharacterized protein LOC109742006 [Aegilops tauschii subsp. tauschii]
TraesCS7D03G0762600	1.01609	1.35616	1.55744	2.66086	3.66143	1.99002	0.000482316	1.15424	up	--	--	Cellular Component: integral component of membrane (GO:0016021);;	K01510|3.8e-27|peq:110028934|K01510 apyrase [EC:3.6.1.5] | (RefSeq) probable apyrase 6 isoform X1	Purine metabolism (ko00230);; Pyrimidine metabolism (ko00240)	--	--	Protein of unknown function (DUF679)	Protein DMP3 OS=Arabidopsis thaliana OX=3702 GN=DMP3 PE=2 SV=1	S	Function unknown	uncharacterized protein LOC109761811 [Aegilops tauschii subsp. tauschii]
TraesCS7D03G0761700	3.7767	3.9808	8.36963	23.6672	24.857	23.513	1.62898e-19	2.25235	up	--	--	Molecular Function: enzyme inhibitor activity (GO:0004857);; Cellular Component: integral component of membrane (GO:0016021);;	--	--	--	--	Plant invertase/pectin methylesterase inhibitor	Pectinesterase inhibitor 28 OS=Oryza sativa subsp. japonica OX=39947 GN=PMEI28 PE=2 SV=1	S	Function unknown	cell wall / vacuolar inhibitor of fructosidase 2 [Aegilops tauschii subsp. tauschii]
TraesCS7D03G0759100	2.63454	2.86035	2.52347	1.18058	1.25619	1.01098	0.000195398	-1.06406	down	--	--	Cellular Component: nucleus (GO:0005634);; Biological Process: regulation of transcription, DNA-templated (GO:0006355);; Biological Process: auxin-activated signaling pathway (GO:0009734);;	K14484|4.2e-144|ats:109743388|K14484 auxin-responsive protein IAA | (RefSeq) LOC109743388; auxin-responsive protein IAA25-like isoform X1	Plant hormone signal transduction (ko04075)	--	--	AUX/IAA family	Auxin-responsive protein IAA25 OS=Oryza sativa subsp. japonica OX=39947 GN=IAA25 PE=2 SV=1	K	Transcription	auxin-responsive protein IAA25-like isoform X1 [Aegilops tauschii subsp. tauschii]
TraesCS7D03G0758500	2.28717	2.47403	2.38888	5.0953	5.09125	4.3166	9.07577e-11	1.07141	up	[T]	Signal transduction mechanisms	Molecular Function: protein kinase activity (GO:0004672);; Molecular Function: ATP binding (GO:0005524);; Cellular Component: integral component of membrane (GO:0016021);;	K13430|1.3e-54|csat:104783579|K13430 serine/threonine-protein kinase PBS1 [EC:2.7.11.1] | (RefSeq) serine/threonine-protein kinase CDG1	Plant-pathogen interaction (ko04626)	[T]	Signal transduction mechanisms	Protein kinase domain	Serine/threonine-protein kinase-like protein CCR4 OS=Arabidopsis thaliana OX=3702 GN=CCR4 PE=1 SV=1	T	Signal transduction mechanisms	serine/threonine-protein kinase-like protein CCR4 [Aegilops tauschii subsp. tauschii]
TraesCS7D03G0756000	2.48255	2.01766	3.07114	5.78034	7.70042	5.46544	3.44692e-12	1.41175	up	--	--	Cellular Component: integral component of membrane (GO:0016021);;	K09775|9.7e-10|dzi:111283728|K09775 uncharacterized protein | (RefSeq) uncharacterized protein LOC111283728 isoform X1	--	--	--	Core-2/I-Branching enzyme	Glycosyltransferase BC10 OS=Oryza sativa subsp. japonica OX=39947 GN=BC10 PE=1 SV=1	S	Function unknown	uncharacterized protein LOC109748268 [Aegilops tauschii subsp. tauschii]
TraesCS7D03G0753500	0.058864	0	0.27195	5.10011	4.81008	3.56601	1.97238e-20	5.34537	up	--	--	--	K10839|1.4e-06|bdi:112271456|K10839 UV excision repair protein RAD23 | (RefSeq) ubiquitin receptor RAD23b-like isoform X1	Nucleotide excision repair (ko03420);; Protein processing in endoplasmic reticulum (ko04141)	--	--	--	--	--	--	uncharacterized protein LOC109742257 [Aegilops tauschii subsp. tauschii]
TraesCS7D03G0752400	4.42334	4.45845	4.28498	9.92514	6.95795	10.7901	3.63197e-08	1.13927	up	--	--	Molecular Function: RNA polymerase II transcription regulatory region sequence-specific DNA binding (GO:0000977);; Molecular Function: DNA-binding transcription factor activity (GO:0003700);; Cellular Component: nucleus (GO:0005634);; Biological Process: positive regulation of transcription by RNA polymerase II (GO:0045944);; Molecular Function: protein dimerization activity (GO:0046983);;	K09264|6.3e-30|cpap:110818645|K09264 MADS-box transcription factor, plant | (RefSeq) MADS-box protein CMB1	--	[K]	Transcription	SRF-type transcription factor (DNA-binding and dimerisation domain)	MADS-box transcription factor 26 OS=Oryza sativa subsp. indica OX=39946 GN=MADS26 PE=2 SV=2	K	Transcription	MADS-box transcription factor 26 isoform X1 [Aegilops tauschii subsp. tauschii]
TraesCS7D03G0752100	20.5412	18.6221	32.1247	1.20745	1.88921	1.25172	2.22948e-62	-3.92759	down	--	--	Molecular Function: peroxidase activity (GO:0004601);; Cellular Component: extracellular region (GO:0005576);; Biological Process: response to oxidative stress (GO:0006979);; Molecular Function: heme binding (GO:0020037);; Biological Process: hydrogen peroxide catabolic process (GO:0042744);; Molecular Function: metal ion binding (GO:0046872);;	K00430|6.9e-184|ats:109733839|K00430 peroxidase [EC:1.11.1.7] | (RefSeq) LOC109733839; peroxidase 47-like	Phenylpropanoid biosynthesis (ko00940)	--	--	Peroxidase	Peroxidase 47 OS=Arabidopsis thaliana OX=3702 GN=PER47 PE=2 SV=2	Q	Secondary metabolites biosynthesis, transport and catabolism	peroxidase 47-like [Aegilops tauschii subsp. tauschii]
TraesCS7D03G0752000	107.648	107.569	133.49	37.102	38.4768	41.2681	8.85209e-37	-1.497	down	[G]	Carbohydrate transport and metabolism	Molecular Function: phosphotransferase activity, alcohol group as acceptor (GO:0016773);;	K00847|1.1e-187|ats:109733840|K00847 fructokinase [EC:2.7.1.4] | (RefSeq) LOC109733840; fructokinase-2	Fructose and mannose metabolism (ko00051);; Starch and sucrose metabolism (ko00500);; Amino sugar and nucleotide sugar metabolism (ko00520)	[G]	Carbohydrate transport and metabolism	pfkB family carbohydrate kinase	Fructokinase-2 OS=Oryza sativa subsp. indica OX=39946 GN=FRK2 PE=1 SV=2	G	Carbohydrate transport and metabolism	fructokinase-2 [Aegilops tauschii subsp. tauschii]
TraesCS7D03G0748200	27.3868	26.9404	26.5009	138.321	116.452	126.076	3.17863e-87	2.30984	up	[C]	Energy production and conversion	Molecular Function: D-arabinono-1,4-lactone oxidase activity (GO:0003885);; Cellular Component: membrane (GO:0016020);; Molecular Function: FAD binding (GO:0071949);;	K00103|0.0e+00|ats:109746445|K00103 L-gulonolactone oxidase [EC:1.1.3.8] | (RefSeq) LOC109746445; L-gulonolactone oxidase 2-like	Ascorbate and aldarate metabolism (ko00053)	[V]	Defense mechanisms	FAD binding domain	L-gulonolactone oxidase 2 OS=Arabidopsis thaliana OX=3702 GN=GULLO2 PE=1 SV=1	V	Defense mechanisms	L-gulonolactone oxidase 2-like [Aegilops tauschii subsp. tauschii]
TraesCS7D03G0744600	20.5801	23.0575	12.5586	1.25731	1.13935	1.23886	7.66621e-57	-3.88743	down	[OT]	Posttranslational modification, protein turnover, chaperones;; Signal transduction mechanisms	--	--	--	--	--	ACT domain	ACT domain-containing protein ACR8 OS=Arabidopsis thaliana OX=3702 GN=ACR8 PE=2 SV=1	S	Function unknown	ACT domain-containing protein ACR8-like [Aegilops tauschii subsp. tauschii]
TraesCS7D03G0739000	2.22843	1.89786	1.73613	4.95933	5.06673	5.37645	7.28232e-17	1.46277	up	[M]	Cell wall/membrane/envelope biogenesis	Cellular Component: integral component of membrane (GO:0016021);; Molecular Function: transferase activity, transferring glycosyl groups (GO:0016757);;	--	--	[O]	Posttranslational modification, protein turnover, chaperones	Glycosyltransferase family 92	Glycosyltransferase family 92 protein Os08g0121900 OS=Oryza sativa subsp. japonica OX=39947 GN=Os08g0121900 PE=2 SV=1	O	Posttranslational modification, protein turnover, chaperones	glycosyltransferase family 92 protein Os08g0121900-like [Aegilops tauschii subsp. tauschii]
TraesCS7D03G0737400	20.1327	16.5898	19.3489	159.499	168.797	142.513	7.48226e-128	3.14833	up	--	--	Cellular Component: integral component of membrane (GO:0016021);;	K19476|3.1e-25|cic:CICLE_v10026997mg|K19476 vacuolar protein sorting-associated protein IST1 | (RefSeq) hypothetical protein	Endocytosis (ko04144)	[E]	Amino acid transport and metabolism	Transmembrane amino acid transporter protein	Lysine histidine transporter 1 OS=Arabidopsis thaliana OX=3702 GN=LHT1 PE=1 SV=1	E	Amino acid transport and metabolism	lysine histidine transporter 1-like [Aegilops tauschii subsp. tauschii]
TraesCS7D03G0736900	6.83326	6.06991	7.32723	42.5535	49.6686	42.9645	2.20693e-94	2.81942	up	--	--	Cellular Component: integral component of membrane (GO:0016021);;	K19476|1.9e-22|cic:CICLE_v10026997mg|K19476 vacuolar protein sorting-associated protein IST1 | (RefSeq) hypothetical protein	Endocytosis (ko04144)	[E]	Amino acid transport and metabolism	Transmembrane amino acid transporter protein	Lysine histidine transporter 1 OS=Arabidopsis thaliana OX=3702 GN=LHT1 PE=1 SV=1	E	Amino acid transport and metabolism	lysine histidine transporter 2-like [Aegilops tauschii subsp. tauschii]
TraesCS7D03G0736300	0.615316	1.03483	0.916725	2.57564	2.31682	2.97065	5.84328e-08	1.67789	up	--	--	--	--	--	--	--	Cotton fibre expressed protein	--	S	Function unknown	uncharacterized protein LOC109732823 [Aegilops tauschii subsp. tauschii]
TraesCS7D03G0735900	2.0287	2.02548	2.00841	6.84283	9.2802	6.07744	6.07314e-21	1.94876	up	--	--	Cellular Component: integral component of membrane (GO:0016021);;	--	--	--	--	Protein of unknown function (DUF3537)	--	S	Function unknown	uncharacterized protein LOC109753092 [Aegilops tauschii subsp. tauschii]
TraesCS7D03G0730000	15.1659	13.8782	12.9605	35.3947	27.5555	39.2368	1.41241e-16	1.35287	up	[E]	Amino acid transport and metabolism	Molecular Function: tryptophan synthase activity (GO:0004834);;	K01696|4.3e-267|ats:109762925|K01696 tryptophan synthase beta chain [EC:4.2.1.20] | (RefSeq) LOC109762925; tryptophan synthase beta chain 1	Glycine, serine and threonine metabolism (ko00260);; Phenylalanine, tyrosine and tryptophan biosynthesis (ko00400);; Biosynthesis of amino acids (ko01230)	[E]	Amino acid transport and metabolism	Pyridoxal-phosphate dependent enzyme	Tryptophan synthase beta chain 2, chloroplastic (Fragment) OS=Zea mays OX=4577 GN=TSB2 PE=2 SV=1	E	Amino acid transport and metabolism	tryptophan synthase beta chain 1 [Aegilops tauschii subsp. tauschii]
TraesCS7D03G0728100	8.40396	4.84866	4.99628	2.19307	1.81278	3.39962	9.50925e-05	-1.23428	down	--	--	--	K15082|4.1e-63|cic:CICLE_v10010155mg|K15082 DNA repair protein RAD7 | (RefSeq) hypothetical protein	--	--	--	--	--	--	--	uncharacterized protein LOC109768194 [Aegilops tauschii subsp. tauschii]
TraesCS7D03G0727300	4.93383	4.03149	5.62883	11.4288	9.13987	11.4121	5.97851e-14	1.21135	up	[C]	Energy production and conversion	Molecular Function: calcium ion binding (GO:0005509);; Molecular Function: oxidoreductase activity (GO:0016491);;	K17871|0.0e+00|ats:109733687|K17871 NADH:ubiquinone reductase (non-electrogenic) [EC:1.6.5.9] | (RefSeq) LOC109733687; external alternative NAD(P)H-ubiquinone oxidoreductase B2, mitochondrial-like	--	[C]	Energy production and conversion	Pyridine nucleotide-disulphide oxidoreductase	External alternative NAD(P)H-ubiquinone oxidoreductase B2, mitochondrial OS=Arabidopsis thaliana OX=3702 GN=NDB2 PE=1 SV=1	C	Energy production and conversion	external alternative NAD(P)H-ubiquinone oxidoreductase B2, mitochondrial-like [Aegilops tauschii subsp. tauschii]
TraesCS7D03G0725500	2.27426	2.81353	3.25068	1.18028	1.03726	1.42685	5.80068e-06	-1.11444	down	[R]	General function prediction only	Molecular Function: oxidoreductase activity (GO:0016491);;	--	--	[GQ]	Carbohydrate transport and metabolism;; Secondary metabolites biosynthesis, transport and catabolism	Oxidoreductase family, C-terminal alpha/beta domain	--	--	--	uncharacterized protein LOC109755944 isoform X1 [Aegilops tauschii subsp. tauschii]
TraesCS7D03G0715800	0.423323	0.486611	0.471825	1.31299	1.3031	1.75065	4.92415e-07	1.69751	up	--	--	Biological Process: reproduction (GO:0000003);; Biological Process: developmental process involved in reproduction (GO:0003006);; Molecular Function: molecular_function (GO:0003674);; Molecular Function: binding (GO:0005488);; Molecular Function: protein binding (GO:0005515);; Cellular Component: cellular_component (GO:0005575);; Cellular Component: intracellular (GO:0005622);; Cellular Component…	K03188|7.1e-34|dcr:108224146|K03188 urease accessory protein | (RefSeq) uncharacterized protein LOC108224146 isoform X1	--	--	--	Phloem protein 2	Putative F-box protein PP2-B2 OS=Arabidopsis thaliana OX=3702 GN=PP2B2 PE=4 SV=2	S	Function unknown	F-box protein PP2-B10-like [Aegilops tauschii subsp. tauschii]
TraesCS7D03G0709400	5.31643	5.78182	5.62452	20.3968	17.8823	18.6562	2.83038e-47	1.84047	up	[E]	Amino acid transport and metabolism	Biological Process: oligopeptide transport (GO:0006857);; Cellular Component: integral component of membrane (GO:0016021);; Molecular Function: transmembrane transporter activity (GO:0022857);;	K14638|2.0e-137|egu:105046276|K14638 solute carrier family 15 (peptide/histidine transporter), member 3/4 | (RefSeq) protein NRT1/ PTR FAMILY 8.1	--	[E]	Amino acid transport and metabolism	POT family	Protein NRT1/ PTR FAMILY 6.3 OS=Arabidopsis thaliana OX=3702 GN=NPF6.3 PE=1 SV=1	E	Amino acid transport and metabolism	protein NRT1/ PTR FAMILY 6.3-like [Aegilops tauschii subsp. tauschii]
TraesCS7D03G0708300	2.72986	2.23896	3.64587	4.16301	7.77929	5.86757	2.17309e-05	1.13578	up	[G]	Carbohydrate transport and metabolism	Cellular Component: integral component of membrane (GO:0016021);; Molecular Function: transmembrane transporter activity (GO:0022857);;	K13783|9.5e-282|ats:109743175|K13783 MFS transporter, OPA family, solute carrier family 37 (glycerol-3-phosphate transporter), member 1/2 | (RefSeq) LOC109743175; putative glycerol-3-phosphate transporter 1	--	[G]	Carbohydrate transport and metabolism	Major Facilitator Superfamily	Putative glycerol-3-phosphate transporter 1 OS=Arabidopsis thaliana OX=3702 GN=At3g47420 PE=2 SV=1	G	Carbohydrate transport and metabolism	unnamed protein product [Triticum turgidum subsp. durum]
TraesCS7D03G0703600	8.4385	9.10414	8.73741	17.5603	19.4829	16.6326	2.48317e-16	1.09959	up	--	--	Molecular Function: DNA binding (GO:0003677);; Cellular Component: nucleus (GO:0005634);; Biological Process: regulation of transcription, DNA-templated (GO:0006355);; Cellular Component: integral component of membrane (GO:0016021);;	K00521|4.0e-35|cmos:111447866|K00521 ferric-chelate reductase [EC:1.16.1.7] | (RefSeq) ferric reduction oxidase 7, chloroplastic-like	--	--	--	No apical meristem (NAM) protein	NAC domain-containing protein 14 OS=Arabidopsis thaliana OX=3702 GN=NAC014 PE=2 SV=1	P	Inorganic ion transport and metabolism	protein NTM1-like 9 isoform X1 [Aegilops tauschii subsp. tauschii]
TraesCS7D03G0696200	6.86994	6.80576	10.0254	2.46668	1.80365	3.61429	3.67737e-05	-1.49104	down	[I]	Lipid transport and metabolism	Molecular Function: fatty-acyl-CoA binding (GO:0000062);;	--	--	[I]	Lipid transport and metabolism	Acyl CoA binding protein	Acyl-CoA-binding domain-containing protein 3 OS=Oryza sativa subsp. japonica OX=39947 GN=ACBP3 PE=2 SV=1	I	Lipid transport and metabolism	acyl-CoA-binding protein-like [Aegilops tauschii subsp. tauschii]
TraesCS7D03G0681100	15.6665	16.7497	15.7296	6.9026	7.58401	6.65301	9.74899e-15	-1.11111	down	--	--	Biological Process: response to cold (GO:0009409);; Biological Process: response to light stimulus (GO:0009416);; Cellular Component: chloroplast (GO:0009507);; Cellular Component: chloroplast thylakoid membrane (GO:0009535);; Cellular Component: chloroplast stroma (GO:0009570);; Biological Process: response to sucrose (GO:0009744);; Cellular Component: chloroplast envelope (GO:0009941);; Cellula…	K03844|7.1e-36|mng:MNEG_1379|K03844 alpha-1,2-mannosyltransferase [EC:2.4.1.131] | (RefSeq) alpha-1,2-mannosyltransferase	N-Glycan biosynthesis (ko00510);; Various types of N-glycan biosynthesis (ko00513)	--	--	--	ACT domain-containing protein DS12, chloroplastic OS=Oryza sativa subsp. indica OX=39946 GN=OsI_027381 PE=1 SV=2	S	Function unknown	ACT domain-containing protein DS12, chloroplastic [Aegilops tauschii subsp. tauschii]
TraesCS7D03G0676100	2.82528	1.39977	2.28927	4.90186	4.01774	4.68733	9.51299e-05	1.13786	up	[R]	General function prediction only	Molecular Function: GTPase activity (GO:0003924);; Molecular Function: GTP binding (GO:0005525);; Cellular Component: endosome (GO:0005768);; Biological Process: intracellular protein transport (GO:0006886);; Cellular Component: endomembrane system (GO:0012505);; Biological Process: Rab protein signal transduction (GO:0032482);;	K07904|2.9e-117|ats:109735463|K07904 Ras-related protein Rab-11A | (RefSeq) LOC109735463; ras-related protein RABA1f	Endocytosis (ko04144)	[U]	Intracellular trafficking, secretion, and vesicular transport	Ras family	Ras-related protein RABA1f OS=Arabidopsis thaliana OX=3702 GN=RABA1F PE=2 SV=1	U	Intracellular trafficking, secretion, and vesicular transport	rab GTP-binding protein [Triticum aestivum]
TraesCS7D03G0646800	12.2807	10.0524	8.92797	4.44106	3.71401	5.1329	1.16929e-09	-1.16615	down	[G]	Carbohydrate transport and metabolism	Cellular Component: integral component of membrane (GO:0016021);; Molecular Function: transmembrane transporter activity (GO:0022857);;	K03319|1.7e-201|cmos:111446901|K03319 divalent anion:Na+ symporter, DASS family | (RefSeq) LOW QUALITY PROTEIN: dicarboxylate transporter 2.1, chloroplastic-like	--	--	--	Sodium:sulfate symporter transmembrane region	Dicarboxylate transporter 2, chloroplastic OS=Spinacia oleracea OX=3562 GN=DIT2 PE=1 SV=1	P	Inorganic ion transport and metabolism	dicarboxylate transporter 2.1, chloroplastic-like [Aegilops tauschii subsp. tauschii]
TraesCS7D03G0631800	2.23094	2.24686	2.24596	1.03373	0.769436	1.3095	9.03566e-05	-1.04213	down	[E]	Amino acid transport and metabolism	Molecular Function: serine-type carboxypeptidase activity (GO:0004185);;	K09646|7.1e-267|ats:109753865|K09646 serine carboxypeptidase 1 [EC:3.4.16.-] | (RefSeq) LOC109753865; serine carboxypeptidase-like 51	--	[O]	Posttranslational modification, protein turnover, chaperones	Serine carboxypeptidase	Serine carboxypeptidase-like 51 OS=Arabidopsis thaliana OX=3702 GN=SCPL51 PE=2 SV=2	O	Posttranslational modification, protein turnover, chaperones	serine carboxypeptidase-like 51 [Aegilops tauschii subsp. tauschii]
TraesCS7D03G0625600	14.1774	13.9704	9.7095	77.2551	59.7948	80.0827	2.23919e-41	2.58358	up	[I]	Lipid transport and metabolism	Molecular Function: oxidoreductase activity (GO:0016491);; Molecular Function: flavin adenine dinucleotide binding (GO:0050660);;	K08232|1.1e-237|ats:109774107|K08232 monodehydroascorbate reductase (NADH) [EC:1.6.5.4] | (RefSeq) LOC109774107; monodehydroascorbate reductase-like	Ascorbate and aldarate metabolism (ko00053)	[R]	General function prediction only	Pyridine nucleotide-disulphide oxidoreductase	Monodehydroascorbate reductase 4, cytosolic OS=Oryza sativa subsp. japonica OX=39947 GN=MDAR4 PE=1 SV=1	S	Function unknown	monodehydroascorbate reductase-like [Aegilops tauschii subsp. tauschii]
TraesCS7D03G0623700	0.524928	0.159759	0.462143	1.84904	1.01129	0.858839	0.000683955	1.7719	up	--	--	Biological Process: meiotic spindle organization (GO:0000212);; Biological Process: meiotic DNA double-strand break formation (GO:0042138);;	--	--	--	--	--	Protein MULTIPOLAR SPINDLE 1 OS=Arabidopsis thaliana OX=3702 GN=MPS1 PE=2 SV=2	--	--	protein MULTIPOLAR SPINDLE 1 [Aegilops tauschii subsp. tauschii]
TraesCS7D03G0618300	0	0	0.039523	2.11024	2.15949	1.53267	1.59711e-13	6.81901	up	--	--	Cellular Component: integral component of membrane (GO:0016021);;	K15014|6.4e-22|qsu:112035105|K15014 solute carrier family 29 (equilibrative nucleoside transporter), member 1/2/3 | (RefSeq) equilibrative nucleotide transporter 3-like	--	[O]	Posttranslational modification, protein turnover, chaperones	Ring finger domain	NEP1-interacting protein 2 OS=Arabidopsis thaliana OX=3702 GN=NIP2 PE=1 SV=1	O	Posttranslational modification, protein turnover, chaperones	NEP1-interacting protein-like 1 [Aegilops tauschii subsp. tauschii]
TraesCS7D03G0615000	8.66153	9.49602	7.41682	2.84009	3.49925	3.20219	1.3288e-09	-1.35046	down	[O]	Posttranslational modification, protein turnover, chaperones	Cellular Component: cellular_component (GO:0005575);; Cellular Component: intracellular (GO:0005622);; Cellular Component: obsolete cell (GO:0005623);; Cellular Component: nucleus (GO:0005634);; Cellular Component: cytoplasm (GO:0005737);; Cellular Component: chloroplast (GO:0009507);; Cellular Component: plastid (GO:0009536);; Cellular Component: organelle (GO:0043226);; Cellular Component: memb…	K09519|5.4e-08|cre:CHLREDRAFT_78044|K09519 DnaJ homolog subfamily B member 13 | (RefSeq) RSP16; radial spoke protein 16	--	[O]	Posttranslational modification, protein turnover, chaperones	DnaJ domain	Chaperone protein dnaJ 11, chloroplastic OS=Arabidopsis thaliana OX=3702 GN=ATJ11 PE=1 SV=2	O	Posttranslational modification, protein turnover, chaperones	chaperone protein dnaJ 11, chloroplastic-like [Aegilops tauschii subsp. tauschii]
TraesCS7D03G0614800	14.3241	15.9648	12.7018	37.695	34.0949	32.9559	6.05062e-19	1.35408	up	--	--	Cellular Component: endoplasmic reticulum (GO:0005783);; Cellular Component: Golgi apparatus (GO:0005794);; Cellular Component: cis-Golgi network (GO:0005801);; Biological Process: protein retention in ER lumen (GO:0006621);; Biological Process: endoplasmic reticulum to Golgi vesicle-mediated transport (GO:0006888);; Cellular Component: integral component of membrane (GO:0016021);; Molecular Func…	K10949|2.3e-124|gmx:100787747|K10949 ER lumen protein retaining receptor | (RefSeq) putative ER lumen protein-retaining receptor C28H8.4	--	[U]	Intracellular trafficking, secretion, and vesicular transport	ER lumen protein retaining receptor	ER lumen protein-retaining receptor OS=Petunia hybrida OX=4102 GN=ERD2 PE=2 SV=1	U	Intracellular trafficking, secretion, and vesicular transport	putative ER lumen protein-retaining receptor C28H8.4 [Aegilops tauschii subsp. tauschii]
TraesCS7D03G0610900	0.455078	0.593139	0.870144	1.60786	2.76681	1.39295	9.13239e-06	1.61811	up	--	--	Molecular Function: DNA-binding transcription factor activity (GO:0003700);; Cellular Component: nucleus (GO:0005634);; Cellular Component: host cell nucleus (GO:0042025);; Molecular Function: sequence-specific DNA binding (GO:0043565);;	K09419|1.2e-197|ats:109783568|K09419 heat shock transcription factor, other eukaryote | (RefSeq) LOC109783568; heat stress transcription factor B-2b-like	--	[K]	Transcription	HSF-type DNA-binding	Heat stress transcription factor B-2b OS=Oryza sativa subsp. japonica OX=39947 GN=HSFB2B PE=2 SV=1	K	Transcription	heat stress transcription factor B-2b-like [Aegilops tauschii subsp. tauschii]
TraesCS7D03G0610300	5.15168	5.18659	4.34589	11.9581	10.5317	11.6721	2.26789e-17	1.2864	up	--	--	Molecular Function: chaperone binding (GO:0051087);;	--	--	[T]	Signal transduction mechanisms	BAG domain	BAG family molecular chaperone regulator 1 OS=Arabidopsis thaliana OX=3702 GN=BAG1 PE=1 SV=1	T	Signal transduction mechanisms	BAG family molecular chaperone regulator 1-like [Aegilops tauschii subsp. tauschii]
TraesCS7D03G0609400	16.2246	18.8019	16.073	3.6986	2.88666	4.38119	3.80134e-32	-2.15119	down	[ER]	Amino acid transport and metabolism;; General function prediction only	Molecular Function: zinc ion binding (GO:0008270);; Molecular Function: oxidoreductase activity (GO:0016491);;	K00008|1.6e-213|ats:109735899|K00008 L-iditol 2-dehydrogenase [EC:1.1.1.14] | (RefSeq) LOC109735899; sorbitol dehydrogenase	Pentose and glucuronate interconversions (ko00040);; Fructose and mannose metabolism (ko00051)	[Q]	Secondary metabolites biosynthesis, transport and catabolism	Alcohol dehydrogenase GroES-like domain	Sorbitol dehydrogenase OS=Arabidopsis thaliana OX=3702 GN=SDH PE=1 SV=1	Q	Secondary metabolites biosynthesis, transport and catabolism	sorbitol dehydrogenase [Aegilops tauschii subsp. tauschii]
TraesCS7D03G0609100	0.585099	0.554043	0.537126	1.71193	1.34268	1.32713	4.39298e-09	1.45751	up	[E]	Amino acid transport and metabolism	Molecular Function: catalytic activity (GO:0003824);;	--	--	[H]	Coenzyme transport and metabolism	--	--	H	Coenzyme transport and metabolism	uncharacterized protein LOC109735900 [Aegilops tauschii subsp. tauschii]
TraesCS7D03G0602600	0	0	0.070494	8.38834	3.96804	7.2832	3.6474e-13	8.06643	up	--	--	--	--	--	--	--	--	--	--	--	uncharacterized protein LOC109735673 [Aegilops tauschii subsp. tauschii]
TraesCS7D03G0600600	27.17	28.5984	32.6468	201.515	207.873	218.911	1.14713e-160	2.90749	up	--	--	--	--	--	--	--	Stress up-regulated Nod 19	--	S	Function unknown	uncharacterized protein LOC109781615 [Aegilops tauschii subsp. tauschii]
TraesCS7D03G0599900	1.08868	1.75382	1.64288	8.71441	7.21423	5.96132	4.16468e-22	2.35426	up	--	--	Molecular Function: DNA binding (GO:0003677);; Molecular Function: DNA-binding transcription factor activity (GO:0003700);; Cellular Component: nucleus (GO:0005634);;	K09286|1.9e-23|csat:104777523|K09286 EREBP-like factor | (RefSeq) ethylene-responsive transcription factor RAP2-6-like isoform X1	--	--	--	AP2 domain	Ethylene-responsive transcription factor ABR1 OS=Arabidopsis thaliana OX=3702 GN=ABR1 PE=2 SV=1	K	Transcription	ethylene-responsive transcription factor RAP2-6-like [Aegilops tauschii subsp. tauschii]
TraesCS7D03G0597700	8.20914	9.77025	7.59521	3.82146	3.36195	3.32945	1.47418e-08	-1.20849	down	--	--	--	--	--	--	--	--	--	--	--	predicted protein [Hordeum vulgare subsp. vulgare]
TraesCS7D03G0596300	9.70839	9.99447	7.78869	28.3263	26.5016	25.0056	1.22794e-23	1.6063	up	--	--	Molecular Function: DNA binding (GO:0003677);; Cellular Component: nucleus (GO:0005634);; Biological Process: regulation of transcription, DNA-templated (GO:0006355);;	K00521|9.9e-15|cmos:111447866|K00521 ferric-chelate reductase [EC:1.16.1.7] | (RefSeq) ferric reduction oxidase 7, chloroplastic-like	--	--	--	No apical meristem (NAM) protein	NAC domain-containing protein 83 OS=Arabidopsis thaliana OX=3702 GN=NAC083 PE=1 SV=1	K	Transcription	NAC domain-containing protein 83-like [Aegilops tauschii subsp. tauschii]
TraesCS7D03G0588700	0.551017	0.602929	0.521065	1.2652	1.32672	0.972533	5.8604e-05	1.15225	up	--	--	Cellular Component: exocyst (GO:0000145);; Biological Process: exocytosis (GO:0006887);; Biological Process: protein transport (GO:0015031);;	K07195|0.0e+00|ats:109766675|K07195 exocyst complex component 7 | (RefSeq) LOC109766675; exocyst complex component EXO70A1-like	--	[U]	Intracellular trafficking, secretion, and vesicular transport	Exo70 exocyst complex subunit	Exocyst complex component EXO70A1 OS=Arabidopsis thaliana OX=3702 GN=EXO70A1 PE=1 SV=1	U	Intracellular trafficking, secretion, and vesicular transport	exocyst complex component EXO70A1-like [Aegilops tauschii subsp. tauschii]
TraesCS7D03G0587400	0.363273	0.441534	0.347839	5.32697	9.09749	6.58776	1.45364e-50	4.23162	up	--	--	Molecular Function: protein binding (GO:0005515);;	--	--	--	--	F-box domain	Putative F-box/kelch-repeat protein At1g15680 OS=Arabidopsis thaliana OX=3702 GN=At1g15680 PE=4 SV=1	S	Function unknown	uncharacterized protein LOC109758865 [Aegilops tauschii subsp. tauschii]
TraesCS7D03G0584200	9.55442	8.1048	11.5484	18.1032	22.1485	16.4989	3.48886e-09	1.04266	up	--	--	Biological Process: activation of innate immune response (GO:0002218);; Biological Process: response to molecule of bacterial origin (GO:0002237);; Biological Process: activation of immune response (GO:0002253);; Biological Process: immune system process (GO:0002376);; Biological Process: regulation of immune system process (GO:0002682);; Biological Process: negative regulation of immune system p…	K13456|8.5e-110|ats:109737476|K13456 RPM1-interacting protein 4 | (RefSeq) LOC109737476; RPM1-interacting protein 4-like	Plant-pathogen interaction (ko04626)	--	--	Cleavage site for pathogenic type III effector avirulence factor Avr	RPM1-interacting protein 4 OS=Arabidopsis thaliana OX=3702 GN=RIN4 PE=1 SV=1	S	Function unknown	RPM1-interacting protein 4-like [Aegilops tauschii subsp. tauschii]
TraesCS7D03G0581700	6.10295	5.59435	7.57296	13.121	10.8147	15.2374	1.99028e-07	1.09929	up	--	--	Cellular Component: endoplasmic reticulum (GO:0005783);; Cellular Component: integral component of membrane (GO:0016021);;	--	--	[S]	Function unknown	Ribosome associated membrane protein RAMP4	--	U	Intracellular trafficking, secretion, and vesicular transport	stress-associated endoplasmic reticulum protein 2-like [Aegilops tauschii subsp. tauschii]
TraesCS7D03G0571100	4.94986	3.4721	5.62708	34.1008	24.2739	30.5605	2.13635e-47	2.74468	up	--	--	Cellular Component: integral component of membrane (GO:0016021);;	--	--	--	--	Protein of unknown function (DUF568)	--	T	Signal transduction mechanisms	auxin-induced in root cultures protein 12-like [Aegilops tauschii subsp. tauschii]
TraesCS7D03G0571000	6.72352	7.11669	7.27564	72.9273	61.3922	70.1032	3.12726e-165	3.34837	up	--	--	Cellular Component: integral component of membrane (GO:0016021);; Molecular Function: metal ion binding (GO:0046872);; Biological Process: oxidation-reduction process (GO:0055114);;	--	--	[T]	Signal transduction mechanisms	Protein of unknown function (DUF568)	Cytochrome b561 and DOMON domain-containing protein At3g25290 OS=Arabidopsis thaliana OX=3702 GN=At3g25290 PE=2 SV=1	T	Signal transduction mechanisms	cytochrome b561 and DOMON domain-containing protein At4g12980-like [Aegilops tauschii subsp. tauschii]
TraesCS7D03G0570900	4.66862	3.89688	4.99197	7.54675	11.453	8.60154	3.75754e-09	1.10741	up	--	--	Molecular Function: hydrolase activity (GO:0016787);; Biological Process: phosphatidylinositol dephosphorylation (GO:0046856);;	K01099|5.4e-170|nsy:104233283|K01099 inositol polyphosphate 5-phosphatase INPP5B/F [EC:3.1.3.36] | (RefSeq) type II inositol 1,4,5-trisphosphate 5-phosphatase FRA3-like isoform X1	Inositol phosphate metabolism (ko00562);; Phosphatidylinositol signaling system (ko04070)	[U]	Intracellular trafficking, secretion, and vesicular transport	Endonuclease/Exonuclease/phosphatase family	Type I inositol polyphosphate 5-phosphatase 13 OS=Arabidopsis thaliana OX=3702 GN=IP5P13 PE=1 SV=1	T	Signal transduction mechanisms	type II inositol polyphosphate 5-phosphatase 15-like [Aegilops tauschii subsp. tauschii]
TraesCS7D03G0569800	1.27052	1.55343	1.30681	2.59641	2.815	2.78675	9.03832e-06	1.05973	up	--	--	--	--	--	--	--	--	--	--	--	uncharacterized protein LOC109787492 [Aegilops tauschii subsp. tauschii]
TraesCS7D03G0569000	2.75269	2.19822	2.05801	5.1544	4.81318	4.68896	9.35815e-07	1.13141	up	--	--	--	--	--	--	--	--	--	--	--	uncharacterized protein LOC109787490 [Aegilops tauschii subsp. tauschii]
TraesCS7D03G0567200	4.43079	4.19232	4.60137	18.6096	19.4523	18.1923	5.0697e-61	2.16438	up	--	--	--	K22285|2.3e-232|ats:109731607|K22285 oxysterol-binding protein-related protein 8 | (RefSeq) LOC109731607; oxysterol-binding protein-related protein 4C-like isoform X1	--	[T]	Signal transduction mechanisms	Oxysterol-binding protein	Oxysterol-binding protein-related protein 4C OS=Arabidopsis thaliana OX=3702 GN=ORP4C PE=2 SV=1	T	Signal transduction mechanisms	oxysterol-binding protein-related protein 4C-like isoform X1 [Aegilops tauschii subsp. tauschii]
TraesCS7D03G0566500	0.118677	0.214374	0.226335	1.8109	1.66786	1.77578	2.41732e-15	3.27698	up	--	--	Cellular Component: integral component of membrane (GO:0016021);;	K19041|9.5e-39|lsv:111881186|K19041 E3 ubiquitin-protein ligase RNF38/44 [EC:2.3.2.27] | (RefSeq) RING-H2 finger protein ATL16-like	--	[O]	Posttranslational modification, protein turnover, chaperones	Ring finger domain	RING-H2 finger protein ATL1 OS=Arabidopsis thaliana OX=3702 GN=ATL1 PE=2 SV=1	O	Posttranslational modification, protein turnover, chaperones	RING-H2 finger protein ATL16-like [Aegilops tauschii subsp. tauschii]
TraesCS7D03G0565700	7.42867	8.26601	11.1224	25.3788	24.2962	20.3146	9.03161e-17	1.46906	up	--	--	Molecular Function: chorismate mutase activity (GO:0004106);; Biological Process: aromatic amino acid family biosynthetic process (GO:0009073);; Cellular Component: integral component of membrane (GO:0016021);; Biological Process: chorismate metabolic process (GO:0046417);;	K01850|2.1e-163|ats:109757910|K01850 chorismate mutase [EC:5.4.99.5] | (RefSeq) LOC109757910; chorismate mutase 2-like	Phenylalanine, tyrosine and tryptophan biosynthesis (ko00400);; Biosynthesis of amino acids (ko01230)	[E]	Amino acid transport and metabolism	--	Chorismate mutase 2 OS=Arabidopsis thaliana OX=3702 GN=CM2 PE=1 SV=1	G	Carbohydrate transport and metabolism	chorismate mutase 2-like [Aegilops tauschii subsp. tauschii]
TraesCS7D03G0563300	11.99	9.62206	20.95	6.49584	6.19189	6.15358	1.44088e-05	-1.08031	down	[S]	Function unknown	Cellular Component: integral component of membrane (GO:0016021);;	--	--	--	--	Protein of unknown function, DUF599	--	S	Function unknown	uncharacterized protein LOC109770364 [Aegilops tauschii subsp. tauschii]
TraesCS7D03G0559600	4.03285	2.10441	5.53972	1.5532	1.25187	2.04521	0.00269875	-1.17238	down	--	--	--	--	--	--	--	--	--	--	--	uncharacterized protein LOC109787434 [Aegilops tauschii subsp. tauschii]
TraesCS7D03G0557400	4.10724	4.95474	3.6003	1.32381	1.46716	1.40754	6.96381e-15	-1.52915	down	--	--	--	--	--	--	--	Protein of unknown function, DUF547	--	S	Function unknown	uncharacterized protein LOC109785619 isoform X1 [Aegilops tauschii subsp. tauschii]
TraesCS7D03G0555200	1.40114	0.920055	1.21402	3.41413	2.28799	2.99316	1.7968e-09	1.37327	up	--	--	Molecular Function: protein kinase activity (GO:0004672);; Molecular Function: ATP binding (GO:0005524);; Cellular Component: integral component of membrane (GO:0016021);; Molecular Function: carbohydrate binding (GO:0030246);;	K01176|5.2e-27|sbi:8065370|K01176 alpha-amylase [EC:3.2.1.1] | (RefSeq) alpha-amylase isozyme 2A	Starch and sucrose metabolism (ko00500)	--	--	Legume lectin domain	Probable L-type lectin-domain containing receptor kinase S.5 OS=Arabidopsis thaliana OX=3702 GN=LECRKS5 PE=2 SV=1	T	Signal transduction mechanisms	probable L-type lectin-domain containing receptor kinase S.5 [Aegilops tauschii subsp. tauschii]
TraesCS7D03G0553900	2.37286	1.48196	1.32162	4.74839	4.46604	5.8146	7.25079e-11	1.5998	up	[I]	Lipid transport and metabolism	Molecular Function: hydroxymethylglutaryl-CoA reductase (NADPH) activity (GO:0004420);; Cellular Component: endoplasmic reticulum membrane (GO:0005789);; Biological Process: isoprenoid biosynthetic process (GO:0008299);; Biological Process: coenzyme A metabolic process (GO:0015936);; Cellular Component: integral component of membrane (GO:0016021);;	K00021|3.1e-309|ats:109746630|K00021 hydroxymethylglutaryl-CoA reductase (NADPH) [EC:1.1.1.34] | (RefSeq) LOC109746630; 3-hydroxy-3-methylglutaryl-coenzyme A reductase 3	Terpenoid backbone biosynthesis (ko00900)	[I]	Lipid transport and metabolism	Hydroxymethylglutaryl-coenzyme A reductase	3-hydroxy-3-methylglutaryl-coenzyme A reductase OS=Zea mays OX=4577 GN=HMGR PE=3 SV=1	I	Lipid transport and metabolism	3-hydroxy-3-methylglutaryl-coenzyme A reductase 3 [Aegilops tauschii subsp. tauschii]
TraesCS7D03G0553300	11.1983	11.902	11.6516	29.0918	20.8952	24.6462	9.3563e-15	1.17546	up	--	--	Molecular Function: AT DNA binding (GO:0003680);; Cellular Component: nucleus (GO:0005634);;	--	--	--	--	Plants and Prokaryotes Conserved (PCC) domain	AT-hook motif nuclear-localized protein 10 OS=Arabidopsis thaliana OX=3702 GN=AHL10 PE=1 SV=2	K	Transcription	unnamed protein product [Triticum turgidum subsp. durum]
TraesCS7D03G0551500	17.3933	20.7419	9.4996	3.32236	2.54095	3.23378	3.98323e-18	-2.32631	down	--	--	Molecular Function: protein binding (GO:0005515);; Cellular Component: cellular_component (GO:0005575);; Cellular Component: obsolete cell (GO:0005623);; Cellular Component: plasma membrane (GO:0005886);; Biological Process: cell communication (GO:0007154);; Biological Process: signal transduction (GO:0007165);; Biological Process: biological_process (GO:0008150);; Biological Process: response to…	--	--	[R]	General function prediction only	Leucine rich repeat	Plant intracellular Ras-group-related LRR protein 4 OS=Oryza sativa subsp. japonica OX=39947 GN=IRL4 PE=2 SV=1	S	Function unknown	plant intracellular Ras-group-related LRR protein 4-like [Aegilops tauschii subsp. tauschii]
TraesCS7D03G0551400	28.1866	25.076	24.552	13.172	10.365	12.1587	1.63624e-11	-1.0506	down	--	--	Cellular Component: nucleosome (GO:0000786);; Cellular Component: nuclear chromatin (GO:0000790);; Molecular Function: DNA binding (GO:0003677);; Biological Process: chromatin organization (GO:0006325);; Biological Process: chromatin silencing (GO:0006342);; Molecular Function: protein heterodimerization activity (GO:0046982);;	K11251|3.5e-68|ats:109779350|K11251 histone H2A | (RefSeq) LOC109779350; probable histone H2A variant 2	--	[B]	Chromatin structure and dynamics	Core histone H2A/H2B/H3/H4	Probable histone H2A variant 2 OS=Oryza sativa subsp. japonica OX=39947 GN=Os10g0418000 PE=2 SV=1	B	Chromatin structure and dynamics	probable histone H2A variant 2 [Aegilops tauschii subsp. tauschii]
TraesCS7D03G0541800	8.03219	10.5174	15.8135	4.14885	3.58947	3.77601	5.92549e-12	-1.48914	down	[I]	Lipid transport and metabolism	Biological Process: lipid metabolic process (GO:0006629);; Molecular Function: phosphoric diester hydrolase activity (GO:0008081);;	K01126|2.1e-27|smo:SELMODRAFT_85502|K01126 glycerophosphoryl diester phosphodiesterase [EC:3.1.4.46] | (RefSeq) hypothetical protein	Glycerophospholipid metabolism (ko00564)	[C]	Energy production and conversion	Glycerophosphoryl diester phosphodiesterase family	Glycerophosphodiester phosphodiesterase GDPDL4 OS=Arabidopsis thaliana OX=3702 GN=GDPDL4 PE=1 SV=1	C	Energy production and conversion	glycerophosphodiester phosphodiesterase GDPDL4-like [Aegilops tauschii subsp. tauschii]
TraesCS7D03G0537900	38.0009	30.3167	52.0037	74.2224	78.5536	75.8641	4.05089e-09	1.01379	up	[O]	Posttranslational modification, protein turnover, chaperones	Molecular Function: ATP binding (GO:0005524);; Biological Process: protein folding (GO:0006457);; Molecular Function: unfolded protein binding (GO:0051082);;	K04079|0.0e+00|ats:109742829|K04079 molecular chaperone HtpG | (RefSeq) LOC109742829; heat shock protein 81-1	Protein processing in endoplasmic reticulum (ko04141);; Plant-pathogen interaction (ko04626)	[O]	Posttranslational modification, protein turnover, chaperones	Hsp90 protein	Heat shock protein 81-1 OS=Oryza sativa subsp. indica OX=39946 GN=HSP81-1 PE=2 SV=1	O	Posttranslational modification, protein turnover, chaperones	heat shock protein 81-1 [Aegilops tauschii subsp. tauschii]
TraesCS7D03G0537200	5.41809	5.67924	4.84493	20.1948	15.9077	17.7357	2.37932e-32	1.82522	up	--	--	Molecular Function: protein serine/threonine phosphatase activity (GO:0004722);;	K14497|6.0e-21|oeu:111404627|K14497 protein phosphatase 2C [EC:3.1.3.16] | (RefSeq) probable protein phosphatase 2C 75	MAPK signaling pathway - plant (ko04016);; Plant hormone signal transduction (ko04075)	[T]	Signal transduction mechanisms	Protein phosphatase 2C	Probable protein phosphatase 2C 66 OS=Oryza sativa subsp. japonica OX=39947 GN=Os08g0500300 PE=2 SV=1	T	Signal transduction mechanisms	unnamed protein product [Triticum turgidum subsp. durum]
TraesCS7D03G0535300	1.55581	2.22104	3.63071	9.16616	6.63563	7.75675	5.88602e-11	1.7555	up	--	--	--	K18883|1.7e-57|sita:101753989|K18883 tricin synthase [EC:2.1.1.175] | (RefSeq) uncharacterized protein LOC101753989	--	--	--	--	--	Q	Secondary metabolites biosynthesis, transport and catabolism	uncharacterized protein LOC109756493 [Aegilops tauschii subsp. tauschii]
TraesCS7D03G0534100	98.9999	80.6398	96.2443	267.766	286	285.535	2.11983e-46	1.68322	up	[R]	General function prediction only	Molecular Function: O-methyltransferase activity (GO:0008171);;	K18883|3.4e-138|ats:109743045|K18883 tricin synthase [EC:2.1.1.175] | (RefSeq) LOC109743045; tricin synthase 1-like	--	[Q]	Secondary metabolites biosynthesis, transport and catabolism	O-methyltransferase	Tricin synthase 1 OS=Oryza sativa subsp. japonica OX=39947 GN=ROMT-15 PE=1 SV=1	Q	Secondary metabolites biosynthesis, transport and catabolism	tricin synthase 1-like [Aegilops tauschii subsp. tauschii]
TraesCS7D03G0527800	4.75777	5.49024	7.21985	9.79828	19.1528	10.0984	1.2135e-05	1.2487	up	--	--	Cellular Component: nucleus (GO:0005634);; Molecular Function: protein heterodimerization activity (GO:0046982);;	K08066|2.1e-53|aof:109848873|K08066 nuclear transcription factor Y, gamma | (RefSeq) nuclear transcription factor Y subunit C-6-like	--	[K]	Transcription	Histone-like transcription factor (CBF/NF-Y) and archaeal histone	Nuclear transcription factor Y subunit C-6 OS=Oryza sativa subsp. japonica OX=39947 GN=NFYC6 PE=1 SV=1	K	Transcription	nuclear transcription factor Y subunit C-6-like [Aegilops tauschii subsp. tauschii]
TraesCS7D03G0526600	6.31687	7.1093	10.0143	2.6446	2.70261	2.56321	4.89982e-16	-1.47921	down	[G]	Carbohydrate transport and metabolism	Molecular Function: catalytic activity (GO:0003824);;	K06617|0.0e+00|ats:109735231|K06617 raffinose synthase [EC:2.4.1.82] | (RefSeq) LOC109735231; probable galactinol--sucrose galactosyltransferase 1	Galactose metabolism (ko00052)	--	--	Raffinose synthase or seed imbibition protein Sip1	Probable galactinol--sucrose galactosyltransferase 1 OS=Arabidopsis thaliana OX=3702 GN=RFS1 PE=2 SV=1	S	Function unknown	probable galactinol--sucrose galactosyltransferase 1 [Aegilops tauschii subsp. tauschii]
TraesCS7D03G0525900	0.757892	0.382626	0.320204	1.3746	2.00406	1.75402	7.20357e-08	1.87197	up	--	--	Cellular Component: integral component of membrane (GO:0016021);; Molecular Function: transferase activity, transferring glycosyl groups (GO:0016757);;	K18207|9.7e-72|atr:18433656|K18207 protein O-mannose beta-1,4-N-acetylglucosaminyltransferase [EC:2.4.1.312] | (RefSeq) protein O-linked-mannose beta-1,4-N-acetylglucosaminyltransferase 2	Mannose type O-glycan biosynthesis (ko00515)	[S]	Function unknown	Protein of unknown function (DUF563)	Alpha-1,3-arabinosyltransferase XAT2 OS=Oryza sativa subsp. japonica OX=39947 GN=XAT2 PE=1 SV=1	S	Function unknown	uncharacterized protein LOC109735233 [Aegilops tauschii subsp. tauschii]
TraesCS7D03G0520200	5.20151	4.90571	3.65823	13.7553	13.5639	15.7598	1.14522e-21	1.71118	up	[S]	Function unknown	Molecular Function: catalytic activity (GO:0003824);;	--	--	--	--	Uncharacterised protein family (UPF0261)	ToMV susceptible protein tm-1(GCR26) OS=Solanum lycopersicum OX=4081 GN=tm-1 PE=1 SV=1	S	Function unknown	uncharacterized protein LOC109775955 [Aegilops tauschii subsp. tauschii]
TraesCS7D03G0517200	17.8339	14.1131	19.5609	8.93729	6.30523	5.04446	2.42818e-08	-1.25658	down	[O]	Posttranslational modification, protein turnover, chaperones	Biological Process: response to stress (GO:0006950);; Biological Process: biological_process (GO:0008150);; Biological Process: response to temperature stimulus (GO:0009266);; Biological Process: response to heat (GO:0009408);; Biological Process: response to abiotic stimulus (GO:0009628);; Biological Process: response to inorganic substance (GO:0010035);; Biological Process: response to metal io…	K13993|2.3e-108|ats:109765631|K13993 HSP20 family protein | (RefSeq) LOC109765631; 26.2 kDa heat shock protein, mitochondrial-like	Protein processing in endoplasmic reticulum (ko04141)	[O]	Posttranslational modification, protein turnover, chaperones	Hsp20/alpha crystallin family	26.2 kDa heat shock protein, mitochondrial OS=Oryza sativa subsp. japonica OX=39947 GN=HSP26.2 PE=2 SV=1	O	Posttranslational modification, protein turnover, chaperones	26.2 kDa heat shock protein, mitochondrial-like [Aegilops tauschii subsp. tauschii]
TraesCS7D03G0516600	821.139	956.262	455.813	33.8898	26.0199	30.871	1.16321e-77	-4.56057	down	[CHR]	Energy production and conversion;; Coenzyme transport and metabolism;; General function prediction only	Cellular Component: mitochondrion (GO:0005739);; Molecular Function: formate dehydrogenase (NAD+) activity (GO:0008863);; Cellular Component: formate dehydrogenase complex (GO:0009326);; Cellular Component: chloroplast (GO:0009507);; Molecular Function: oxidoreductase activity, acting on the CH-OH group of donors, NAD or NADP as acceptor (GO:0016616);; Biological Process: formate catabolic proces…	K00122|2.2e-218|ats:109765627|K00122 formate dehydrogenase [EC:1.17.1.9] | (RefSeq) LOC109765627; formate dehydrogenase, mitochondrial	Glyoxylate and dicarboxylate metabolism (ko00630);; Carbon metabolism (ko01200)	[C]	Energy production and conversion	D-isomer specific 2-hydroxyacid dehydrogenase, NAD binding domain	Formate dehydrogenase, mitochondrial OS=Hordeum vulgare OX=4513 PE=2 SV=1	C	Energy production and conversion	formate dehydrogenase, mitochondrial [Aegilops tauschii subsp. tauschii]
TraesCS7D03G0516500	12.9093	10.9192	9.22477	2.36829	2.27305	2.04799	2.46365e-23	-2.22129	down	--	--	Molecular Function: DNA binding (GO:0003677);; Biological Process: regulation of transcription by RNA polymerase II (GO:0006357);;	--	--	--	--	--	--	--	--	uncharacterized protein LOC109765626 [Aegilops tauschii subsp. tauschii]
TraesCS7D03G0513200	0.984909	0.991561	1.79395	4.16542	3.49592	3.28109	1.55653e-10	1.60857	up	[V]	Defense mechanisms	Molecular Function: antiporter activity (GO:0015297);; Cellular Component: integral component of membrane (GO:0016021);; Molecular Function: xenobiotic transmembrane transporter activity (GO:0042910);;	K03327|9.2e-273|ats:109744048|K03327 multidrug resistance protein, MATE family | (RefSeq) LOC109744048; protein DETOXIFICATION 16-like	--	[R]	General function prediction only	MatE	Protein DETOXIFICATION 16 OS=Arabidopsis thaliana OX=3702 GN=DTX16 PE=2 SV=1	V	Defense mechanisms	protein DETOXIFICATION 16-like [Aegilops tauschii subsp. tauschii]
TraesCS7D03G0513100	2.67844	1.72952	1.64978	3.44341	3.36275	4.91573	0.000161924	1.01584	up	[V]	Defense mechanisms	Molecular Function: antiporter activity (GO:0015297);; Cellular Component: integral component of membrane (GO:0016021);; Molecular Function: xenobiotic transmembrane transporter activity (GO:0042910);;	K03327|3.1e-271|ats:109744061|K03327 multidrug resistance protein, MATE family | (RefSeq) LOC109744061; protein DETOXIFICATION 16-like	--	[R]	General function prediction only	MatE	Protein DETOXIFICATION 16 OS=Arabidopsis thaliana OX=3702 GN=DTX16 PE=2 SV=1	V	Defense mechanisms	protein DETOXIFICATION 16-like [Aegilops tauschii subsp. tauschii]
TraesCS7D03G0511900	0.385709	0.598032	0.649681	2.23678	1.47647	2.22878	4.50631e-10	1.91725	up	--		Molecular Function: protein kinase activity (GO:0004672);; Molecular Function: ATP binding (GO:0005524);; Cellular Component: integral component of membrane (GO:0016021);;	K24104|3.5e-71|thj:104799061|K24104 GPN-loop GTPase | (RefSeq) LOW QUALITY PROTEIN: uncharacterized protein LOC104799061	--	--	--	Protein tyrosine and serine/threonine kinase	Cysteine-rich receptor-like protein kinase 10 OS=Arabidopsis thaliana OX=3702 GN=CRK10 PE=1 SV=3	T	Signal transduction mechanisms	cysteine-rich receptor-like protein kinase 10 [Aegilops tauschii subsp. tauschii]
TraesCS7D03G0511200	5.53343	4.93789	6.90468	2.5301	1.1089	1.27385	1.82486e-05	-1.6897	down	--	--	--	--	--	--	--	--	--	--	--	uncharacterized protein LOC109784867 [Aegilops tauschii subsp. tauschii]
TraesCS7D03G0510700	4.84485	3.15196	4.4689	14.2358	7.44177	14.3942	2.51763e-07	1.60439	up	--	--	--	--	--	--	--	--	--	--	--	uncharacterized protein LOC109743270 [Aegilops tauschii subsp. tauschii]
TraesCS7D03G0509900	2.6835	2.19366	1.95261	7.42515	4.55485	8.14987	2.54727e-09	1.61879	up	--	--	--	--	--	--	--	--	--	--	--	uncharacterized protein LOC109763499 [Aegilops tauschii subsp. tauschii]
TraesCS7D03G0509000	4.15342	4.42502	3.20134	9.775	6.99072	9.42779	9.98456e-09	1.21724	up	[I]	Lipid transport and metabolism	Cellular Component: endoplasmic reticulum membrane (GO:0005789);; Cellular Component: integral component of membrane (GO:0016021);; Molecular Function: transferase activity, transferring acyl groups other than amino-acyl groups (GO:0016747);;	K22848|1.7e-196|ats:109763503|K22848 diacylglycerol O-acyltransferase 2, plant [EC:2.3.1.20] | (RefSeq) LOC109763503; diacylglycerol O-acyltransferase 2-like	Glycerolipid metabolism (ko00561)	[I]	Lipid transport and metabolism	Diacylglycerol acyltransferase	Diacylglycerol O-acyltransferase 2D OS=Glycine max OX=3847 GN=DGAT2D PE=1 SV=1	I	Lipid transport and metabolism	diacylglycerol O-acyltransferase 2-like [Aegilops tauschii subsp. tauschii]
TraesCS7D03G0506000	0	0	0	19.7209	18.513	21.2186	1.44601e-16	10.2217	up	--	--	Biological Process: embryo development ending in seed dormancy (GO:0009793);;	--	--	--	--	Late embryogenesis abundant (LEA) group 1	Protein LE25 OS=Solanum lycopersicum OX=4081 GN=LE25 PE=2 SV=1	S	Function unknown	protein LE25-like [Aegilops tauschii subsp. tauschii]
TraesCS7D03G0504300	0.589509	0.40233	0.383665	1.27338	1.35376	1.43392	2.27706e-07	1.61353	up	--	--	Molecular Function: UDP-glycosyltransferase activity (GO:0008194);;	K23452|2.2e-48|csat:104740944|K23452 UDP-glucosyltransferase 85A [EC:2.4.1.-] | (RefSeq) UDP-glycosyltransferase 85A1	Zeatin biosynthesis (ko00908)	[GC]	Carbohydrate transport and metabolism;; Energy production and conversion	UDP-glucoronosyl and UDP-glucosyl transferase	7-deoxyloganetic acid glucosyl transferase OS=Catharanthus roseus OX=4058 GN=7DLGT PE=1 SV=1	--	--	7-deoxyloganetic acid glucosyltransferase-like [Aegilops tauschii subsp. tauschii]
TraesCS7D03G0501400	22.7226	21.5378	22.7762	9.89701	8.32336	10.4539	5.6626e-19	-1.15069	down	--	--	Biological Process: microtubule cytoskeleton organization (GO:0000226);; Molecular Function: microtubule binding (GO:0008017);;	K16732|0.0e+00|ats:109759710|K16732 protein regulator of cytokinesis 1 | (RefSeq) LOC109759710; 65-kDa microtubule-associated protein 1-like	--	[DZ]	Cell cycle control, cell division, chromosome partitioning;; Cytoskeleton	Microtubule associated protein (MAP65/ASE1 family)	65-kDa microtubule-associated protein 1 OS=Arabidopsis thaliana OX=3702 GN=MAP65-1 PE=1 SV=1	--	--	65-kDa microtubule-associated protein 1-like [Aegilops tauschii subsp. tauschii]
TraesCS7D03G0501300	7.24842	6.55833	7.03407	14.7668	12.6714	14.108	2.33997e-14	1.07054	up	--	--	Molecular Function: protein tyrosine phosphatase activity (GO:0004725);; Molecular Function: protein tyrosine/serine/threonine phosphatase activity (GO:0008138);;	K04459|1.8e-145|ats:109759711|K04459 dual specificity MAP kinase phosphatase [EC:3.1.3.16 3.1.3.48] | (RefSeq) LOC109759711; protein-tyrosine-phosphatase IBR5-like	--	[V]	Defense mechanisms	Dual specificity phosphatase, catalytic domain	Protein-tyrosine-phosphatase IBR5 OS=Arabidopsis thaliana OX=3702 GN=IBR5 PE=1 SV=1	V	Defense mechanisms	protein-tyrosine-phosphatase IBR5-like [Aegilops tauschii subsp. tauschii]
TraesCS7D03G0500700	1.32923	1.04591	1.05145	8.67252	5.55527	7.1749	1.01293e-31	2.70992	up	[HR]	Coenzyme transport and metabolism;; General function prediction only	Molecular Function: catalytic activity (GO:0003824);;	K08726|7.7e-120|jcu:105643456|K08726 soluble epoxide hydrolase / lipid-phosphate phosphatase [EC:3.3.2.10 3.1.3.76] | (RefSeq) uncharacterized protein LOC105643456	Arachidonic acid metabolism (ko00590);; Peroxisome (ko04146)	[I]	Lipid transport and metabolism	alpha/beta hydrolase fold	--	I	Lipid transport and metabolism	uncharacterized protein LOC109759713 [Aegilops tauschii subsp. tauschii]
TraesCS7D03G0500500	0.752682	1.1787	0.975877	6.07901	3.67969	7.17557	1.83665e-15	2.59087	up	--	--	Biological Process: response to abscisic acid (GO:0009737);; Cellular Component: integral component of membrane (GO:0016021);;	K17279|7.8e-70|ats:109759712|K17279 receptor expression-enhancing protein 5/6 | (RefSeq) LOC109759712; protein HVA22 isoform X1	--	[U]	Intracellular trafficking, secretion, and vesicular transport	TB2/DP1, HVA22 family	Protein HVA22 OS=Hordeum vulgare OX=4513 GN=HVA22 PE=2 SV=1	U	Intracellular trafficking, secretion, and vesicular transport	protein HVA22 isoform X1 [Aegilops tauschii subsp. tauschii]
TraesCS7D03G0496600	81.9423	100.975	78.5154	7.98239	9.26481	7.65158	1.79171e-92	-3.29871	down	--	--	--	--	--	--	--	BURP domain	BURP domain-containing protein 11 OS=Oryza sativa subsp. japonica OX=39947 GN=BURP11 PE=2 SV=1	S	Function unknown	BURP domain-containing protein 17-like isoform X2 [Aegilops tauschii subsp. tauschii]
TraesCS7D03G0495900	12.179	11.7269	11.5223	25.2917	22.2163	24.8308	5.86234e-17	1.1037	up	--	--	Cellular Component: integral component of membrane (GO:0016021);;	--	--	[S]	Function unknown	Transmembrane proteins 14C	Protein FATTY ACID EXPORT 1, chloroplastic OS=Arabidopsis thaliana OX=3702 GN=FAX1 PE=1 SV=1	S	Function unknown	protein FATTY ACID EXPORT 1, chloroplastic-like isoform X1 [Aegilops tauschii subsp. tauschii]
TraesCS7D03G0488700	0.32821	0.351403	0.20568	3.10367	1.58453	2.0019	6.29455e-23	2.9678	up	--	--	Cellular Component: integral component of membrane (GO:0016021);;	K11267|1.0e-36|dosa:Os06t0285900-00|K11267 sister chromatid cohesion protein PDS5 | (RefSeq) Os06g0285900; Similar to embryogenesis transmembrane protein.	--	[R]	General function prediction only	Domain of unknown function	--	S	Function unknown	unnamed protein product [Triticum turgidum subsp. durum]
TraesCS7D03G0488600	0.152352	0.58368	0.912131	2.58482	2.73896	1.99697	2.56537e-05	2.21019	up	--	--	Cellular Component: integral component of membrane (GO:0016021);;	K11267|1.3e-22|zma:100284656|K11267 sister chromatid cohesion protein PDS5 | (RefSeq) embryogenesis transmembrane protein	--	--	--	Domain of unknown function	--	S	Function unknown	unnamed protein product [Triticum turgidum subsp. durum]
TraesCS7D03G0488400	0.402562	0.382161	0.596747	2.25103	3.33288	1.92361	2.24064e-17	2.53214	up	--	--	Cellular Component: integral component of membrane (GO:0016021);;	K11267|3.7e-31|zma:100284656|K11267 sister chromatid cohesion protein PDS5 | (RefSeq) embryogenesis transmembrane protein	--	[R]	General function prediction only	Domain of unknown function	--	L	Replication, recombination and repair	unnamed protein product [Triticum turgidum subsp. durum]
TraesCS7D03G0487300	4.0356	3.28167	3.02683	1.4574	1.44532	1.10963	1.11378e-09	-1.28605	down	--	--	Cellular Component: integral component of membrane (GO:0016021);;	K11267|1.0e-27|zma:100284656|K11267 sister chromatid cohesion protein PDS5 | (RefSeq) embryogenesis transmembrane protein	--	--	--	Domain of unknown function	--	S	Function unknown	uncharacterized protein LOC109779144 [Aegilops tauschii subsp. tauschii]
TraesCS7D03G0485400	0.128322	0.132143	0.068845	2.85657	1.87389	2.76019	3.33596e-26	4.53957	up	[G]	Carbohydrate transport and metabolism	Molecular Function: UDP-glycosyltransferase activity (GO:0008194);;	K23154|2.4e-265|ats:109732191|K23154 2-hydroxyflavanone C-glucosyltransferase [EC:2.4.1.360] | (RefSeq) LOC109732191; UDP-glucose:2-hydroxyflavanone C-glucosyltransferase-like	--	[GC]	Carbohydrate transport and metabolism;; Energy production and conversion	UDP-glucoronosyl and UDP-glucosyl transferase	UDP-glucose:2-hydroxyflavanone C-glucosyltransferase OS=Oryza sativa subsp. indica OX=39946 GN=CGT PE=1 SV=1	--	--	UDP-glucose:2-hydroxyflavanone C-glucosyltransferase-like [Aegilops tauschii subsp. tauschii]
TraesCS7D03G0484800	0.21199	0	0.351276	11.3152	5.24343	9.98503	3.35151e-05	5.62493	up	[E]	Amino acid transport and metabolism	Molecular Function: channel activity (GO:0015267);; Cellular Component: integral component of membrane (GO:0016021);;	K09874|6.4e-154|ats:109736314|K09874 aquaporin NIP | (RefSeq) LOC109736314; aquaporin NIP1-1	--	[G]	Carbohydrate transport and metabolism	Major intrinsic protein	Aquaporin NIP1-1 OS=Oryza sativa subsp. japonica OX=39947 GN=NIP1-1 PE=2 SV=1	G	Carbohydrate transport and metabolism	aquaporin NIP1-1 [Aegilops tauschii subsp. tauschii]
TraesCS7D03G0479400	0.088586	0.152724	0.093987	2.97253	3.33036	3.5869	2.55033e-38	4.87656	up	[G]	Carbohydrate transport and metabolism	Molecular Function: UDP-glycosyltransferase activity (GO:0008194);;	K18823|4.3e-69|vra:106775068|K18823 soyasaponin III rhamnosyltransferase [EC:2.4.1.273] | (RefSeq) soyasaponin III rhamnosyltransferase	--	[GC]	Carbohydrate transport and metabolism;; Energy production and conversion	UDP-glucoronosyl and UDP-glucosyl transferase	UDP-glycosyltransferase 91D2 OS=Stevia rebaudiana OX=55670 GN=UGT91D2 PE=1 SV=1	--	--	UDP-glycosyltransferase 91B1-like [Aegilops tauschii subsp. tauschii]
TraesCS7D03G0474900	25.4262	33.3132	32.4511	231.797	241.281	201.31	2.64564e-89	2.96359	up	--	--	Molecular Function: peroxidase activity (GO:0004601);; Cellular Component: extracellular region (GO:0005576);; Biological Process: response to oxidative stress (GO:0006979);; Molecular Function: heme binding (GO:0020037);; Biological Process: hydrogen peroxide catabolic process (GO:0042744);; Molecular Function: metal ion binding (GO:0046872);;	K00430|7.1e-192|ats:109737014|K00430 peroxidase [EC:1.11.1.7] | (RefSeq) LOC109737014; peroxidase 11	Phenylpropanoid biosynthesis (ko00940)	--	--	Peroxidase	Peroxidase 11 OS=Arabidopsis thaliana OX=3702 GN=PER11 PE=1 SV=1	Q	Secondary metabolites biosynthesis, transport and catabolism	peroxidase 11 [Aegilops tauschii subsp. tauschii]
TraesCS7D03G0473400	0.027013	0.091742	0.176097	5.46835	4.16068	5.56447	5.82396e-51	5.74753	up	--	--	Molecular Function: UDP-glycosyltransferase activity (GO:0008194);;	K23260|1.7e-66|cpep:111811287|K23260 scopoletin glucosyltransferase [EC:2.4.1.128] | (RefSeq) scopoletin glucosyltransferase-like	Phenylpropanoid biosynthesis (ko00940)	[GC]	Carbohydrate transport and metabolism;; Energy production and conversion	UDP-glucoronosyl and UDP-glucosyl transferase	UDP-glycosyltransferase 90A2 OS=Arabidopsis thaliana OX=3702 GN=UGT90A2 PE=2 SV=1	G	Carbohydrate transport and metabolism	UDP-glycosyltransferase 90A2-like [Aegilops tauschii subsp. tauschii]
TraesCS7D03G0473300	64.6112	56.7086	52.5084	196.761	177.63	199.736	6.54186e-41	1.79522	up	[C]	Energy production and conversion	Molecular Function: oxidoreductase activity, acting on the aldehyde or oxo group of donors, NAD or NADP as acceptor (GO:0016620);;	K00128|0.0e+00|ats:109749016|K00128 aldehyde dehydrogenase (NAD+) [EC:1.2.1.3] | (RefSeq) LOC109749016; aldehyde dehydrogenase family 2 member B7, mitochondrial-like	Glycolysis / Gluconeogenesis (ko00010);; Ascorbate and aldarate metabolism (ko00053);; Fatty acid degradation (ko00071);; Valine, leucine and isoleucine degradation (ko00280);; Lysine degradation (ko00310);; Arginine and proline metabolism (ko00330);; Histidine metabolism (ko00340);; Tryptophan metabolism (ko00380);; beta-Alanine metabolism (ko00410);; Glycerolipid metabolism (ko00561);; Pyruvate…	[C]	Energy production and conversion	Aldehyde dehydrogenase family	Aldehyde dehydrogenase family 2 member B7, mitochondrial OS=Arabidopsis thaliana OX=3702 GN=ALDH2B7 PE=1 SV=2	C	Energy production and conversion	aldehyde dehydrogenase family 2 member B7, mitochondrial-like [Aegilops tauschii subsp. tauschii]
TraesCS7D03G0473200	1.05695	0.878694	0.988199	5.17228	4.81592	4.62824	1.75157e-50	2.39435	up	[P]	Inorganic ion transport and metabolism	Molecular Function: potassium ion transmembrane transporter activity (GO:0015079);; Cellular Component: integral component of membrane (GO:0016021);;	K03549|0.0e+00|ats:109769162|K03549 KUP system potassium uptake protein | (RefSeq) LOC109769162; potassium transporter 24-like	--	--	--	K+ potassium transporter	Potassium transporter 24 OS=Oryza sativa subsp. japonica OX=39947 GN=HAK24 PE=3 SV=1	P	Inorganic ion transport and metabolism	potassium transporter 24-like [Aegilops tauschii subsp. tauschii]
TraesCS7D03G0473000	0.236977	0.025658	0.121568	34.3862	46.6198	32.0464	4.91204e-31	8.16359	up	--	--	Molecular Function: ATP transmembrane transporter activity (GO:0005347);; Cellular Component: mitochondrial inner membrane (GO:0005743);; Cellular Component: integral component of membrane (GO:0016021);;	K05863|3.6e-216|ats:109770094|K05863 solute carrier family 25 (mitochondrial adenine nucleotide translocator), member 4/5/6/31 | (RefSeq) LOC109770094; ADP,ATP carrier protein-like	--	[C]	Energy production and conversion	Mitochondrial carrier protein	ADP,ATP carrier protein 3, mitochondrial OS=Arabidopsis thaliana OX=3702 GN=AAC3 PE=1 SV=1	C	Energy production and conversion	ADP,ATP carrier protein-like [Aegilops tauschii subsp. tauschii]
TraesCS7D03G0468700	51.9036	47.492	53.7478	13.6841	13.8132	13.4937	2.22743e-67	-1.8233	down	[G]	Carbohydrate transport and metabolism	Molecular Function: catalytic activity (GO:0003824);;	--	--	--	--	Glucose / Sorbosone dehydrogenase	HIPL1 protein OS=Arabidopsis thaliana OX=3702 GN=HIPL1 PE=3 SV=2	G	Carbohydrate transport and metabolism	unnamed protein product [Triticum turgidum subsp. durum]
TraesCS7D03G0464900	1.78633	1.22507	2.16438	10.0891	9.93931	9.51185	6.81404e-41	2.59579	up	--	--	--	--	--	--	--	Domain of unknown function (DUF4228)	Uncharacterized protein At1g66480 OS=Arabidopsis thaliana OX=3702 GN=At1g66480 PE=2 SV=1	S	Function unknown	uncharacterized protein At1g66480-like [Aegilops tauschii subsp. tauschii]
TraesCS7D03G0464700	0.822052	1.10762	1.3424	7.97189	6.05394	6.84312	1.71404e-36	2.75336	up	--	--	--	--	--	--	--	Domain of unknown function (DUF4228)	Uncharacterized protein At1g66480 OS=Arabidopsis thaliana OX=3702 GN=At1g66480 PE=2 SV=1	S	Function unknown	uncharacterized protein At1g66480-like [Aegilops tauschii subsp. tauschii]
TraesCS7D03G0463800	25.5307	23.2917	28.3138	6.68867	8.61525	7.48746	1.44851e-27	-1.67811	down	[F]	Nucleotide transport and metabolism	Biological Process: deoxyribonucleotide biosynthetic process (GO:0009263);; Molecular Function: oxidoreductase activity (GO:0016491);;	K10808|4.4e-197|ats:109769404|K10808 ribonucleoside-diphosphate reductase subunit M2 [EC:1.17.4.1] | (RefSeq) LOC109769404; ribonucleoside-diphosphate reductase small chain	Purine metabolism (ko00230);; Pyrimidine metabolism (ko00240);; Glutathione metabolism (ko00480)	[F]	Nucleotide transport and metabolism	Ribonucleotide reductase, small chain	Ribonucleoside-diphosphate reductase small chain OS=Nicotiana tabacum OX=4097 PE=2 SV=1	F	Nucleotide transport and metabolism	ribonucleoside-diphosphate reductase small chain [Aegilops tauschii subsp. tauschii]
TraesCS7D03G0462400	0.878879	1.02316	1.65003	4.44107	2.7396	4.06806	2.42449e-08	1.74041	up	[V]	Defense mechanisms	Molecular Function: hydrolase activity (GO:0016787);;	K07766|1.6e-91|ats:109769410|K07766 diphosphoinositol-polyphosphate diphosphatase [EC:3.6.1.52] | (RefSeq) LOC109769410; nudix hydrolase 21, chloroplastic-like	--	[T]	Signal transduction mechanisms	NUDIX domain	Nudix hydrolase 21, chloroplastic OS=Arabidopsis thaliana OX=3702 GN=NUDT21 PE=2 SV=1	T	Signal transduction mechanisms	nudix hydrolase 21, chloroplastic-like [Aegilops tauschii subsp. tauschii]
TraesCS7D03G0460500	2.7532	2.98669	2.71406	7.88992	9.45504	7.29998	2.06782e-19	1.61765	up	[Q]	Secondary metabolites biosynthesis, transport and catabolism	Molecular Function: oxidoreductase activity (GO:0016491);; Molecular Function: metal ion binding (GO:0046872);;	K13229|3.8e-68|zma:541977|K13229 2,4-dihydroxy-1,4-benzoxazin-3-one-glucoside dioxygenase [EC:1.14.11.59] | (RefSeq) bx6; DIBOA-glucoside dioxygenase BX6	Benzoxazinoid biosynthesis (ko00402)	[QR]	Secondary metabolites biosynthesis, transport and catabolism;; General function prediction only	2OG-Fe(II) oxygenase superfamily	1-aminocyclopropane-1-carboxylate oxidase homolog 2 OS=Arabidopsis thaliana OX=3702 GN=At1g06640 PE=2 SV=1	Q	Secondary metabolites biosynthesis, transport and catabolism	1-aminocyclopropane-1-carboxylate oxidase homolog 4-like [Aegilops tauschii subsp. tauschii]
TraesCS7D03G0460400	1.01742	0.249596	0.632572	8.27486	14.9174	8.79948	1.1577e-28	4.14216	up	[T]	Signal transduction mechanisms	Biological Process: response to acid chemical (GO:0001101);; Molecular Function: molecular_function (GO:0003674);; Molecular Function: catalytic activity (GO:0003824);; Biological Process: response to stress (GO:0006950);; Biological Process: biological_process (GO:0008150);; Biological Process: response to water deprivation (GO:0009414);; Biological Process: response to water (GO:0009415);; Biol…	K17991|3.1e-116|ats:109763679|K17991 peroxygenase [EC:1.11.2.3] | (RefSeq) LOC109763679; probable peroxygenase 5	Cutin, suberine and wax biosynthesis (ko00073)	--	--	Caleosin related protein	Probable peroxygenase 5 OS=Arabidopsis thaliana OX=3702 GN=PXG5 PE=2 SV=1	S	Function unknown	probable peroxygenase 5 [Aegilops tauschii subsp. tauschii]
TraesCS7D03G0460200	2.77359	1.98103	1.76868	8.81389	6.70533	9.84211	2.67605e-17	2.00345	up	[T]	Signal transduction mechanisms	Molecular Function: calcium ion binding (GO:0005509);; Cellular Component: integral component of membrane (GO:0016021);;	K17991|7.6e-115|ats:109763676|K17991 peroxygenase [EC:1.11.2.3] | (RefSeq) LOC109763676; probable peroxygenase 5 isoform X1	Cutin, suberine and wax biosynthesis (ko00073)	--	--	Caleosin related protein	Probable peroxygenase 5 OS=Arabidopsis thaliana OX=3702 GN=PXG5 PE=2 SV=1	S	Function unknown	probable peroxygenase 5 isoform X2 [Aegilops tauschii subsp. tauschii]
TraesCS7D03G0458400	3.59573	4.23561	4.05881	1.70205	1.33493	1.44301	2.59515e-10	-1.32749	down	--	--	Molecular Function: sulfotransferase activity (GO:0008146);;	K22312|9.2e-203|ats:109739421|K22312 hydroxyjasmonate sulfotransferase [EC:2.8.2.39] | (RefSeq) LOC109739421; flavonol sulfotransferase-like	--	[R]	General function prediction only	Sulfotransferase domain	Cytosolic sulfotransferase 5 OS=Arabidopsis thaliana OX=3702 GN=SOT5 PE=1 SV=1	S	Function unknown	flavonol sulfotransferase-like [Aegilops tauschii subsp. tauschii]
TraesCS7D03G0456900	0.062602	0	0.064905	3.24521	3.24475	2.57687	1.26653e-15	5.93202	up	--	--	--	K13464|5.0e-70|ats:109777438|K13464 jasmonate ZIM domain-containing protein | (RefSeq) LOC109777438; protein TIFY 11e-like	Plant hormone signal transduction (ko04075)	--	--	Jas motif	Protein TIFY 11e OS=Oryza sativa subsp. indica OX=39946 GN=TIFY11E PE=3 SV=1	S	Function unknown	protein TIFY 11e-like [Aegilops tauschii subsp. tauschii]
TraesCS7D03G0455600	0.056265	0.051801	0.060996	2.31397	2.74511	2.20089	4.90745e-16	5.28998	up	--	--	--	K13464|8.4e-70|ats:109741963|K13464 jasmonate ZIM domain-containing protein | (RefSeq) LOC109741963; protein TIFY 11e-like	Plant hormone signal transduction (ko04075)	--	--	tify domain	Protein TIFY 11e OS=Oryza sativa subsp. indica OX=39946 GN=TIFY11E PE=3 SV=1	S	Function unknown	protein TIFY 11e-like [Aegilops tauschii subsp. tauschii]
TraesCS7D03G0453400	7.34176	7.04115	9.18788	2.92156	3.1928	3.2216	1.43637e-17	-1.25465	down	[T]	Signal transduction mechanisms	Molecular Function: voltage-gated potassium channel activity (GO:0005249);; Cellular Component: integral component of membrane (GO:0016021);; Biological Process: regulation of ion transmembrane transport (GO:0034765);;	K21867|0.0e+00|ats:109731573|K21867 potassium channel | (RefSeq) LOC109731573; potassium channel KOR1-like	--	[PT]	Inorganic ion transport and metabolism;; Signal transduction mechanisms	Ion transport protein	Potassium channel KOR1 OS=Oryza sativa subsp. japonica OX=39947 GN=Os06g0250600 PE=2 SV=1	--	--	potassium channel KOR1-like [Aegilops tauschii subsp. tauschii]
TraesCS7D03G0453200	0.219332	0.185327	0.443579	1.33712	1.91273	1.53241	7.56737e-16	2.57963	up	[T]	Signal transduction mechanisms	Molecular Function: voltage-gated potassium channel activity (GO:0005249);; Cellular Component: integral component of membrane (GO:0016021);; Biological Process: regulation of ion transmembrane transport (GO:0034765);;	K21867|0.0e+00|ats:109731530|K21867 potassium channel | (RefSeq) LOC109731530; potassium channel KOR1-like isoform X1	--	[PT]	Inorganic ion transport and metabolism;; Signal transduction mechanisms	KHA, dimerisation domain of potassium ion channel	Potassium channel KOR1 OS=Oryza sativa subsp. japonica OX=39947 GN=Os06g0250600 PE=2 SV=1	--	--	potassium channel KOR1-like isoform X2 [Aegilops tauschii subsp. tauschii]
TraesCS7D03G0450800	0.766683	1.11326	1.38523	2.40926	2.05536	2.9395	1.76119e-05	1.24561	up	--	--	Biological Process: regulation of transcription, DNA-templated (GO:0006355);;	K18045|4.4e-58|bdi:100824200|K18045 tyrosine-protein phosphatase SIW14 [EC:3.1.3.48] | (RefSeq) uncharacterized protein LOC100824200	--	--	--	Protein of unknown function, DUF573	Probable transcription factor At1g11510 OS=Arabidopsis thaliana OX=3702 GN=At1g11510 PE=1 SV=1	S	Function unknown	STOREKEEPER protein-like [Aegilops tauschii subsp. tauschii]
TraesCS7D03G0450700	0.480024	0.700895	0.612029	12.8706	10.1078	10.9398	2.53712e-94	4.29911	up	--	--	Molecular Function: ubiquitin-protein transferase activity (GO:0004842);;	K10260|2.4e-17|ota:OT_ostta09g00430|K10260 F-box and WD-40 domain protein 7 | (RefSeq) WD40/YVTN repeat-like-containing domain	Ubiquitin mediated proteolysis (ko04120)	--	--	U-box domain	U-box domain-containing protein 21 OS=Arabidopsis thaliana OX=3702 GN=PUB21 PE=2 SV=1	H	Coenzyme transport and metabolism	U-box domain-containing protein 21-like [Aegilops tauschii subsp. tauschii]
TraesCS7D03G0450100	295.806	430.653	466.41	53.4847	70.2468	52.0887	2.96975e-45	-2.67955	down	[S]	Function unknown	Cellular Component: extracellular space (GO:0005615);;	K13449|1.3e-99|ats:109765543|K13449 pathogenesis-related protein 1 | (RefSeq) LOC109765543; pathogenesis-related protein PRB1-2-like	MAPK signaling pathway - plant (ko04016);; Plant hormone signal transduction (ko04075);; Plant-pathogen interaction (ko04626)	[S]	Function unknown	Cysteine-rich secretory protein family	Pathogenesis-related protein PRB1-2 OS=Hordeum vulgare OX=4513 PE=2 SV=1	S	Function unknown	pathogenesis-related protein PRB1-2-like [Aegilops tauschii subsp. tauschii]
TraesCS7D03G0449000	3.08353	2.17344	1.90762	9.4388	7.36012	8.477	5.29986e-19	1.88634	up	[G]	Carbohydrate transport and metabolism	Molecular Function: cellulase activity (GO:0008810);; Biological Process: cellulose catabolic process (GO:0030245);;	K01179|2.5e-175|dosa:Os01t0220100-01|K01179 endoglucanase [EC:3.2.1.4] | (RefSeq) Os01g0220100; Similar to Cellulase.	Starch and sucrose metabolism (ko00500)	--	--	Glycosyl hydrolase family 9	Endoglucanase 16 OS=Oryza sativa subsp. japonica OX=39947 GN=Os06g0247900 PE=2 SV=2	G	Carbohydrate transport and metabolism	endoglucanase 16-like [Aegilops tauschii subsp. tauschii]
TraesCS7D03G0448200	0.909142	0.501017	0.746572	2.66779	3.4043	2.47869	4.50437e-13	2.05304	up	[M]	Cell wall/membrane/envelope biogenesis	Molecular Function: transferase activity, transferring glycosyl groups (GO:0016757);;	K20893|1.8e-116|adu:107487890|K20893 probable galacturonosyltransferase-like 1 [EC:2.4.1.-] | (RefSeq) probable galacturonosyltransferase-like 1	--	--	--	Glycosyl transferase family 8	Probable galacturonosyltransferase-like 9 OS=Arabidopsis thaliana OX=3702 GN=GATL9 PE=2 SV=1	G	Carbohydrate transport and metabolism	probable galacturonosyltransferase-like 9 [Aegilops tauschii subsp. tauschii]
TraesCS7D03G0446000	0.172103	0.301277	0.277329	33.4748	33.3333	33.0735	3.63429e-214	7.08694	up	[C]	Energy production and conversion	Molecular Function: pyruvate dehydrogenase (acetyl-transferring) activity (GO:0004739);; Biological Process: acetyl-CoA biosynthetic process from pyruvate (GO:0006086);; Cellular Component: intracellular membrane-bounded organelle (GO:0043231);;	K00161|9.8e-225|ats:109773255|K00161 pyruvate dehydrogenase E1 component alpha subunit [EC:1.2.4.1] | (RefSeq) LOC109773255; pyruvate dehydrogenase E1 component subunit alpha-2, mitochondrial	Glycolysis / Gluconeogenesis (ko00010);; Citrate cycle (TCA cycle) (ko00020);; Pyruvate metabolism (ko00620);; Carbon metabolism (ko01200)	[C]	Energy production and conversion	Dehydrogenase E1 component	Pyruvate dehydrogenase E1 component subunit alpha-2, mitochondrial OS=Oryza sativa subsp. japonica OX=39947 GN=Os06g0246500 PE=2 SV=1	C	Energy production and conversion	pyruvate dehydrogenase E1 component subunit alpha-2, mitochondrial [Aegilops tauschii subsp. tauschii]
TraesCS7D03G0445200	3.29884	2.64108	2.06371	8.21193	8.92669	8.7528	5.98563e-19	1.76117	up	--	--	Cellular Component: microtubule (GO:0005874);; Molecular Function: microtubule binding (GO:0008017);;	--	--	--	--	--	TORTIFOLIA1-like protein 3 OS=Arabidopsis thaliana OX=3702 GN=TOR1L3 PE=2 SV=1	S	Function unknown	TORTIFOLIA1-like protein 5 isoform X1 [Aegilops tauschii subsp. tauschii]
TraesCS7D03G0441700	0.639289	0.463673	0.31662	1.20396	0.865139	1.12691	0.000494324	1.22798	up	[J]	Translation, ribosomal structure and biogenesis	Molecular Function: protein kinase activity (GO:0004672);; Molecular Function: ATP binding (GO:0005524);; Cellular Component: integral component of membrane (GO:0016021);;	K01176|5.0e-51|sbi:8065370|K01176 alpha-amylase [EC:3.2.1.1] | (RefSeq) alpha-amylase isozyme 2A	Starch and sucrose metabolism (ko00500)	--	--	Protein kinase domain	Probable L-type lectin-domain containing receptor kinase S.5 OS=Arabidopsis thaliana OX=3702 GN=LECRKS5 PE=2 SV=1	T	Signal transduction mechanisms	probable L-type lectin-domain containing receptor kinase S.5 [Aegilops tauschii subsp. tauschii]
TraesCS7D03G0440700	4.92289	5.51483	6.3383	16.7277	13.4457	16.0101	4.98039e-19	1.53632	up	--	--	--	--	--	[L]	Replication, recombination and repair	--	--	L	Replication, recombination and repair	uncharacterized protein LOC109765264 [Aegilops tauschii subsp. tauschii]
TraesCS7D03G0440500	6.00576	5.36351	5.79499	22.7427	22.1038	21.5675	1.07865e-59	2.02853	up	[O]	Posttranslational modification, protein turnover, chaperones	Molecular Function: metalloendopeptidase activity (GO:0004222);; Molecular Function: zinc ion binding (GO:0008270);; Cellular Component: extracellular matrix (GO:0031012);;	K07761|5.2e-79|bna:106416425|K07761 metalloendoproteinase 5-MMP [EC:3.4.24.-] | (RefSeq) metalloendoproteinase 5-MMP-like	--	[OW]	Posttranslational modification, protein turnover, chaperones;; Extracellular structures	Matrixin	Metalloendoproteinase 2-MMP OS=Arabidopsis thaliana OX=3702 GN=2MMP PE=1 SV=1	O	Posttranslational modification, protein turnover, chaperones	metalloendoproteinase 2-MMP [Aegilops tauschii subsp. tauschii]
TraesCS7D03G0435000	0.594421	0.413455	0.396804	1.97287	1.77247	1.62803	3.36846e-08	1.99015	up	[R]	General function prediction only	--	--	--	--	--	Protein of unknown function, DUF393	--	S	Function unknown	uncharacterized protein LOC109739519 [Aegilops tauschii subsp. tauschii]
TraesCS7D03G0430700	4.41656	4.39403	4.46671	39.2267	38.8193	33.0261	9.52773e-117	3.13889	up	--	--	Cellular Component: integral component of membrane (GO:0016021);;	K23877|9.3e-286|ats:109761275|K23877 xyloglucan O-acetyltransferase | (RefSeq) LOC109761275; protein ALTERED XYLOGLUCAN 4-like	--	--	--	GDSL/SGNH-like Acyl-Esterase family found in Pmr5 and Cas1p	Protein ALTERED XYLOGLUCAN 4-like OS=Arabidopsis thaliana OX=3702 GN=AXY4L PE=2 SV=1	S	Function unknown	protein ALTERED XYLOGLUCAN 4-like [Aegilops tauschii subsp. tauschii]
TraesCS7D03G0428400	14.039	13.0838	14.9514	45.408	44.0355	51.7553	6.56935e-54	1.82313	up	--	--	Molecular Function: phosphatidic acid binding (GO:0070300);;	--	--	--	--	--	Uncharacterized protein At5g39570 OS=Arabidopsis thaliana OX=3702 GN=At5g39570 PE=1 SV=1	--	--	uncharacterized protein At5g39570-like [Aegilops tauschii subsp. tauschii]
TraesCS7D03G0426700	5.96724	5.762	7.47276	78.0515	85.0518	65.1388	1.14802e-124	3.65314	up	[IR]	Lipid transport and metabolism;; General function prediction only	Molecular Function: hydrolase activity, acting on ester bonds (GO:0016788);;	K10691|1.3e-50|ats:109762802|K10691 E3 ubiquitin-protein ligase UBR4 [EC:2.3.2.27] | (RefSeq) LOC109762802; auxin transport protein BIG	--	--	--	GDSL-like Lipase/Acylhydrolase	GDSL esterase/lipase At1g74460 OS=Arabidopsis thaliana OX=3702 GN=At1g74460 PE=2 SV=1	I	Lipid transport and metabolism	GDSL esterase/lipase At1g74460-like [Aegilops tauschii subsp. tauschii]
TraesCS7D03G0425700	0.837371	0.846965	1.19203	5.20467	5.3961	4.9628	3.9774e-47	2.51488	up	--	--	Cellular Component: Golgi apparatus (GO:0005794);; Biological Process: protein glycosylation (GO:0006486);; Cellular Component: integral component of membrane (GO:0016021);; Molecular Function: transferase activity, transferring glycosyl groups (GO:0016757);; Molecular Function: carbohydrate binding (GO:0030246);;	K14413|0.0e+00|ats:109750253|K14413 beta-1,3-galactosyltransferase [EC:2.4.1.-] | (RefSeq) LOC109750253; beta-1,3-galactosyltransferase GALT1	Various types of N-glycan biosynthesis (ko00513)	[G]	Carbohydrate transport and metabolism	Galactosyltransferase	Beta-1,3-galactosyltransferase GALT1 OS=Arabidopsis thaliana OX=3702 GN=GALT1 PE=1 SV=1	G	Carbohydrate transport and metabolism	beta-1,3-galactosyltransferase GALT1 [Aegilops tauschii subsp. tauschii]
TraesCS7D03G0424500	4.21387	3.23514	3.71907	20.779	21.6818	19.8498	8.27462e-65	2.55746	up	--	--	Cellular Component: integral component of membrane (GO:0016021);;	K14209|1.9e-12|cpap:110822465|K14209 solute carrier family 36 (proton-coupled amino acid transporter) | (RefSeq) amino acid transporter AVT3A-like	--	[E]	Amino acid transport and metabolism	Transmembrane amino acid transporter protein	Amino acid permease 6 OS=Arabidopsis thaliana OX=3702 GN=AAP6 PE=1 SV=1	E	Amino acid transport and metabolism	amino acid permease 8-like [Aegilops tauschii subsp. tauschii]
TraesCS7D03G0423100	17.726	17.6652	13.7764	0.946744	1.55474	0.747791	1.47029e-52	-3.82673	down	[G]	Carbohydrate transport and metabolism	Molecular Function: channel activity (GO:0015267);; Cellular Component: integral component of membrane (GO:0016021);;	K09874|1.1e-167|ats:109754140|K09874 aquaporin NIP | (RefSeq) LOC109754140; aquaporin NIP2-2	--	[G]	Carbohydrate transport and metabolism	Major intrinsic protein	Aquaporin NIP2-2 OS=Oryza sativa subsp. japonica OX=39947 GN=NIP2-2 PE=1 SV=1	P	Inorganic ion transport and metabolism	aquaporin NIP2-2 [Aegilops tauschii subsp. tauschii]
TraesCS7D03G0422100	0.681443	0.966186	1.01858	1.80685	1.79718	1.72734	3.0734e-07	1.07904	up	--	--	Cellular Component: FACT complex (GO:0035101);;	--	--	[E]	Amino acid transport and metabolism	FACT complex subunit (SPT16/CDC68)	FACT complex subunit SPT16 OS=Oryza sativa subsp. japonica OX=39947 GN=SPT16 PE=2 SV=2	E	Amino acid transport and metabolism	unnamed protein product [Triticum turgidum subsp. durum]
TraesCS7D03G0421700	0.244085	0.444895	0.888021	2.18931	2.09734	1.42203	7.31354e-05	1.93754	up	[O]	Posttranslational modification, protein turnover, chaperones	Molecular Function: molecular_function (GO:0003674);; Molecular Function: catalytic activity (GO:0003824);; Molecular Function: glutathione transferase activity (GO:0004364);; Molecular Function: protein binding (GO:0005515);; Cellular Component: cellular_component (GO:0005575);; Cellular Component: intracellular (GO:0005622);; Cellular Component: obsolete cell (GO:0005623);; Cellular Component: …	K00799|5.9e-55|sita:101766925|K00799 glutathione S-transferase [EC:2.5.1.18] | (RefSeq) glutathione S-transferase U10	Glutathione metabolism (ko00480)	[O]	Posttranslational modification, protein turnover, chaperones	Glutathione S-transferase, N-terminal domain	Glutathione S-transferase U10 OS=Arabidopsis thaliana OX=3702 GN=GSTU10 PE=2 SV=1	O	Posttranslational modification, protein turnover, chaperones	hypothetical protein E2562_027757 [Oryza meyeriana var. granulata]
TraesCS7D03G0418000	1.94679	1.6241	1.7782	23.9776	14.8026	18.2352	1.99888e-61	3.47966	up	[E]	Amino acid transport and metabolism	Molecular Function: magnesium ion binding (GO:0000287);; Molecular Function: molecular_function (GO:0003674);; Molecular Function: binding (GO:0005488);; Biological Process: organic acid metabolic process (GO:0006082);; Biological Process: cellular amino acid metabolic process (GO:0006520);; Biological Process: cellular aromatic compound metabolic process (GO:0006725);; Biological Process: nitrog…	K00891|2.3e-149|ats:109784068|K00891 shikimate kinase [EC:2.7.1.71] | (RefSeq) LOC109784068; shikimate kinase 2, chloroplastic-like	Phenylalanine, tyrosine and tryptophan biosynthesis (ko00400);; Biosynthesis of amino acids (ko01230)	--	--	Shikimate kinase	Shikimate kinase 2, chloroplastic OS=Oryza sativa subsp. japonica OX=39947 GN=SK2 PE=1 SV=1	F	Nucleotide transport and metabolism	shikimate kinase 2, chloroplastic-like [Aegilops tauschii subsp. tauschii]
TraesCS7D03G0414700	3.98553	4.3768	3.96932	14.7134	17.3257	16.147	2.9561e-45	2.03946	up	--	--	Molecular Function: calcium ion binding (GO:0005509);; Cellular Component: integral component of membrane (GO:0016021);; Biological Process: transmembrane transport (GO:0055085);;	--	--	--	--	Sodium/calcium exchanger protein	Sodium/calcium exchanger NCL2 OS=Oryza sativa subsp. japonica OX=39947 GN=NCL2 PE=2 SV=2	S	Function unknown	uncharacterized protein LOC109764376 isoform X2 [Aegilops tauschii subsp. tauschii]
TraesCS7D03G0414100	2.53693	2.57964	3.66833	5.78637	5.24859	6.74762	2.16183e-06	1.09726	up	--	--	--	--	--	--	--	--	--	S	Function unknown	protein PYRICULARIA ORYZAE RESISTANCE 21-like [Aegilops tauschii subsp. tauschii]
TraesCS7D03G0412800	13.5921	11.5665	12.477	5.81411	5.23329	5.9951	9.68498e-18	-1.0682	down	--	--	Biological Process: reproduction (GO:0000003);; Biological Process: microtubule cytoskeleton organization (GO:0000226);; Biological Process: polysaccharide biosynthetic process (GO:0000271);; Biological Process: mitotic cell cycle (GO:0000278);; Biological Process: mitotic cytokinesis (GO:0000281);; Biological Process: cytokinesis (GO:0000910);; Biological Process: response to acid chemical (GO:0…	K13109|1.7e-07|mdm:103400894|K13109 IK cytokine | (RefSeq) suppressor of mec-8 and unc-52 protein homolog 2-like	--	[S]	Function unknown	Armadillo/beta-catenin-like repeat	Protein CELLULOSE SYNTHASE INTERACTIVE 1 OS=Arabidopsis thaliana OX=3702 GN=CSI1 PE=1 SV=1	S	Function unknown	protein CELLULOSE SYNTHASE INTERACTIVE 1 [Aegilops tauschii subsp. tauschii]
TraesCS7D03G0411900	0.272039	0.248311	0.311517	1.29553	1.11817	1.13043	3.38947e-12	2.14366	up	[G]	Carbohydrate transport and metabolism	Molecular Function: phosphoglycerate mutase activity (GO:0004619);; Biological Process: glycolytic process (GO:0006096);;	K01834|4.8e-188|ats:109733710|K01834 2,3-bisphosphoglycerate-dependent phosphoglycerate mutase [EC:5.4.2.11] | (RefSeq) uncharacterized protein LOC109733710	Glycolysis / Gluconeogenesis (ko00010);; Glycine, serine and threonine metabolism (ko00260);; Carbon metabolism (ko01200);; Biosynthesis of amino acids (ko01230)	[G]	Carbohydrate transport and metabolism	Histidine phosphatase superfamily (branch 1)	2,3-bisphosphoglycerate-dependent phosphoglycerate mutase 1 OS=Arabidopsis thaliana OX=3702 GN=gpmA1 PE=2 SV=1	G	Carbohydrate transport and metabolism	uncharacterized protein LOC109733710 [Aegilops tauschii subsp. tauschii]
TraesCS7D03G0411500	0.299788	0.27328	0.16212	2.07996	1.69021	1.41893	9.68047e-16	2.82101	up	--	--	Molecular Function: hydrolase activity (GO:0016787);; Biological Process: phosphatidylinositol dephosphorylation (GO:0046856);;	K24221|5.9e-84|han:110926220|K24221 type I inositol polyphosphate 5-phosphatase IP5P1/2 [EC:3.1.3.56] | (RefSeq) type I inositol polyphosphate 5-phosphatase 2 isoform X1	Inositol phosphate metabolism (ko00562)	[U]	Intracellular trafficking, secretion, and vesicular transport	Endonuclease/Exonuclease/phosphatase family	Type I inositol polyphosphate 5-phosphatase 5 OS=Arabidopsis thaliana OX=3702 GN=IP5P5 PE=2 SV=1	T	Signal transduction mechanisms	type I inositol polyphosphate 5-phosphatase 10-like [Aegilops tauschii subsp. tauschii]
TraesCS7D03G0411300	3.26848	3.63431	3.63508	1.16936	1.82531	1.86459	3.34422e-05	-1.04465	down	--	--	Biological Process: GPI anchor biosynthetic process (GO:0006506);; Cellular Component: integral component of membrane (GO:0016021);; Molecular Function: hydrolase activity (GO:0016787);;	K23362|3.2e-228|ats:109733726|K23362 ethanolamine phosphate phosphodiesterase [EC:3.1.-.-] | (RefSeq) LOC109733726; metallophosphoesterase 1-like isoform X1	--	--	--	Calcineurin-like phosphoesterase	--	L	Replication, recombination and repair	metallophosphoesterase 1-like isoform X1 [Aegilops tauschii subsp. tauschii]
TraesCS7D03G0408700	26.2052	21.8472	22.3554	102.898	79.8466	98.4421	4.64156e-46	2.06964	up	--	--	Molecular Function: calcium ion binding (GO:0005509);; Molecular Function: calcium-dependent phospholipid binding (GO:0005544);;	K17098|9.4e-178|ats:109745812|K17098 annexin D | (RefSeq) LOC109745812; annexin D1-like	--	[U]	Intracellular trafficking, secretion, and vesicular transport	Annexin	Annexin Gh1 (Fragment) OS=Gossypium hirsutum OX=3635 GN=AnnGh1 PE=1 SV=2	U	Intracellular trafficking, secretion, and vesicular transport	annexin D1-like [Aegilops tauschii subsp. tauschii]
TraesCS7D03G0408600	1.98349	2.41587	3.13031	6.27429	8.24339	6.73474	1.7937e-14	1.58035	up	--	--	--	--	--	[L]	Replication, recombination and repair	TLD	--	L	Replication, recombination and repair	oxidation resistance protein 1-like isoform X2 [Aegilops tauschii subsp. tauschii]
TraesCS7D03G0408500	5.64849	9.13334	9.18976	43.4215	59.4174	36.4764	1.89695e-30	2.61937	up	--	--	Molecular Function: DNA binding (GO:0003677);; Cellular Component: nucleus (GO:0005634);;	K09422|3.7e-185|ats:109745775|K09422 transcription factor MYB, plant | (RefSeq) LOC109745775; myb-related protein Hv1-like	--	[K]	Transcription	Myb-like DNA-binding domain	Transcription factor MYB93 OS=Arabidopsis thaliana OX=3702 GN=MYB93 PE=1 SV=1	--	--	myb-related protein Hv1-like [Aegilops tauschii subsp. tauschii]
TraesCS7D03G0406700	0.582397	0.370094	0.369463	0.970963	1.12958	0.994264	0.000859512	1.28334	up	[J]	Translation, ribosomal structure and biogenesis	Molecular Function: RNA binding (GO:0003723);;	K12741|2.9e-19|smo:SELMODRAFT_163608|K12741 heterogeneous nuclear ribonucleoprotein A1/A3 | (RefSeq) hypothetical protein	Spliceosome (ko03040)	[R]	General function prediction only	RNA recognition motif. (a.k.a. RRM, RBD, or RNP domain)	Probable RNA-binding protein ARP1 OS=Arabidopsis thaliana OX=3702 GN=ARP1 PE=2 SV=1	A	RNA processing and modification	probable RNA-binding protein ARP1 [Aegilops tauschii subsp. tauschii]
TraesCS7D03G0406600	0.851974	0.848734	1.00284	7.4323	4.37617	4.91423	2.01834e-28	2.69872	up	[G]	Carbohydrate transport and metabolism	Molecular Function: UDP-glycosyltransferase activity (GO:0008194);;	K23452|3.2e-124|ath:AT1G22340|K23452 UDP-glucosyltransferase 85A [EC:2.4.1.-] | (RefSeq) UGT85A7; UDP-glucosyl transferase 85A7	Zeatin biosynthesis (ko00908)	[GC]	Carbohydrate transport and metabolism;; Energy production and conversion	UDP-glucoronosyl and UDP-glucosyl transferase	UDP-glycosyltransferase 85A7 OS=Arabidopsis thaliana OX=3702 GN=UGT85A7 PE=2 SV=1	--	--	UDP-glycosyltransferase 85A7-like [Aegilops tauschii subsp. tauschii]
TraesCS7D03G0406400	6.97544	8.81263	8.7246	16.8442	16.2043	16.5536	1.56406e-13	1.09204	up	--	--	--	K00020|9.7e-21|mtr:MTR_8g088900|K00020 3-hydroxyisobutyrate dehydrogenase [EC:1.1.1.31] | (RefSeq) 6-phosphogluconate dehydrogenase-like protein	Valine, leucine and isoleucine degradation (ko00280)	--	--	Phosphate-induced protein 1 conserved region	Protein PHOSPHATE-INDUCED 1 OS=Nicotiana tabacum OX=4097 GN=PHI-1 PE=2 SV=1	S	Function unknown	protein EXORDIUM-like [Aegilops tauschii subsp. tauschii]
TraesCS7D03G0402000	2.1588	1.95514	1.61387	4.59062	3.82367	3.26217	2.95053e-07	1.09774	up	--	--	Cellular Component: integral component of membrane (GO:0016021);;	K10738|1.9e-226|dzi:111295372|K10738 DNA helicase MCM9 [EC:3.6.4.12] | (RefSeq) uncharacterized protein LOC111295372 isoform X1	--	[R]	General function prediction only	LMBR1-like membrane protein	--	S	Function unknown	LMBR1 domain-containing protein 2 homolog A-like [Aegilops tauschii subsp. tauschii]
TraesCS7D03G0401900	1.12149	0.911106	1.00851	3.9569	2.56947	3.5427	4.74919e-06	1.783	up	--	--	--	--	--	--	--	Protein of unknown function (DUF740)	--	--	--	uncharacterized protein LOC109733029 [Aegilops tauschii subsp. tauschii]
TraesCS7D03G0401600	10.6648	11.7413	8.63434	52.3974	57.4355	42.8764	3.02528e-38	2.3682	up	--	--	Molecular Function: electron transfer activity (GO:0009055);;	--	--	--	--	Plastocyanin-like domain	Blue copper protein OS=Pisum sativum OX=3888 PE=2 SV=1	S	Function unknown	blue copper protein-like [Aegilops tauschii subsp. tauschii]
TraesCS7D03G0400900	0.286401	0.476899	0.464541	4.61822	4.96264	5.13202	3.48066e-40	3.62364	up	--	--	Cellular Component: integral component of membrane (GO:0016021);;	K10664|4.4e-228|ats:109735132|K10664 E3 ubiquitin-protein ligase ATL6/9/15/31/42/55 [EC:2.3.2.27] | (RefSeq) LOC109735132; E3 ubiquitin-protein ligase ATL31-like	--	[O]	Posttranslational modification, protein turnover, chaperones	Ring finger domain	E3 ubiquitin-protein ligase ATL31 OS=Arabidopsis thaliana OX=3702 GN=ATL31 PE=1 SV=2	O	Posttranslational modification, protein turnover, chaperones	E3 ubiquitin-protein ligase ATL31-like [Aegilops tauschii subsp. tauschii]
TraesCS7D03G0400500	0.159524	0.126731	0.019547	14.5308	13.2138	13.3147	3.34105e-79	6.98997	up	--	--	Cellular Component: integral component of membrane (GO:0016021);;	--	--	--	--	Cotton fibre expressed protein	--	S	Function unknown	nischarin-like [Aegilops tauschii subsp. tauschii]
TraesCS7D03G0399100	3.61823	3.02997	5.88804	11.2993	6.44625	11.4796	4.84255e-06	1.3075	up	--	--	Molecular Function: electron transfer activity (GO:0009055);;	--	--	--	--	Plastocyanin-like domain	--	S	Function unknown	uncharacterized protein LOC109763099 [Aegilops tauschii subsp. tauschii]
TraesCS7D03G0397000	0.196036	0	0.179968	2.846	2.4362	2.39494	3.50654e-05	4.45526	up	[C]	Energy production and conversion	Molecular Function: FMN binding (GO:0010181);; Molecular Function: oxidoreductase activity (GO:0016491);;	K05894|2.6e-124|ats:109735911|K05894 12-oxophytodienoic acid reductase [EC:1.3.1.42] | (RefSeq) LOC109735911; 12-oxophytodienoate reductase 1-like isoform X1	alpha-Linolenic acid metabolism (ko00592)	[CR]	Energy production and conversion;; General function prediction only	NADH:flavin oxidoreductase / NADH oxidase family	12-oxophytodienoate reductase 1 OS=Oryza sativa subsp. japonica OX=39947 GN=OPR1 PE=2 SV=1	C	Energy production and conversion	unnamed protein product [Triticum turgidum subsp. durum]
TraesCS7D03G0396800	0.429319	0.554824	0.502514	3.17956	4.45671	3.07965	8.52553e-25	2.92085	up	[C]	Energy production and conversion	Molecular Function: FMN binding (GO:0010181);; Molecular Function: oxidoreductase activity (GO:0016491);;	K05894|5.4e-234|ats:109735911|K05894 12-oxophytodienoic acid reductase [EC:1.3.1.42] | (RefSeq) LOC109735911; 12-oxophytodienoate reductase 1-like isoform X1	alpha-Linolenic acid metabolism (ko00592)	[CR]	Energy production and conversion;; General function prediction only	NADH:flavin oxidoreductase / NADH oxidase family	12-oxophytodienoate reductase 1 OS=Oryza sativa subsp. japonica OX=39947 GN=OPR1 PE=2 SV=1	C	Energy production and conversion	12-oxophytodienoate reductase 1-like isoform X1 [Aegilops tauschii subsp. tauschii]
TraesCS7D03G0393800	2.76676	2.73892	3.37799	9.51831	8.61128	8.37833	1.41306e-22	1.65404	up	--	--	--	--	--	--	--	Protein of unknown function (DUF1645)	--	S	Function unknown	uncharacterized protein LOC109766361 [Aegilops tauschii subsp. tauschii]
TraesCS7D03G0392600	0.520617	0.25766	0.385585	1.29704	0.915262	0.841085	4.16961e-05	1.47032	up	--	--	Molecular Function: molecular_function (GO:0003674);; Molecular Function: nucleic acid binding (GO:0003676);; Molecular Function: DNA binding (GO:0003677);; Molecular Function: DNA-binding transcription factor activity (GO:0003700);; Molecular Function: binding (GO:0005488);; Cellular Component: cellular_component (GO:0005575);; Cellular Component: intracellular (GO:0005622);; Cellular Component:…	K14494|1.9e-45|ppp:112275164|K14494 DELLA protein | (RefSeq) DELLA protein GAI-like	Plant hormone signal transduction (ko04075)	--	--	GRAS domain family	Scarecrow-like protein 9 OS=Arabidopsis thaliana OX=3702 GN=SCL9 PE=2 SV=1	K	Transcription	scarecrow-like protein 34 [Aegilops tauschii subsp. tauschii]
TraesCS7D03G0392300	8.50513	7.55403	8.70991	23.7692	22.4488	25.7718	3.63135e-32	1.61423	up	[I]	Lipid transport and metabolism	Molecular Function: hydrolase activity (GO:0016787);;	K17872|1.0e-152|bdi:100823745|K17872 demethylphylloquinone reductase [EC:1.6.5.12] | (RefSeq) alternative NAD(P)H-ubiquinone oxidoreductase C1, chloroplastic/mitochondrial isoform X1	Ubiquinone and other terpenoid-quinone biosynthesis (ko00130)	[V]	Defense mechanisms	alpha/beta hydrolase fold	Probable carboxylesterase 13 OS=Arabidopsis thaliana OX=3702 GN=CXE13 PE=1 SV=1	V	Defense mechanisms	unnamed protein product [Triticum turgidum subsp. durum]
TraesCS7D03G0391300	4.10248	3.45114	4.34659	13.9936	15.3749	12.9696	7.83932e-35	1.90858	up	[I]	Lipid transport and metabolism	Molecular Function: hydrolase activity (GO:0016787);;	K20506|1.0e-87|egu:105060863|K20506 tuliposide A-converting enzyme [EC:4.2.99.22] | (RefSeq) tuliposide A-converting enzyme 2, chloroplastic-like	--	[V]	Defense mechanisms	alpha/beta hydrolase fold	Tuliposide A-converting enzyme 1, chloroplastic OS=Tulipa gesneriana OX=13306 GN=TCEA1 PE=1 SV=1	V	Defense mechanisms	probable carboxylesterase 12 [Aegilops tauschii subsp. tauschii]
TraesCS7D03G0390800	0.464548	0.299747	0.483338	3.36415	3.42902	4.64545	5.81262e-09	3.17155	up	--	--	Molecular Function: calcium ion binding (GO:0005509);;	K02183|4.0e-31|zma:100283082|K02183 calmodulin | (RefSeq) EF hand family protein	MAPK signaling pathway - plant (ko04016);; Phosphatidylinositol signaling system (ko04070);; Plant-pathogen interaction (ko04626)	--	--	EF hand	--	S	Function unknown	uncharacterized protein LOC109739254 [Aegilops tauschii subsp. tauschii]
TraesCS7D03G0388400	3.12695	2.9135	2.78035	14.5008	10.8026	15.0477	3.46755e-36	2.26148	up	--	--	Molecular Function: DNA-binding transcription factor activity (GO:0003700);; Biological Process: positive regulation of transcription, DNA-templated (GO:0045893);;	K14432|9.0e-174|ats:109782928|K14432 ABA responsive element binding factor | (RefSeq) LOC109782928; ABSCISIC ACID-INSENSITIVE 5-like protein 5 isoform X1	Plant hormone signal transduction (ko04075)	--	--	bZIP transcription factor	bZIP transcription factor 46 OS=Oryza sativa subsp. japonica OX=39947 GN=BZIP46 PE=1 SV=1	K	Transcription	ABSCISIC ACID-INSENSITIVE 5-like protein 5 isoform X1 [Aegilops tauschii subsp. tauschii]
TraesCS7D03G0387100	0.664168	0.709449	0.606091	18.1278	12.7379	12.563	7.30449e-95	4.50715	up	[I]	Lipid transport and metabolism	Biological Process: lipid metabolic process (GO:0006629);;	--	--	[I]	Lipid transport and metabolism	Lipase (class 3)	Triacylglycerol lipase OBL1 OS=Nicotiana tabacum OX=4097 GN=OBL1 PE=1 SV=1	I	Lipid transport and metabolism	uncharacterized protein LOC109769225 [Aegilops tauschii subsp. tauschii]
TraesCS7D03G0386600	8.89358	9.88029	9.38726	0.923345	1.14608	0.936244	5.85269e-66	-3.14348	down	[G]	Carbohydrate transport and metabolism	Molecular Function: UDP-glycosyltransferase activity (GO:0008194);;	K23260|5.1e-194|obr:102700279|K23260 scopoletin glucosyltransferase [EC:2.4.1.128] | (RefSeq) scopoletin glucosyltransferase-like	Phenylpropanoid biosynthesis (ko00940)	[GC]	Carbohydrate transport and metabolism;; Energy production and conversion	UDP-glucoronosyl and UDP-glucosyl transferase	Scopoletin glucosyltransferase OS=Nicotiana tabacum OX=4097 GN=TOGT1 PE=1 SV=1	G	Carbohydrate transport and metabolism	scopoletin glucosyltransferase-like [Aegilops tauschii subsp. tauschii]
TraesCS7D03G0386000	66.7768	67.4413	117.81	34.922	33.5689	33.5351	5.85736e-10	-1.21444	down	--	--	Cellular Component: integral component of membrane (GO:0016021);; Molecular Function: transmembrane transporter activity (GO:0022857);;	K17500|6.7e-48|nto:104085001|K17500 integrin-linked kinase-associated serine/threonine phosphatase 2C [EC:3.1.3.16] | (RefSeq) WAT1-related protein At3g18200 isoform X1	--	--	--	EamA-like transporter family	WAT1-related protein At1g44800 OS=Arabidopsis thaliana OX=3702 GN=At1g44800 PE=1 SV=1	S	Function unknown	WAT1-related protein At1g44800-like [Aegilops tauschii subsp. tauschii]
TraesCS7D03G0382500	0.283522	0.036079	0.308852	2.92623	5.03085	3.23448	1.62744e-19	4.22902	up	--	--	Molecular Function: cyclic-nucleotide phosphodiesterase activity (GO:0004112);;	--	--	--	--	2'-5' RNA ligase superfamily	--	S	Function unknown	cyclic phosphodiesterase-like [Aegilops tauschii subsp. tauschii]
TraesCS7D03G0378000	1.63207	1.39244	2.43158	4.04501	3.39834	3.59198	1.9885e-07	1.10102	up	--	--	Cellular Component: plasma membrane (GO:0005886);; Cellular Component: integral component of membrane (GO:0016021);; Biological Process: transmembrane transport (GO:0055085);;	K22048|0.0e+00|ats:109776539|K22048 mechanosensitive ion channel protein 4/5/6/7/8/9/10 | (RefSeq) LOC109776539; mechanosensitive ion channel protein 10-like	--	[M]	Cell wall/membrane/envelope biogenesis	Mechanosensitive ion channel	Mechanosensitive ion channel protein 10 OS=Arabidopsis thaliana OX=3702 GN=MSL10 PE=1 SV=1	M	Cell wall/membrane/envelope biogenesis	mechanosensitive ion channel protein 10-like [Aegilops tauschii subsp. tauschii]
TraesCS7D03G0376400	5.03501	4.18496	3.76187	16.731	13.4599	15.9197	1.11151e-28	1.89628	up	--	--	Biological Process: phospholipid biosynthetic process (GO:0008654);; Cellular Component: integral component of membrane (GO:0016021);; Molecular Function: phosphotransferase activity, for other substituted phosphate groups (GO:0016780);;	K00993|1.2e-225|ats:109779224|K00993 ethanolaminephosphotransferase [EC:2.7.8.1] | (RefSeq) LOC109779224; choline/ethanolaminephosphotransferase 1-like	Phosphonate and phosphinate metabolism (ko00440);; Glycerophospholipid metabolism (ko00564);; Ether lipid metabolism (ko00565)	[I]	Lipid transport and metabolism	CDP-alcohol phosphatidyltransferase	Choline/ethanolaminephosphotransferase 1 OS=Arabidopsis thaliana OX=3702 GN=AAPT1 PE=1 SV=1	I	Lipid transport and metabolism	choline/ethanolaminephosphotransferase 1-like [Aegilops tauschii subsp. tauschii]
TraesCS7D03G0373600	10.6584	12.1078	9.58933	24.3903	20.7012	18.9694	1.36117e-09	1.05489	up	[T]	Signal transduction mechanisms	Molecular Function: protein kinase activity (GO:0004672);; Molecular Function: ATP binding (GO:0005524);;	K00924|1.9e-88|csat:104729643|K00924 kinase [EC:2.7.1.-] | (RefSeq) probable serine/threonine-protein kinase Cx32, chloroplastic	--	[T]	Signal transduction mechanisms	Protein tyrosine and serine/threonine kinase	Serine/threonine-protein kinase RIPK OS=Arabidopsis thaliana OX=3702 GN=RIPK PE=1 SV=1	T	Signal transduction mechanisms	serine/threonine-protein kinase RIPK-like [Aegilops tauschii subsp. tauschii]
TraesCS7D03G0370300	2.33768	1.8637	0.498809	68.6762	32.5964	54.6252	3.53074e-13	5.09236	up	--	--	Molecular Function: protein phosphatase inhibitor activity (GO:0004864);; Biological Process: defense response (GO:0006952);; Biological Process: response to biotic stimulus (GO:0009607);; Biological Process: abscisic acid-activated signaling pathway (GO:0009738);; Molecular Function: abscisic acid binding (GO:0010427);; Molecular Function: signaling receptor activity (GO:0038023);;	--	--	--	--	Pathogenesis-related protein Bet v 1 family	Pathogenesis-related protein 1 OS=Asparagus officinalis OX=4686 GN=PR1 PE=2 SV=1	J	Translation, ribosomal structure and biogenesis	pathogenesis-related protein 1-like [Aegilops tauschii subsp. tauschii]
TraesCS7D03G0370200	0	0	0.122356	6.62237	3.52724	3.49677	2.59267e-09	6.8525	up	--	--	Molecular Function: protein phosphatase inhibitor activity (GO:0004864);; Biological Process: defense response (GO:0006952);; Biological Process: response to biotic stimulus (GO:0009607);; Biological Process: abscisic acid-activated signaling pathway (GO:0009738);; Molecular Function: abscisic acid binding (GO:0010427);; Molecular Function: signaling receptor activity (GO:0038023);;	--	--	--	--	Pathogenesis-related protein Bet v 1 family	Pathogenesis-related protein 1 OS=Asparagus officinalis OX=4686 GN=PR1 PE=2 SV=1	J	Translation, ribosomal structure and biogenesis	Pathogenesis-related protein 1 [Triticum urartu]
TraesCS7D03G0370000	8.25842	6.49605	7.1356	209.363	116.15	197.338	7.41606e-107	4.64592	up	--	--	Molecular Function: protein phosphatase inhibitor activity (GO:0004864);; Biological Process: defense response (GO:0006952);; Biological Process: response to biotic stimulus (GO:0009607);; Biological Process: abscisic acid-activated signaling pathway (GO:0009738);; Molecular Function: abscisic acid binding (GO:0010427);; Molecular Function: signaling receptor activity (GO:0038023);;	--	--	--	--	Pathogenesis-related protein Bet v 1 family	Pathogenesis-related protein 1 OS=Asparagus officinalis OX=4686 GN=PR1 PE=2 SV=1	J	Translation, ribosomal structure and biogenesis	pathogenesis-related protein 1-like [Aegilops tauschii subsp. tauschii]
TraesCS7D03G0368900	0.801421	0.322406	0.051591	1.68955	1.89782	2.04576	0.000149034	2.30853	up	--	--	--	--	--	--	--	Protein of unknown function (DUF1677)	--	S	Function unknown	uncharacterized protein LOC109766894 [Aegilops tauschii subsp. tauschii]
TraesCS7D03G0364900	0.628084	0.424617	0.484424	5.05764	3.74383	4.11091	1.25315e-23	3.10393	up	--	--	Biological Process: response to acid chemical (GO:0001101);; Cellular Component: cellular_component (GO:0005575);; Cellular Component: intracellular (GO:0005622);; Cellular Component: obsolete cell (GO:0005623);; Cellular Component: nucleus (GO:0005634);; Biological Process: response to stress (GO:0006950);; Biological Process: response to oxidative stress (GO:0006979);; Biological Process: biolo…	--	--	[R]	General function prediction only	C2H2-type zinc finger	Zinc finger protein 36 OS=Oryza sativa subsp. japonica OX=39947 GN=ZFP36 PE=2 SV=1	S	Function unknown	zinc finger protein ZAT6-like [Aegilops tauschii subsp. tauschii]
TraesCS7D03G0361500	1.8675	2.11403	2.31222	4.85223	4.75692	3.90798	1.85298e-08	1.17655	up	--	--	--	--	--	--	--	--	--	--	--	uncharacterized protein LOC109752742 [Aegilops tauschii subsp. tauschii]
TraesCS7D03G0361400	2.54013	2.28656	3.04021	12.2768	13.6976	12.982	7.08343e-51	2.39001	up	[O]	Posttranslational modification, protein turnover, chaperones	Molecular Function: molecular_function (GO:0003674);; Molecular Function: binding (GO:0005488);; Molecular Function: protein binding (GO:0005515);; Molecular Function: chaperone binding (GO:0051087);;	K09510|4.1e-11|mpp:MICPUCDRAFT_28590|K09510 DnaJ homolog subfamily B member 4 | (RefSeq) hypothetical protein	--	[O]	Posttranslational modification, protein turnover, chaperones	DnaJ domain	DnaJ protein P58IPK homolog B OS=Oryza sativa subsp. japonica OX=39947 GN=P58B PE=1 SV=1	O	Posttranslational modification, protein turnover, chaperones	uncharacterized protein LOC109749042 isoform X2 [Aegilops tauschii subsp. tauschii]
TraesCS7D03G0358300	6.82985	5.889	6.88537	11.9133	16.2867	10.8763	5.14051e-09	1.07334	up	--	--	Molecular Function: phosphoric ester hydrolase activity (GO:0042578);;	K22913|0.0e+00|ats:109759556|K22913 phosphatidylinositol 3,5-bisphosphate 5-phosphatase [EC:3.1.3.-] | (RefSeq) LOC109759556; phosphoinositide phosphatase SAC3-like	Inositol phosphate metabolism (ko00562)	[I]	Lipid transport and metabolism	SacI homology domain	Phosphoinositide phosphatase SAC3 OS=Arabidopsis thaliana OX=3702 GN=SAC3 PE=2 SV=1	I	Lipid transport and metabolism	phosphoinositide phosphatase SAC3-like [Aegilops tauschii subsp. tauschii]
TraesCS7D03G0358200	233.316	252.635	226.31	99.7712	105.966	113.516	2.95124e-18	-1.08495	down	[M]	Cell wall/membrane/envelope biogenesis	Biological Process: sucrose metabolic process (GO:0005985);; Molecular Function: sucrose synthase activity (GO:0016157);;	K00695|0.0e+00|ats:109759549|K00695 sucrose synthase [EC:2.4.1.13] | (RefSeq) LOC109759549; sucrose synthase 1	Starch and sucrose metabolism (ko00500)	[M]	Cell wall/membrane/envelope biogenesis	Sucrose synthase	Sucrose synthase 1 OS=Hordeum vulgare OX=4513 GN=SS1 PE=1 SV=1	M	Cell wall/membrane/envelope biogenesis	sucrose synthase 1 [Aegilops tauschii subsp. tauschii]
TraesCS7D03G0350800	1.91639	1.70782	1.90497	9.8683	8.7726	7.57194	1.8352e-29	2.32028	up	--	--	Cellular Component: integral component of membrane (GO:0016021);;	K16286|2.0e-26|sita:101759943|K16286 E3 ubiquitin-protein ligase EL5 [EC:2.3.2.27] | (RefSeq) E3 ubiquitin-protein ligase EL5	--	[O]	Posttranslational modification, protein turnover, chaperones	Ring finger domain	RING-H2 finger protein ATL3 OS=Arabidopsis thaliana OX=3702 GN=ATL3 PE=2 SV=1	O	Posttranslational modification, protein turnover, chaperones	RING-H2 finger protein ATL3-like [Aegilops tauschii subsp. tauschii]
TraesCS7D03G0350000	0.018664	0.081491	0.029603	2.72485	2.39267	2.40165	3.27978e-22	5.73549	up	[E]	Amino acid transport and metabolism	Molecular Function: catalytic activity (GO:0003824);; Biological Process: polyamine biosynthetic process (GO:0006596);;	K01581|8.7e-240|ats:109781834|K01581 ornithine decarboxylase [EC:4.1.1.17] | (RefSeq) LOC109781834; ornithine decarboxylase-like	Arginine and proline metabolism (ko00330);; Glutathione metabolism (ko00480)	[E]	Amino acid transport and metabolism	Pyridoxal-dependent decarboxylase, pyridoxal binding domain	Ornithine decarboxylase OS=Datura stramonium OX=4076 PE=2 SV=1	E	Amino acid transport and metabolism	ornithine decarboxylase-like [Aegilops tauschii subsp. tauschii]
TraesCS7D03G0349500	0.049445	0.046727	0	2.38267	2.56057	1.59142	1.84705e-27	5.97331	up	--	--	Cellular Component: Golgi membrane (GO:0000139);; Biological Process: protein glycosylation (GO:0006486);; Cellular Component: integral component of membrane (GO:0016021);; Molecular Function: transferase activity, transferring glycosyl groups (GO:0016757);;	K20843|5.3e-06|cqi:110717581|K20843 hydroxyproline O-galactosyltransferase 2/3/4/5/6 [EC:2.4.1.-] | (RefSeq) hydroxyproline O-galactosyltransferase GALT3-like	--	[G]	Carbohydrate transport and metabolism	Galactosyltransferase	Hydroxyproline O-galactosyltransferase GALT3 OS=Arabidopsis thaliana OX=3702 GN=GALT3 PE=2 SV=1	G	Carbohydrate transport and metabolism	hydroxyproline O-galactosyltransferase GALT3-like [Aegilops tauschii subsp. tauschii]
TraesCS7D03G0347700	4.22767	3.98254	4.3249	1.6908	0.968042	0.898532	1.16312e-11	-1.7261	down	[QV]	Secondary metabolites biosynthesis, transport and catabolism;; Defense mechanisms	Molecular Function: monooxygenase activity (GO:0004497);; Molecular Function: iron ion binding (GO:0005506);; Cellular Component: integral component of membrane (GO:0016021);; Molecular Function: oxidoreductase activity, acting on paired donors, with incorporation or reduction of molecular oxygen (GO:0016705);; Molecular Function: heme binding (GO:0020037);;	K20660|0.0e+00|ats:109735453|K20660 cytochrome P450 family 709 | (RefSeq) LOC109735453; cytochrome P450 709B1-like	--	[QI]	Secondary metabolites biosynthesis, transport and catabolism;; Lipid transport and metabolism	Cytochrome P450	Cytochrome P450 709B2 OS=Arabidopsis thaliana OX=3702 GN=CYP709B2 PE=2 SV=1	Q	Secondary metabolites biosynthesis, transport and catabolism	cytochrome P450 709B1-like [Aegilops tauschii subsp. tauschii]
TraesCS7D03G0342600	2.59073	2.69385	4.01019	6.93436	12.3425	7.05227	1.14223e-08	1.58994	up	[P]	Inorganic ion transport and metabolism	Molecular Function: molecular_function (GO:0003674);; Molecular Function: catalytic activity (GO:0003824);; Molecular Function: thiosulfate sulfurtransferase activity (GO:0004792);; Cellular Component: cellular_component (GO:0005575);; Cellular Component: intracellular (GO:0005622);; Cellular Component: obsolete cell (GO:0005623);; Cellular Component: cytoplasm (GO:0005737);; Biological Process: …	K22547|1.1e-84|ats:109753359|K22547 arsenate reductase [EC:1.20.4.1] | (RefSeq) LOC109753359; thiosulfate sulfurtransferase 18-like isoform X1	--	[P]	Inorganic ion transport and metabolism	Rhodanese-like domain	Thiosulfate sulfurtransferase 18 OS=Arabidopsis thaliana OX=3702 GN=STR18 PE=1 SV=1	P	Inorganic ion transport and metabolism	thiosulfate sulfurtransferase 18-like isoform X1 [Aegilops tauschii subsp. tauschii]
TraesCS7D03G0341300	0.155937	0.193787	0.181837	1.54007	1.86473	1.46751	1.19306e-32	3.25044	up	[T]	Signal transduction mechanisms	Molecular Function: protein serine/threonine kinase activity (GO:0004674);; Molecular Function: ATP binding (GO:0005524);; Cellular Component: integral component of membrane (GO:0016021);;	K13415|7.3e-59|ats:109786250|K13415 protein brassinosteroid insensitive 1 [EC:2.7.10.1 2.7.11.1] | (RefSeq) LOC109786250; protein BRASSINOSTEROID INSENSITIVE 1-like isoform X1	Plant hormone signal transduction (ko04075)	--	--	Leucine rich repeat	Putative leucine-rich repeat receptor-like serine/threonine-protein kinase At2g24130 OS=Arabidopsis thaliana OX=3702 GN=At2g24130 PE=3 SV=1	T	Signal transduction mechanisms	putative leucine-rich repeat receptor-like serine/threonine-protein kinase At2g24130 [Aegilops tauschii subsp. tauschii]
TraesCS7D03G0341000	1.37678	1.42845	2.21831	3.62087	2.86705	3.51516	0.000564084	1.07489	up	[VI]	Defense mechanisms;; Lipid transport and metabolism	Molecular Function: glutathione peroxidase activity (GO:0004602);; Biological Process: response to oxidative stress (GO:0006979);;	K00432|8.0e-118|ats:109753333|K00432 glutathione peroxidase [EC:1.11.1.9] | (RefSeq) LOC109753333; phospholipid hydroperoxide glutathione peroxidase 1, chloroplastic-like	Glutathione metabolism (ko00480);; Arachidonic acid metabolism (ko00590)	[O]	Posttranslational modification, protein turnover, chaperones	Glutathione peroxidase	Phospholipid hydroperoxide glutathione peroxidase 1, chloroplastic OS=Arabidopsis thaliana OX=3702 GN=GPX1 PE=2 SV=2	O	Posttranslational modification, protein turnover, chaperones	Phospholipid hydroperoxide glutathione peroxidase 1, chloroplastic [Hordeum vulgare]
TraesCS7D03G0340900	0	0.080339	0.094275	2.8713	1.66654	4.33032	2.18013e-21	5.72042	up	[M]	Cell wall/membrane/envelope biogenesis	--	K13265|1.6e-40|gmx:547660|K13265 vestitone reductase [EC:1.1.1.348] | (RefSeq) 2'-hydroxydihydrodaidzein reductase	Isoflavonoid biosynthesis (ko00943)	[V]	Defense mechanisms	NAD(P)H-binding	Putative anthocyanidin reductase OS=Ginkgo biloba OX=3311 PE=2 SV=1	V	Defense mechanisms	vestitone reductase-like isoform X2 [Aegilops tauschii subsp. tauschii]
TraesCS7D03G0340500	4.39131	4.84706	3.84972	70.2273	57.9569	61.319	9.70616e-143	3.9216	up	--	--	--	--	--	--	--	--	--	--	--	hypothetical protein SETIT_4G047200v2 [Setaria italica]
TraesCS7D03G0338400	1.7838	2.523	2.85515	9.84919	15.6686	9.58159	3.34806e-17	2.37423	up	[S]	Function unknown	Cellular Component: integral component of membrane (GO:0016021);;	K03260|1.1e-15|pda:103710480|K03260 translation initiation factor 4G | (RefSeq) eukaryotic translation initiation factor-like	RNA transport (ko03013)	[R]	General function prediction only	Proteolipid membrane potential modulator	Hydrophobic protein OSR8 OS=Oryza sativa subsp. japonica OX=39947 GN=OSR8 PE=3 SV=1	S	Function unknown	hydrophobic protein OSR8-like [Aegilops tauschii subsp. tauschii]
TraesCS7D03G0337200	17.6205	15.2474	15.802	39.533	25.8213	34.4825	1.14238e-09	1.10885	up	--	--	Biological Process: cell redox homeostasis (GO:0045454);;	K03671|2.0e-97|ats:109755068|K03671 thioredoxin 1 | (RefSeq) LOC109755068; thioredoxin H2-like	--	--	--	Thioredoxin	--	--	--	thioredoxin H2-like [Aegilops tauschii subsp. tauschii]
TraesCS7D03G0336300	2.27604	1.95795	2.11605	4.22173	4.70324	3.83551	7.09026e-09	1.08883	up	--	--	--	--	--	--	--	C2 domain of PTEN tumour-suppressor protein	Formin-like protein 6 OS=Oryza sativa subsp. japonica OX=39947 GN=FH6 PE=2 SV=2	S	Function unknown	formin-like protein 6 [Aegilops tauschii subsp. tauschii]
TraesCS7D03G0330500	0.230586	0.218769	0.134095	3.8074	3.08306	3.39965	1.3059e-37	4.10659	up	--	--	--	--	--	--	--	Plant protein of unknown function (DUF868)	--	S	Function unknown	uncharacterized protein LOC109761296 [Aegilops tauschii subsp. tauschii]
TraesCS7D03G0328700	3.26464	2.67984	2.94557	8.81264	10.6957	10.1215	1.03106e-32	1.76529	up	--		Molecular Function: protein kinase activity (GO:0004672);; Molecular Function: ATP binding (GO:0005524);;	K14510|6.2e-51|dosa:Os02t0527600-01|K14510 serine/threonine-protein kinase CTR1 [EC:2.7.11.1] | (RefSeq) Os02g0527600; Similar to CTR1-like protein kinase.	MAPK signaling pathway - plant (ko04016);; Plant hormone signal transduction (ko04075)	[T]	Signal transduction mechanisms	Protein tyrosine and serine/threonine kinase	Serine/threonine-protein kinase CTR1 OS=Arabidopsis thaliana OX=3702 GN=CTR1 PE=1 SV=1	T	Signal transduction mechanisms	uncharacterized protein LOC109770746 isoform X1 [Aegilops tauschii subsp. tauschii]
TraesCS7D03G0328600	3.04087	2.65495	4.63781	7.44012	5.79615	7.75088	2.87747e-07	1.1075	up	--	--	Molecular Function: G protein-coupled receptor binding (GO:0001664);; Molecular Function: molecular_function (GO:0003674);; Molecular Function: catalytic activity (GO:0003824);; Molecular Function: ubiquitin-protein transferase activity (GO:0004842);; Molecular Function: signaling receptor binding (GO:0005102);; Molecular Function: frizzled binding (GO:0005109);; Molecular Function: binding (GO:0…	K11982|2.2e-08|zma:100285755|K11982 E3 ubiquitin-protein ligase RNF115/126 [EC:2.3.2.27] | (RefSeq) RHC1A; putative RING zinc finger domain superfamily protein	--	[O]	Posttranslational modification, protein turnover, chaperones	Ring finger domain	E3 ubiquitin-protein ligase SIRP1 OS=Oryza sativa subsp. japonica OX=39947 GN=SIRP1 PE=1 SV=1	O	Posttranslational modification, protein turnover, chaperones	E3 ubiquitin-protein ligase RDUF1-like isoform X1 [Aegilops tauschii subsp. tauschii]
TraesCS7D03G0322900	4.55982	4.00657	5.94991	13.1354	11.7737	13.4612	1.57714e-21	1.48508	up	[P]	Inorganic ion transport and metabolism	Cellular Component: integral component of membrane (GO:0016021);; Molecular Function: transmembrane transporter activity (GO:0022857);;	--	--	--	--	Nodulin-like	--	S	Function unknown	protein NUCLEAR FUSION DEFECTIVE 4-like [Aegilops tauschii subsp. tauschii]
TraesCS7D03G0320100	5.8838	5.50829	5.68796	1.73607	1.27797	1.71043	7.51148e-23	-1.78031	down	[P]	Inorganic ion transport and metabolism	Cellular Component: integral component of membrane (GO:0016021);;	--	--	--	--	Nodulin-like	--	S	Function unknown	protein NUCLEAR FUSION DEFECTIVE 4-like [Aegilops tauschii subsp. tauschii]
TraesCS7D03G0318900	3.0636	3.42889	4.32326	1.29393	1.35377	1.2227	2.78432e-10	-1.39152	down	[Q]	Secondary metabolites biosynthesis, transport and catabolism	Molecular Function: oxidoreductase activity (GO:0016491);; Molecular Function: metal ion binding (GO:0046872);;	K05658|2.8e-53|cpep:111781709|K05658 ATP-binding cassette, subfamily B (MDR/TAP), member 1 [EC:7.6.2.2] | (RefSeq) uncharacterized protein LOC111781709	ABC transporters (ko02010)	[QR]	Secondary metabolites biosynthesis, transport and catabolism;; General function prediction only	2OG-Fe(II) oxygenase superfamily	Probable 2-oxoglutarate-dependent dioxygenase At5g05600 OS=Arabidopsis thaliana OX=3702 GN=At5g05600 PE=2 SV=1	Q	Secondary metabolites biosynthesis, transport and catabolism	unnamed protein product [Triticum turgidum subsp. durum]
TraesCS7D03G0318600	1.15127	1.70742	1.53689	3.41621	3.52016	3.17061	2.21825e-07	1.27188	up	[Q]	Secondary metabolites biosynthesis, transport and catabolism	Molecular Function: oxidoreductase activity (GO:0016491);; Molecular Function: metal ion binding (GO:0046872);;	K14975|2.8e-52|psom:113311621|K14975 codeine 3-O-demethylase [EC:1.14.11.32] | (RefSeq) codeine O-demethylase	Isoquinoline alkaloid biosynthesis (ko00950)	[QR]	Secondary metabolites biosynthesis, transport and catabolism;; General function prediction only	non-haem dioxygenase in morphine synthesis N-terminal	Codeine O-demethylase OS=Papaver somniferum OX=3469 GN=CODM PE=1 SV=1	Q	Secondary metabolites biosynthesis, transport and catabolism	unnamed protein product [Triticum turgidum subsp. durum]
TraesCS7D03G0313500	4.98699	4.93211	5.21435	1.23257	1.21752	1.00536	5.96844e-27	-2.04144	down	--	--	Cellular Component: integral component of membrane (GO:0016021);; Molecular Function: transmembrane transporter activity (GO:0022857);;	K14638|4.0e-277|ats:109743870|K14638 solute carrier family 15 (peptide/histidine transporter), member 3/4 | (RefSeq) LOC109743870; protein NRT1/ PTR FAMILY 5.10-like isoform X1	--	[E]	Amino acid transport and metabolism	POT family	Protein NRT1/ PTR FAMILY 5.10 OS=Arabidopsis thaliana OX=3702 GN=NPF5.10 PE=2 SV=1	E	Amino acid transport and metabolism	unnamed protein product [Triticum turgidum subsp. durum]
TraesCS7D03G0300500	15.8989	17.5653	22.6877	2.16549	2.04457	2.11142	8.23933e-79	-3.07198	down	[T]	Signal transduction mechanisms	Molecular Function: protein serine/threonine kinase activity (GO:0004674);; Molecular Function: ATP binding (GO:0005524);; Cellular Component: integral component of membrane (GO:0016021);;	K13418|8.2e-117|dct:110114305|K13418 somatic embryogenesis receptor kinase 1 [EC:2.7.10.1 2.7.11.1] | (RefSeq) LRR receptor kinase BAK1 isoform X1	--	--	--	Protein tyrosine and serine/threonine kinase	LRR receptor kinase SERK2 OS=Oryza sativa subsp. japonica OX=39947 GN=SERK4 PE=3 SV=1	T	Signal transduction mechanisms	probable LRR receptor-like serine/threonine-protein kinase At5g10290 isoform X1 [Aegilops tauschii subsp. tauschii]
TraesCS7D03G0298800	15.3869	15.9879	13.9408	1.79582	1.92769	1.35684	4.47054e-71	-3.07696	down	[G]	Carbohydrate transport and metabolism	Molecular Function: hydrolase activity, hydrolyzing O-glycosyl compounds (GO:0004553);; Biological Process: carbohydrate metabolic process (GO:0005975);; Molecular Function: carbohydrate binding (GO:0030246);;	K05546|5.9e-99|olu:OSTLU_429|K05546 mannosyl-oligosaccharide alpha-1,3-glucosidase [EC:3.2.1.207] | (RefSeq) predicted protein	N-Glycan biosynthesis (ko00510);; Protein processing in endoplasmic reticulum (ko04141)	[GMO]	Carbohydrate transport and metabolism;; Cell wall/membrane/envelope biogenesis;; Posttranslational modification, protein turnover, chaperones	Glycosyl hydrolases family 31	Probable glucan 1,3-alpha-glucosidase OS=Arabidopsis thaliana OX=3702 GN=PSL5 PE=1 SV=1	G	Carbohydrate transport and metabolism	uncharacterized protein LOC109759614 isoform X1 [Aegilops tauschii subsp. tauschii]
TraesCS7D03G0298300	3.46808	4.98632	4.19473	1.04981	1.16481	0.996224	3.68428e-22	-1.89834	down	--	--	--	K11138|1.7e-152|nnu:104592498|K11138 telomere-associated protein RIF1 | (RefSeq) uncharacterized LOC104592498	--	--	--	Rap1-interacting factor 1 N terminal	--	S	Function unknown	uncharacterized protein LOC109759617 isoform X1 [Aegilops tauschii subsp. tauschii]
TraesCS7D03G0298200	32.1046	41.4752	36.2412	6.55692	7.02175	5.93377	3.83235e-55	-2.39437	down	[G]	Carbohydrate transport and metabolism	Molecular Function: catalytic activity (GO:0003824);; Cellular Component: integral component of membrane (GO:0016021);;	K06617|0.0e+00|ats:109759612|K06617 raffinose synthase [EC:2.4.1.82] | (RefSeq) LOC109759612; probable galactinol--sucrose galactosyltransferase 6	Galactose metabolism (ko00052)	--	--	Raffinose synthase or seed imbibition protein Sip1	Probable galactinol--sucrose galactosyltransferase 6 OS=Arabidopsis thaliana OX=3702 GN=RFS6 PE=2 SV=2	S	Function unknown	probable galactinol--sucrose galactosyltransferase 6 [Aegilops tauschii subsp. tauschii]
TraesCS7D03G0298100	0.779621	0.632217	0.941281	7.01018	8.00646	5.73065	6.21236e-37	3.20804	up	--	--	Molecular Function: calcium ion binding (GO:0005509);;	K13448|6.2e-127|ats:109759616|K13448 calcium-binding protein CML | (RefSeq) LOC109759616; probable calcium-binding protein CML48	Plant-pathogen interaction (ko04626)	[T]	Signal transduction mechanisms	EF-hand domain	Calcium-binding protein CBP OS=Oryza sativa subsp. japonica OX=39947 GN=CBP PE=2 SV=1	T	Signal transduction mechanisms	probable calcium-binding protein CML48 [Aegilops tauschii subsp. tauschii]
TraesCS7D03G0294300	1.06352	0.737111	0.99428	1.51317	1.93745	2.30943	0.00197434	1.10216	up	[O]	Posttranslational modification, protein turnover, chaperones	Molecular Function: protein binding (GO:0005515);;	K00799|1.6e-129|ats:109766263|K00799 glutathione S-transferase [EC:2.5.1.18] | (RefSeq) LOC109766263; probable glutathione S-transferase GSTU6	Glutathione metabolism (ko00480)	[O]	Posttranslational modification, protein turnover, chaperones	Glutathione S-transferase, N-terminal domain	Probable glutathione S-transferase GSTU6 OS=Oryza sativa subsp. japonica OX=39947 GN=GSTU6 PE=2 SV=2	O	Posttranslational modification, protein turnover, chaperones	probable glutathione S-transferase GSTU6 [Aegilops tauschii subsp. tauschii]
TraesCS7D03G0292700	12.0761	9.40201	11.0712	5.16174	3.80322	4.43915	1.67602e-13	-1.20258	down	[F]	Nucleotide transport and metabolism	Molecular Function: ribonucleoside-diphosphate reductase activity, thioredoxin disulfide as acceptor (GO:0004748);; Molecular Function: ATP binding (GO:0005524);; Biological Process: DNA replication (GO:0006260);;	K10807|0.0e+00|ats:109759604|K10807 ribonucleoside-diphosphate reductase subunit M1 [EC:1.17.4.1] | (RefSeq) LOC109759604; ribonucleoside-diphosphate reductase large subunit isoform X1	Purine metabolism (ko00230);; Pyrimidine metabolism (ko00240);; Glutathione metabolism (ko00480)	[F]	Nucleotide transport and metabolism	Ribonucleotide reductase, barrel domain	Ribonucleoside-diphosphate reductase large subunit OS=Arabidopsis thaliana OX=3702 GN=RNR1 PE=1 SV=1	F	Nucleotide transport and metabolism	ribonucleoside-diphosphate reductase large subunit isoform X2 [Aegilops tauschii subsp. tauschii]
TraesCS7D03G0292600	4.40889	5.55898	4.99777	67.7543	50.4523	49.7049	3.71695e-89	3.55825	up	--	--	Cellular Component: plasma membrane (GO:0005886);; Cellular Component: integral component of membrane (GO:0016021);;	--	--	--	--	Domain of unknown function (DUF588)	CASP-like protein BLE3 OS=Oryza sativa subsp. indica OX=39946 GN=BLE3 PE=2 SV=1	S	Function unknown	CASP-like protein 1C1 [Aegilops tauschii subsp. tauschii]
TraesCS7D03G0291500	2.55518	2.64436	2.46742	8.15315	6.97338	7.39452	1.15642e-26	1.62589	up	[V]	Defense mechanisms	Molecular Function: antiporter activity (GO:0015297);; Cellular Component: integral component of membrane (GO:0016021);; Molecular Function: xenobiotic transmembrane transporter activity (GO:0042910);;	K03327|7.4e-267|ats:109778891|K03327 multidrug resistance protein, MATE family | (RefSeq) LOC109778891; protein DETOXIFICATION 27-like isoform X1	--	[R]	General function prediction only	MatE	Protein DETOXIFICATION 27 OS=Arabidopsis thaliana OX=3702 GN=DTX27 PE=2 SV=1	V	Defense mechanisms	protein DETOXIFICATION 27-like isoform X2 [Aegilops tauschii subsp. tauschii]
TraesCS7D03G0289900	0.603828	0.39591	0.283727	1.95314	1.34253	1.9009	8.13779e-08	2.07006	up	--	--	Cellular Component: integral component of membrane (GO:0016021);;	K10663|5.9e-22|lang:109324990|K10663 E3 ubiquitin-protein ligase ATL4 [EC:2.3.2.27] | (RefSeq) E3 ubiquitin-protein ligase ATL4-like	--	[O]	Posttranslational modification, protein turnover, chaperones	Ring finger domain	RING-H2 finger protein ATL46 OS=Arabidopsis thaliana OX=3702 GN=ATL46 PE=2 SV=1	O	Posttranslational modification, protein turnover, chaperones	RING-H2 finger protein ATL47-like [Aegilops tauschii subsp. tauschii]
TraesCS7D03G0286800	5.49721	6.09298	9.20552	20.0821	29.2105	23.5498	4.15435e-19	1.89657	up	--	--	Molecular Function: DNA binding (GO:0003677);; Molecular Function: DNA-binding transcription factor activity (GO:0003700);; Cellular Component: nucleus (GO:0005634);;	K09286|7.2e-82|ats:109759044|K09286 EREBP-like factor | (RefSeq) LOC109759044; ethylene-responsive transcription factor RAP2-9-like	--	--	--	AP2 domain	Ethylene-responsive transcription factor RAP2-9 OS=Arabidopsis thaliana OX=3702 GN=RAP2-9 PE=2 SV=1	K	Transcription	ethylene-responsive transcription factor RAP2-9-like [Aegilops tauschii subsp. tauschii]
TraesCS7D03G0284100	4.27079	3.33575	4.69444	27.1231	29.3635	27.9237	1.66446e-90	2.86059	up	[R]	General function prediction only	Molecular Function: O-methyltransferase activity (GO:0008171);;	K00588|3.2e-147|ats:109746743|K00588 caffeoyl-CoA O-methyltransferase [EC:2.1.1.104] | (RefSeq) LOC109746743; caffeoyl-CoA O-methyltransferase 1	Phenylpropanoid biosynthesis (ko00940);; Flavonoid biosynthesis (ko00941);; Stilbenoid, diarylheptanoid and gingerol biosynthesis (ko00945)	[Q]	Secondary metabolites biosynthesis, transport and catabolism	O-methyltransferase	Caffeoyl-CoA O-methyltransferase 1 OS=Zea mays OX=4577 GN=CCOAOMT1 PE=2 SV=1	Q	Secondary metabolites biosynthesis, transport and catabolism	caffeoyl-CoA O-methyltransferase 1 [Aegilops tauschii subsp. tauschii]
TraesCS7D03G0284000	5.47374	5.36917	4.68417	27.4692	16.8661	26.2153	6.13117e-23	2.2462	up	--	--	Cellular Component: integral component of membrane (GO:0016021);;	--	--	--	--	Early nodulin 93 ENOD93 protein	Early nodulin-93 OS=Glycine max OX=3847 PE=2 SV=1	S	Function unknown	early nodulin-93-like [Aegilops tauschii subsp. tauschii]
TraesCS7D03G0282500	0.165399	0.164504	0.173617	0.937598	1.41232	1.18235	6.72643e-18	2.86345	up	--		Molecular Function: protein serine/threonine kinase activity (GO:0004674);; Molecular Function: ATP binding (GO:0005524);; Biological Process: recognition of pollen (GO:0048544);;	K13420|1.7e-53|mesc:110601988|K13420 LRR receptor-like serine/threonine-protein kinase FLS2 [EC:2.7.11.1] | (RefSeq) LRR receptor-like serine/threonine-protein kinase FLS2	MAPK signaling pathway - plant (ko04016);; Plant-pathogen interaction (ko04626)	--	--	Protein kinase domain	Putative receptor protein kinase ZmPK1 OS=Zea mays OX=4577 GN=PK1 PE=2 SV=2	T	Signal transduction mechanisms	putative receptor protein kinase ZmPK1 [Aegilops tauschii subsp. tauschii]
TraesCS7D03G0281400	2.32126	2.08055	1.44931	3.86315	4.79688	3.83951	2.26792e-06	1.16148	up	--	--	Molecular Function: protein dimerization activity (GO:0046983);;	K12126|1.1e-25|cmos:111444298|K12126 phytochrome-interacting factor 3 | (RefSeq) transcription factor PIF3-like isoform X1	Plant hormone signal transduction (ko04075);; Circadian rhythm - plant (ko04712)	--	--	Helix-loop-helix DNA-binding domain	Transcription factor SPATULA OS=Arabidopsis thaliana OX=3702 GN=SPT PE=1 SV=1	K	Transcription	transcription factor PIF3-like [Aegilops tauschii subsp. tauschii]
TraesCS7D03G0275400	0.594155	0.591829	0.789958	5.21352	4.21541	4.05031	1.30472e-40	2.84228	up	[H]	Coenzyme transport and metabolism	Biological Process: protoporphyrinogen IX biosynthetic process (GO:0006782);; Molecular Function: glutamyl-tRNA reductase activity (GO:0008883);; Molecular Function: NADP binding (GO:0050661);;	K02492|1.0e-285|ats:109785066|K02492 glutamyl-tRNA reductase [EC:1.2.1.70] | (RefSeq) LOC109785066; glutamyl-tRNA reductase 3, chloroplastic	Porphyrin and chlorophyll metabolism (ko00860)	--	--	Glutamyl-tRNAGlu reductase, N-terminal domain	Glutamyl-tRNA reductase 3, chloroplastic OS=Hordeum vulgare OX=4513 GN=HEMA3 PE=2 SV=1	H	Coenzyme transport and metabolism	glutamyl-tRNA reductase 3, chloroplastic [Aegilops tauschii subsp. tauschii]
TraesCS7D03G0273000	0.155175	0.125143	0.128993	0.847924	1.04159	2.38998	1.62248e-10	3.43926	up	--	--	Molecular Function: peroxidase activity (GO:0004601);; Cellular Component: extracellular region (GO:0005576);; Biological Process: response to oxidative stress (GO:0006979);; Molecular Function: heme binding (GO:0020037);; Biological Process: hydrogen peroxide catabolic process (GO:0042744);; Molecular Function: metal ion binding (GO:0046872);;	K00430|7.7e-181|ats:109739222|K00430 peroxidase [EC:1.11.1.7] | (RefSeq) LOC109739222; peroxidase P7-like	Phenylpropanoid biosynthesis (ko00940)	--	--	Peroxidase	Peroxidase 70 OS=Zea mays OX=4577 GN=PER70 PE=1 SV=1	Q	Secondary metabolites biosynthesis, transport and catabolism	peroxidase P7-like [Aegilops tauschii subsp. tauschii]
TraesCS7D03G0269400	5.39167	6.44092	5.72699	2.77985	1.90111	2.00378	5.44944e-11	-1.31628	down	--	--	Cellular Component: integral component of membrane (GO:0016021);; Molecular Function: transmembrane transporter activity (GO:0022857);;	K14638|1.4e-267|ats:109768228|K14638 solute carrier family 15 (peptide/histidine transporter), member 3/4 | (RefSeq) LOC109768228; protein NRT1/ PTR FAMILY 2.7-like	--	[E]	Amino acid transport and metabolism	POT family	Protein NRT1/ PTR FAMILY 2.3 OS=Arabidopsis thaliana OX=3702 GN=NPF2.3 PE=2 SV=1	E	Amino acid transport and metabolism	protein NRT1/ PTR FAMILY 2.3-like [Aegilops tauschii subsp. tauschii]
TraesCS7D03G0264000	0.449141	0.342252	0.530515	1.45947	1.15622	1.62563	6.36853e-11	1.75503	up	[G]	Carbohydrate transport and metabolism	Molecular Function: glycogen (starch) synthase activity (GO:0004373);; Cellular Component: amyloplast (GO:0009501);; Cellular Component: chloroplast (GO:0009507);; Biological Process: starch biosynthetic process (GO:0019252);;	K00703|0.0e+00|ats:109782951|K00703 starch synthase [EC:2.4.1.21] | (RefSeq) LOC109782951; starch synthase 1, chloroplastic/amyloplastic	Starch and sucrose metabolism (ko00500)	--	--	Starch synthase catalytic domain	Starch synthase 1, chloroplastic/amyloplastic OS=Triticum aestivum OX=4565 GN=WSSI-2 PE=2 SV=2	H	Coenzyme transport and metabolism	unnamed protein product [Triticum turgidum subsp. durum]
TraesCS7D03G0255700	1.2077	1.31207	1.33827	6.39745	4.86658	5.70488	4.26246e-49	2.21053	up	[V]	Defense mechanisms	Molecular Function: ATP binding (GO:0005524);; Cellular Component: integral component of membrane (GO:0016021);; Molecular Function: ATPase activity (GO:0016887);; Molecular Function: ATPase-coupled transmembrane transporter activity (GO:0042626);;	K05666|0.0e+00|egu:105040749|K05666 ATP-binding cassette, subfamily C (CFTR/MRP), member 2 | (RefSeq) ABC transporter C family member 10-like isoform X1	ABC transporters (ko02010)	[Q]	Secondary metabolites biosynthesis, transport and catabolism	ABC transporter	ABC transporter C family member 10 OS=Arabidopsis thaliana OX=3702 GN=ABCC10 PE=2 SV=2	Q	Secondary metabolites biosynthesis, transport and catabolism	ABC transporter C family member 10-like [Aegilops tauschii subsp. tauschii]
TraesCS7D03G0255000	1.65872	1.50103	1.83658	5.12195	4.66509	5.23197	7.3807e-36	1.66037	up	[V]	Defense mechanisms	Molecular Function: ATP binding (GO:0005524);; Cellular Component: integral component of membrane (GO:0016021);; Molecular Function: ATPase activity (GO:0016887);; Molecular Function: ATPase-coupled transmembrane transporter activity (GO:0042626);;	K05666|0.0e+00|egu:105040749|K05666 ATP-binding cassette, subfamily C (CFTR/MRP), member 2 | (RefSeq) ABC transporter C family member 10-like isoform X1	ABC transporters (ko02010)	[Q]	Secondary metabolites biosynthesis, transport and catabolism	ABC transporter	ABC transporter C family member 10 OS=Arabidopsis thaliana OX=3702 GN=ABCC10 PE=2 SV=2	Q	Secondary metabolites biosynthesis, transport and catabolism	ABC transporter C family member 10-like [Aegilops tauschii subsp. tauschii]
TraesCS7D03G0254800	0.141156	0.10734	0.180791	1.62911	1.20364	1.45051	2.01736e-23	3.35917	up	[O]	Posttranslational modification, protein turnover, chaperones	Molecular Function: serine-type endopeptidase activity (GO:0004252);;	K15333|8.2e-84|nsy:104224633|K15333 tRNA guanosine-2'-O-methyltransferase [EC:2.1.1.34] | (RefSeq) uncharacterized protein LOC104224633	--	--	--	Subtilase family	Subtilisin-like protease SBT3.9 OS=Arabidopsis thaliana OX=3702 GN=SBT3.9 PE=3 SV=1	O	Posttranslational modification, protein turnover, chaperones	subtilisin-like protease SBT3.9 [Aegilops tauschii subsp. tauschii]
TraesCS7D03G0254700	0.942889	0.899725	1.10235	18.0839	12.7623	13.235	7.5183e-100	3.97925	up	[O]	Posttranslational modification, protein turnover, chaperones	Molecular Function: serine-type endopeptidase activity (GO:0004252);;	K15333|7.3e-80|nsy:104224633|K15333 tRNA guanosine-2'-O-methyltransferase [EC:2.1.1.34] | (RefSeq) uncharacterized protein LOC104224633	--	--	--	Subtilase family	Subtilisin-like protease SBT3.9 OS=Arabidopsis thaliana OX=3702 GN=SBT3.9 PE=3 SV=1	O	Posttranslational modification, protein turnover, chaperones	subtilisin-like protease SBT3.9 [Aegilops tauschii subsp. tauschii]
TraesCS7D03G0254500	0.203919	0.168098	0.279634	3.30711	4.03737	3.30863	9.83273e-68	4.09602	up	[O]	Posttranslational modification, protein turnover, chaperones	Molecular Function: serine-type endopeptidase activity (GO:0004252);;	K15333|2.1e-53|nsy:104224633|K15333 tRNA guanosine-2'-O-methyltransferase [EC:2.1.1.34] | (RefSeq) uncharacterized protein LOC104224633	--	--	--	Subtilase family	Subtilisin-like protease SBT3.9 OS=Arabidopsis thaliana OX=3702 GN=SBT3.9 PE=3 SV=1	O	Posttranslational modification, protein turnover, chaperones	subtilisin-like protease SBT3.9 [Aegilops tauschii subsp. tauschii]
TraesCS7D03G0250800	15.4001	9.87141	11.8798	45.1548	41.5377	50.862	2.65149e-28	1.96313	up	[IR]	Lipid transport and metabolism;; General function prediction only	Molecular Function: hydrolase activity, acting on ester bonds (GO:0016788);;	K01206|3.6e-35|csat:104750593|K01206 alpha-L-fucosidase [EC:3.2.1.51] | (RefSeq) alpha-L-fucosidase 3-like	Other glycan degradation (ko00511)	--	--	GDSL-like Lipase/Acylhydrolase	GDSL esterase/lipase At5g45910 OS=Arabidopsis thaliana OX=3702 GN=At5g45910 PE=2 SV=1	S	Function unknown	GDSL esterase/lipase At5g45910-like [Aegilops tauschii subsp. tauschii]
TraesCS7D03G0243800	0.733283	0.741011	0.750912	4.35933	4.28614	3.92134	2.02578e-38	2.56862	up	--	--	Molecular Function: transferase activity, transferring acyl groups other than amino-acyl groups (GO:0016747);;	K20240|2.0e-54|lja:Lj4g3v0342290.1|K20240 spermidine dicoumaroyl transferase [EC:2.3.1.249] | (RefSeq) Lj4g3v0342290.1; -	--	--	--	Transferase family	3'-N-debenzoyl-2'-deoxytaxol N-benzoyltransferase OS=Taxus canadensis OX=88032 GN=TAX10 PE=1 SV=1	S	Function unknown	taxadien-5-alpha-ol O-acetyltransferase-like [Aegilops tauschii subsp. tauschii]
TraesCS7D03G0231700	161.201	143.493	117.477	287.61	212.016	308.696	1.20886e-07	1.00374	up	--	--	Molecular Function: actin binding (GO:0003779);; Cellular Component: cytoskeleton (GO:0005856);;	K05759|7.8e-71|ats:109750496|K05759 profilin | (RefSeq) LOC109750496; profilin-1	--	[Z]	Cytoskeleton	Profilin	Profilin-1 OS=Hordeum vulgare OX=4513 GN=PRO1 PE=2 SV=1	Z	Cytoskeleton	profilin-1 [Aegilops tauschii subsp. tauschii]
TraesCS7D03G0231000	5.72084	6.37143	4.32359	54.2132	40.2787	41.3469	1.87083e-55	3.11097	up	--	--	--	--	--	--	--	--	--	--	--	uncharacterized protein LOC109750506 [Aegilops tauschii subsp. tauschii]
TraesCS7D03G0221300	3.57841	2.81811	4.27308	1.47451	1.4464	1.80002	3.16608e-06	-1.08934	down	[M]	Cell wall/membrane/envelope biogenesis	Molecular Function: hydrolase activity, hydrolyzing O-glycosyl compounds (GO:0004553);; Cellular Component: cell wall (GO:0005618);; Biological Process: xyloglucan metabolic process (GO:0010411);; Molecular Function: xyloglucan:xyloglucosyl transferase activity (GO:0016762);; Biological Process: cell wall biogenesis (GO:0042546);; Cellular Component: apoplast (GO:0048046);; Biological Process: ce…	K08235|1.9e-166|ats:109761759|K08235 xyloglucan:xyloglucosyl transferase [EC:2.4.1.207] | (RefSeq) LOC109761759; xyloglucan endotransglycosylase/hydrolase protein 8-like	--	--	--	Glycosyl hydrolases family 16	Xyloglucan endotransglycosylase/hydrolase protein 8 OS=Oryza sativa subsp. japonica OX=39947 GN=XTH8 PE=1 SV=1	G	Carbohydrate transport and metabolism	xyloglucan endotransglycosylase/hydrolase protein 8-like [Aegilops tauschii subsp. tauschii]
TraesCS7D03G0221000	0.57253	0.592419	0.680993	2.40724	2.0748	2.2029	9.36978e-14	1.92232	up	--	--	Molecular Function: ADP binding (GO:0043531);;	K15078|1.9e-29|tcc:18614561|K15078 structure-specific endonuclease subunit SLX1 [EC:3.6.1.-] | (RefSeq) putative disease resistance protein RGA3	--	--	--	NB-ARC domain	Disease resistance protein RGA2 OS=Solanum bulbocastanum OX=147425 GN=RGA2 PE=1 SV=1	T	Signal transduction mechanisms	unnamed protein product [Triticum turgidum subsp. durum]
TraesCS7D03G0219800	7.51294	8.73207	8.07261	3.46574	3.13504	3.63814	6.61688e-13	-1.17273	down	[E]	Amino acid transport and metabolism	Molecular Function: cysteine synthase activity (GO:0004124);; Biological Process: cysteine biosynthetic process from serine (GO:0006535);;	K01738|2.6e-197|ats:109761755|K01738 cysteine synthase [EC:2.5.1.47] | (RefSeq) LOC109761755; cysteine synthase-like	Cysteine and methionine metabolism (ko00270);; Sulfur metabolism (ko00920);; Carbon metabolism (ko01200);; Biosynthesis of amino acids (ko01230)	[E]	Amino acid transport and metabolism	Pyridoxal-phosphate dependent enzyme	Cysteine synthase, chloroplastic/chromoplastic OS=Solanum tuberosum OX=4113 PE=2 SV=1	E	Amino acid transport and metabolism	cysteine synthase-like [Aegilops tauschii subsp. tauschii]
TraesCS7D03G0201500	0.630172	0.588817	0.986282	1.62814	1.58212	1.79866	2.00933e-07	1.26216	up	--	--	Cellular Component: integral component of membrane (GO:0016021);;	K13466|1.9e-80|cic:CICLE_v10017769mg|K13466 EIX receptor 1/2 | (RefSeq) hypothetical protein	Plant-pathogen interaction (ko04626)	--	--	Leucine rich repeat	Receptor-like protein EIX2 OS=Solanum lycopersicum OX=4081 GN=EIX2 PE=1 SV=2	S	Function unknown	probable leucine-rich repeat receptor-like protein kinase At1g35710 [Aegilops tauschii subsp. tauschii]
TraesCS7D03G0201400	0.399079	0.315881	0.385024	2.33967	3.0198	1.31547	2.96551e-15	2.68439	up	--		Molecular Function: protein kinase activity (GO:0004672);; Molecular Function: calcium ion binding (GO:0005509);; Molecular Function: ATP binding (GO:0005524);; Molecular Function: polysaccharide binding (GO:0030247);;	K23544|1.0e-92|brp:103842861|K23544 serine incorporator 1/3 | (RefSeq) serine incorporator 3	--	--	--	Protein kinase domain	Wall-associated receptor kinase 2 OS=Arabidopsis thaliana OX=3702 GN=WAK2 PE=1 SV=1	T	Signal transduction mechanisms	wall-associated receptor kinase 2-like isoform X1 [Aegilops tauschii subsp. tauschii]
TraesCS7D03G0200600	1.58651	1.88659	1.94531	4.45351	3.19709	2.69722	1.73564e-05	1.01259	up	--		Molecular Function: protein kinase activity (GO:0004672);; Molecular Function: calcium ion binding (GO:0005509);; Molecular Function: ATP binding (GO:0005524);; Molecular Function: polysaccharide binding (GO:0030247);;	K23544|4.3e-99|brp:103842861|K23544 serine incorporator 1/3 | (RefSeq) serine incorporator 3	--	--	--	Protein kinase domain	Wall-associated receptor kinase 2 OS=Arabidopsis thaliana OX=3702 GN=WAK2 PE=1 SV=1	T	Signal transduction mechanisms	wall-associated receptor kinase 3-like isoform X2 [Aegilops tauschii subsp. tauschii]
TraesCS7D03G0199900	10.063	9.01058	9.45805	30.9896	29.7062	31.9174	1.15236e-16	1.7628	up	--	--	--	--	--	--	--	Cysteine-rich TM module stress tolerance	--	S	Function unknown	hypothetical protein D1007_42847 [Hordeum vulgare]
TraesCS7D03G0198400	1.24578	1.52406	1.3392	4.0603	3.44129	2.64863	2.00648e-09	1.37738	up	--		Molecular Function: protein kinase activity (GO:0004672);; Molecular Function: calcium ion binding (GO:0005509);; Molecular Function: ATP binding (GO:0005524);; Molecular Function: polysaccharide binding (GO:0030247);;	K23544|3.9e-102|brp:103842861|K23544 serine incorporator 1/3 | (RefSeq) serine incorporator 3	--	--	--	Protein kinase domain	Wall-associated receptor kinase 5 OS=Arabidopsis thaliana OX=3702 GN=WAK5 PE=2 SV=1	T	Signal transduction mechanisms	wall-associated receptor kinase 3-like isoform X1 [Aegilops tauschii subsp. tauschii]
TraesCS7D03G0196100	0.549858	0.413078	1.31144	18.3037	16.6412	16.7806	6.3028e-62	4.59461	up	[P]	Inorganic ion transport and metabolism	Molecular Function: carbonate dehydratase activity (GO:0004089);; Molecular Function: zinc ion binding (GO:0008270);;	K01674|3.4e-155|ats:109755854|K01674 carbonic anhydrase [EC:4.2.1.1] | (RefSeq) LOC109755854; alpha carbonic anhydrase 7-like	Nitrogen metabolism (ko00910)	[R]	General function prediction only	Eukaryotic-type carbonic anhydrase	Alpha carbonic anhydrase 7 OS=Arabidopsis thaliana OX=3702 GN=ACA7 PE=2 SV=1	P	Inorganic ion transport and metabolism	alpha carbonic anhydrase 7-like [Aegilops tauschii subsp. tauschii]
TraesCS7D03G0195800	0.134946	0.059004	0.117285	8.86768	7.06142	8.10909	3.78028e-49	6.28637	up	[P]	Inorganic ion transport and metabolism	Molecular Function: carbonate dehydratase activity (GO:0004089);; Molecular Function: zinc ion binding (GO:0008270);;	K01674|3.6e-158|ats:109755857|K01674 carbonic anhydrase [EC:4.2.1.1] | (RefSeq) LOC109755857; alpha carbonic anhydrase 7-like	Nitrogen metabolism (ko00910)	[R]	General function prediction only	Eukaryotic-type carbonic anhydrase	Alpha carbonic anhydrase 7 OS=Arabidopsis thaliana OX=3702 GN=ACA7 PE=2 SV=1	P	Inorganic ion transport and metabolism	alpha carbonic anhydrase 7-like [Aegilops tauschii subsp. tauschii]
TraesCS7D03G0195100	0.04206	0	0	3.15449	2.39554	3.03496	2.04812e-12	7.71936	up	[P]	Inorganic ion transport and metabolism	Molecular Function: carbonate dehydratase activity (GO:0004089);; Molecular Function: zinc ion binding (GO:0008270);;	K01674|1.1e-150|ats:109755859|K01674 carbonic anhydrase [EC:4.2.1.1] | (RefSeq) LOC109755859; alpha carbonic anhydrase 7-like	Nitrogen metabolism (ko00910)	[R]	General function prediction only	Eukaryotic-type carbonic anhydrase	Alpha carbonic anhydrase 7 OS=Arabidopsis thaliana OX=3702 GN=ACA7 PE=2 SV=1	P	Inorganic ion transport and metabolism	alpha carbonic anhydrase 7-like [Aegilops tauschii subsp. tauschii]
TraesCS7D03G0195000	11.0303	10.2997	11.8811	24.6965	27.3013	28.3033	4.74868e-27	1.35103	up	--	--	Molecular Function: peroxidase activity (GO:0004601);; Cellular Component: extracellular region (GO:0005576);; Biological Process: response to oxidative stress (GO:0006979);; Molecular Function: heme binding (GO:0020037);; Biological Process: hydrogen peroxide catabolic process (GO:0042744);; Molecular Function: metal ion binding (GO:0046872);;	K00430|1.1e-195|ats:109755856|K00430 peroxidase [EC:1.11.1.7] | (RefSeq) LOC109755856; peroxidase 1-like	Phenylpropanoid biosynthesis (ko00940)	--	--	Peroxidase	Peroxidase 1 OS=Zea mays OX=4577 GN=PER1 PE=1 SV=1	Q	Secondary metabolites biosynthesis, transport and catabolism	peroxidase 1-like [Aegilops tauschii subsp. tauschii]
TraesCS7D03G0194900	0.954478	0.709907	1.27181	30.942	23.447	30.5032	8.70982e-132	4.93892	up	[P]	Inorganic ion transport and metabolism	Molecular Function: carbonate dehydratase activity (GO:0004089);; Molecular Function: zinc ion binding (GO:0008270);;	K01674|6.2e-158|ats:109755851|K01674 carbonic anhydrase [EC:4.2.1.1] | (RefSeq) LOC109755851; alpha carbonic anhydrase 7-like	Nitrogen metabolism (ko00910)	[R]	General function prediction only	Eukaryotic-type carbonic anhydrase	Alpha carbonic anhydrase 7 OS=Arabidopsis thaliana OX=3702 GN=ACA7 PE=2 SV=1	P	Inorganic ion transport and metabolism	alpha carbonic anhydrase 7-like [Aegilops tauschii subsp. tauschii]
TraesCS7D03G0194500	0.17016	0.155292	0.097877	1.46812	1.31908	1.07334	3.66627e-09	3.15871	up	[M]	Cell wall/membrane/envelope biogenesis	Molecular Function: protein kinase activity (GO:0004672);; Molecular Function: ATP binding (GO:0005524);;	K13415|7.9e-72|han:110929858|K13415 protein brassinosteroid insensitive 1 [EC:2.7.10.1 2.7.11.1] | (RefSeq) systemin receptor SR160-like	Plant hormone signal transduction (ko04075)	--	--	Protein kinase domain	MDIS1-interacting receptor like kinase 2 OS=Arabidopsis thaliana OX=3702 GN=MIK2 PE=1 SV=3	T	Signal transduction mechanisms	probable leucine-rich repeat receptor-like protein kinase At1g35710 [Aegilops tauschii subsp. tauschii]
TraesCS7D03G0189100	14.1835	14.9553	22.9898	5.69227	6.44524	5.37029	6.40878e-13	-1.48454	down	--	--	--	--	--	--	--	Dormancy/auxin associated protein	Dormancy-associated protein homolog 3 OS=Arabidopsis thaliana OX=3702 GN=At1g56220 PE=1 SV=1	S	Function unknown	dormancy-associated protein homolog 3-like [Aegilops tauschii subsp. tauschii]
TraesCS7D03G0183900	0.456779	0.448818	0.707693	1.98657	1.25835	1.13706	2.65395e-06	1.52257	up	[M]	Cell wall/membrane/envelope biogenesis	Biological Process: defense response to oomycetes (GO:0002229);; Molecular Function: transmembrane receptor protein serine/threonine kinase activity (GO:0004675);; Molecular Function: ATP binding (GO:0005524);; Cellular Component: plasma membrane (GO:0005886);; Biological Process: defense response (GO:0006952);; Cellular Component: integral component of membrane (GO:0016021);; Molecular Function:…	K01176|1.2e-73|sbi:8065370|K01176 alpha-amylase [EC:3.2.1.1] | (RefSeq) alpha-amylase isozyme 2A	Starch and sucrose metabolism (ko00500)	--	--	Legume lectin domain	L-type lectin-domain containing receptor kinase SIT2 OS=Oryza sativa subsp. japonica OX=39947 GN=SIT2 PE=2 SV=2	T	Signal transduction mechanisms	lectin receptor kinase 2 [Triticum aestivum]
TraesCS7D03G0182600	5.24807	7.75809	7.53123	2.95512	3.49698	3.26158	2.49363e-05	-1.00066	down	--	--	--	--	--	--	--	--	--	--	--	predicted protein [Hordeum vulgare subsp. vulgare]
TraesCS7D03G0182000	11.7603	10.0426	8.86808	1.84375	2.00464	1.78179	2.99654e-35	-2.36982	down	[H]	Coenzyme transport and metabolism	Molecular Function: O-methyltransferase activity (GO:0008171);; Biological Process: methylation (GO:0032259);; Molecular Function: protein dimerization activity (GO:0046983);;	K16040|2.9e-122|obr:102711544|K16040 trans-resveratrol di-O-methyltransferase [EC:2.1.1.240] | (RefSeq) probable O-methyltransferase 2	Stilbenoid, diarylheptanoid and gingerol biosynthesis (ko00945)	[R]	General function prediction only	O-methyltransferase domain	Probable O-methyltransferase 2 OS=Sorghum bicolor OX=4558 GN=OMT2 PE=2 SV=1	S	Function unknown	probable O-methyltransferase 2 [Aegilops tauschii subsp. tauschii]
TraesCS7D03G0181500	4.63577	5.02484	6.21371	1.81723	2.44089	1.78397	8.38079e-12	-1.30862	down	[T]	Signal transduction mechanisms	Molecular Function: protein kinase activity (GO:0004672);; Molecular Function: ubiquitin-protein transferase activity (GO:0004842);; Molecular Function: ATP binding (GO:0005524);;	K17609|8.1e-91|eus:EUTSA_v10026931mg|K17609 nucleoredoxin [EC:1.8.1.8] | (RefSeq) hypothetical protein	--	--	--	Protein kinase domain	U-box domain-containing protein 52 OS=Arabidopsis thaliana OX=3702 GN=PUB52 PE=2 SV=1	T	Signal transduction mechanisms	U-box domain-containing protein 35-like [Aegilops tauschii subsp. tauschii]
TraesCS7D03G0180700	3.21887	2.36085	1.84829	0.490626	0.87052	1.63957	0.00465587	-1.24789	down	--	--	Cellular Component: nucleus (GO:0005634);; Biological Process: regulation of transcription, DNA-templated (GO:0006355);; Molecular Function: sequence-specific DNA binding (GO:0043565);;	K09338|5.9e-80|ats:109755558|K09338 homeobox-leucine zipper protein | (RefSeq) LOC109755558; homeobox-leucine zipper protein HOX2-like	--	[K]	Transcription	Homeodomain	Homeobox-leucine zipper protein HOX28 OS=Oryza sativa subsp. indica OX=39946 GN=HOX28 PE=2 SV=2	K	Transcription	homeobox-leucine zipper protein HOX28-like [Aegilops tauschii subsp. tauschii]
TraesCS7D03G0180100	17.4155	17.2624	17.3024	57.8022	46.1745	48.732	4.74575e-34	1.62889	up	[O]	Posttranslational modification, protein turnover, chaperones	Molecular Function: protein binding (GO:0005515);;	K00799|2.8e-134|ats:109761824|K00799 glutathione S-transferase [EC:2.5.1.18] | (RefSeq) LOC109761824; probable glutathione S-transferase	Glutathione metabolism (ko00480)	[O]	Posttranslational modification, protein turnover, chaperones	Glutathione S-transferase, N-terminal domain	Probable glutathione S-transferase OS=Nicotiana tabacum OX=4097 PE=2 SV=1	O	Posttranslational modification, protein turnover, chaperones	probable glutathione S-transferase [Aegilops tauschii subsp. tauschii]
TraesCS7D03G0166800	0.943708	1.17907	1.34439	2.10043	3.62361	2.57639	3.0972e-06	1.33644	up	--	--	Molecular Function: AT DNA binding (GO:0003680);; Molecular Function: DNA-binding transcription factor activity (GO:0003700);; Cellular Component: nucleus (GO:0005634);;	--	--	--	--	Plants and Prokaryotes Conserved (PCC) domain	AT-hook motif nuclear-localized protein 22 OS=Arabidopsis thaliana OX=3702 GN=AHL22 PE=1 SV=1	K	Transcription	AT-hook motif nuclear-localized protein 18-like [Aegilops tauschii subsp. tauschii]
TraesCS7D03G0157400	2.0806	2.52443	2.63748	12.0759	12.8134	11.7765	1.60791e-54	2.41418	up	--	--	--	K15198|1.6e-82|sbi:8069083|K15198 transcription factor TFIIIB component B'' | (RefSeq) uncharacterized protein LOC8069083 isoform X1	--	--	--	Myelodysplasia-myeloid leukemia factor 1-interacting protein	--	S	Function unknown	collagen alpha-1(III) chain-like [Aegilops tauschii subsp. tauschii]
TraesCS7D03G0157300	0.941228	0.981845	2.41323	15.5207	17.8791	18.1451	4.16845e-43	3.65779	up	[O]	Posttranslational modification, protein turnover, chaperones	Cellular Component: cellular_component (GO:0005575);; Cellular Component: intracellular (GO:0005622);; Cellular Component: obsolete cell (GO:0005623);; Cellular Component: cytoplasm (GO:0005737);; Cellular Component: mitochondrion (GO:0005739);; Cellular Component: mitochondrial matrix (GO:0005759);; Biological Process: sulfur compound metabolic process (GO:0006790);; Biological Process: biologic…	K22073|1.5e-236|ats:109752666|K22073 transferase CAF17, mitochondrial [EC:2.1.-.-] | (RefSeq) LOC109752666; putative transferase At4g12130, mitochondrial	--	[K]	Transcription	--	Putative transferase At4g12130, mitochondrial OS=Arabidopsis thaliana OX=3702 GN=At4g12130 PE=1 SV=1	K	Transcription	putative transferase At4g12130, mitochondrial [Aegilops tauschii subsp. tauschii]
TraesCS7D03G0155600	0	0	0.191541	2.50614	2.83661	3.49989	2.22173e-11	5.70381	up	--	--	--	--	--	--	--	--	--	--	--	uncharacterized protein LOC109765336 [Aegilops tauschii subsp. tauschii]
TraesCS7D03G0153300	3.72113	3.06973	1.97984	6.43385	7.01282	7.01603	0.000743655	1.28059	up	--	--	--	--	--	--	--	--	--	--	--	hypothetical protein TRIUR3_02021 [Triticum urartu]
TraesCS7D03G0152900	0.356436	0.603347	0.300705	4.57039	3.4433	4.71331	3.57854e-17	3.31249	up	--	--	--	--	--	--	--	--	--	--	--	uncharacterized protein LOC109760545 [Aegilops tauschii subsp. tauschii]
TraesCS7D03G0152600	10.3929	8.82504	14.1893	3.01914	3.09396	4.45228	1.3377e-14	-1.57747	down	[T]	Signal transduction mechanisms	Molecular Function: ATP binding (GO:0005524);; Cellular Component: integral component of membrane (GO:0016021);; Molecular Function: ATPase activity (GO:0016887);;	K05681|1.4e-170|nau:109228191|K05681 ATP-binding cassette, subfamily G (WHITE), member 2 | (RefSeq) ABC transporter G family member 9-like	ABC transporters (ko02010)	[Q]	Secondary metabolites biosynthesis, transport and catabolism	ABC-2 type transporter	ABC transporter G family member 14 OS=Arabidopsis thaliana OX=3702 GN=ABCG14 PE=1 SV=1	Q	Secondary metabolites biosynthesis, transport and catabolism	ABC transporter G family member 14 [Aegilops tauschii subsp. tauschii]
TraesCS7D03G0150600	8.62372	8.75932	7.75973	3.04727	2.79313	2.59056	5.33453e-18	-1.50494	down	[I]	Lipid transport and metabolism	Biological Process: phospholipid metabolic process (GO:0006644);; Molecular Function: phosphatidate phosphatase activity (GO:0008195);; Cellular Component: integral component of membrane (GO:0016021);;	K18693|9.0e-179|ats:109764557|K18693 diacylglycerol diphosphate phosphatase / phosphatidate phosphatase [EC:3.1.3.81 3.1.3.4] | (RefSeq) LOC109764557; lipid phosphate phosphatase 2-like isoform X1	Glycerolipid metabolism (ko00561);; Glycerophospholipid metabolism (ko00564)	[I]	Lipid transport and metabolism	PAP2 superfamily	Lipid phosphate phosphatase 2 OS=Arabidopsis thaliana OX=3702 GN=LPP2 PE=2 SV=1	I	Lipid transport and metabolism	lipid phosphate phosphatase 2-like isoform X1 [Aegilops tauschii subsp. tauschii]
TraesCS7D03G0149700	12.9644	10.9158	10.5442	64.6938	37.6839	63.5565	4.10678e-30	2.3377	up	[E]	Amino acid transport and metabolism	Molecular Function: 3-phosphoshikimate 1-carboxyvinyltransferase activity (GO:0003866);; Biological Process: aromatic amino acid family biosynthetic process (GO:0009073);; Biological Process: chorismate biosynthetic process (GO:0009423);;	K00800|8.1e-280|ats:109744873|K00800 3-phosphoshikimate 1-carboxyvinyltransferase [EC:2.5.1.19] | (RefSeq) LOC109744873; 3-phosphoshikimate 1-carboxyvinyltransferase 2-like	Phenylalanine, tyrosine and tryptophan biosynthesis (ko00400);; Biosynthesis of amino acids (ko01230)	[E]	Amino acid transport and metabolism	EPSP synthase (3-phosphoshikimate 1-carboxyvinyltransferase)	3-phosphoshikimate 1-carboxyvinyltransferase, chloroplastic OS=Petunia hybrida OX=4102 PE=1 SV=1	E	Amino acid transport and metabolism	5-enolpyruvylshikimate 3-phosphate synthase [Triticum aestivum]
TraesCS7D03G0143500	12.1004	10.8462	12.9009	67.263	58.1467	54.1193	2.2189e-76	2.40269	up	[E]	Amino acid transport and metabolism	Biological Process: arginine catabolic process (GO:0006527);; Biological Process: spermidine biosynthetic process (GO:0008295);; Molecular Function: arginine decarboxylase activity (GO:0008792);;	K01583|0.0e+00|ats:109774157|K01583 arginine decarboxylase [EC:4.1.1.19] | (RefSeq) LOC109774157; arginine decarboxylase 1	Arginine and proline metabolism (ko00330)	--	--	Pyridoxal-dependent decarboxylase, pyridoxal binding domain	Arginine decarboxylase 1 OS=Oryza sativa subsp. japonica OX=39947 GN=ADC1 PE=1 SV=1	H	Coenzyme transport and metabolism	arginine decarboxylase [Triticum aestivum]
TraesCS7D03G0142700	1.16789	1.8366	1.7253	4.79978	3.80234	4.08405	3.60052e-12	1.49436	up	[I]	Lipid transport and metabolism	Biological Process: response to acid chemical (GO:0001101);; Cellular Component: cellular_component (GO:0005575);; Cellular Component: cell wall (GO:0005618);; Cellular Component: obsolete cell (GO:0005623);; Biological Process: cellular aromatic compound metabolic process (GO:0006725);; Biological Process: transport (GO:0006810);; Biological Process: water transport (GO:0006833);; Biological Pro…	--	--	[R]	General function prediction only	alpha/beta hydrolase fold	Probable lysophospholipase BODYGUARD 3 OS=Arabidopsis thaliana OX=3702 GN=BDG3 PE=2 SV=1	S	Function unknown	probable lysophospholipase BODYGUARD 1 [Aegilops tauschii subsp. tauschii]
TraesCS7D03G0138900	0.037849	0.100807	0.183539	5.2973	5.59821	5.30315	8.67747e-44	5.72872	up	--	--	Cellular Component: nucleosome (GO:0000786);; Molecular Function: DNA binding (GO:0003677);; Biological Process: nucleosome assembly (GO:0006334);; Cellular Component: host cell nucleus (GO:0042025);;	K11275|7.2e-69|ats:109744299|K11275 histone H1/5 | (RefSeq) LOC109744299; histone H1-like isoform X1	--	--	--	linker histone H1 and H5 family	Histone H1 OS=Solanum pennellii OX=28526 PE=2 SV=1	B	Chromatin structure and dynamics	histone H1-like isoform X1 [Aegilops tauschii subsp. tauschii]
TraesCS7D03G0132200	23.5363	30.6284	32.7998	154.371	104.648	122.569	1.12034e-34	2.20968	up	--	--	--	--	--	--	--	--	--	--	--	unnamed protein product [Triticum turgidum subsp. durum]
TraesCS7D03G0128300	2.29181	2.16211	1.9742	5.13122	4.73966	4.66065	1.26303e-10	1.24804	up	[F]	Nucleotide transport and metabolism	Molecular Function: catalytic activity (GO:0003824);; Biological Process: nucleoside metabolic process (GO:0009116);;	--	--	--	--	Phosphorylase superfamily	Bark storage protein A OS=Populus deltoides OX=3696 GN=BSPA PE=2 SV=1	F	Nucleotide transport and metabolism	bark storage protein A-like [Aegilops tauschii subsp. tauschii]
TraesCS7D03G0124600	0.226311	0.326088	0.218195	1.55882	1.19364	1.32482	5.87399e-10	2.4409	up	--	--	--	--	--	--	--	--	--	--	--	uncharacterized protein LOC109749478 [Aegilops tauschii subsp. tauschii]
TraesCS7D03G0124500	0.753171	0.482075	0.96485	3.0285	4.3258	3.39328	1.58243e-18	2.36727	up	[T]	Signal transduction mechanisms	Molecular Function: molecular_function (GO:0003674);; Molecular Function: catalytic activity (GO:0003824);; Molecular Function: ubiquitin-protein transferase activity (GO:0004842);; Molecular Function: protein binding (GO:0005515);; Biological Process: cellular protein modification process (GO:0006464);; Biological Process: nitrogen compound metabolic process (GO:0006807);; Biological Process: bi…	K19044|2.1e-220|ats:109754889|K19044 E3 ubiquitin-protein ligase XBAT32/33 [EC:2.3.2.27] | (RefSeq) LOC109754889; probable E3 ubiquitin-protein ligase XBOS36	--	--	--	Ankyrin repeats (3 copies)	Probable E3 ubiquitin-protein ligase XBOS36 OS=Oryza sativa subsp. japonica OX=39947 GN=XBOS36 PE=2 SV=1	O	Posttranslational modification, protein turnover, chaperones	probable E3 ubiquitin-protein ligase XBOS36 [Aegilops tauschii subsp. tauschii]
TraesCS7D03G0117000	0.054446	0.2223	0	2.219	1.28293	1.84399	0.000847509	4.20531	up	--	--	Cellular Component: apoplast (GO:0048046);;	--	--	--	--	Dirigent-like protein	--	S	Function unknown	uncharacterized protein LOC109765094 [Aegilops tauschii subsp. tauschii]
TraesCS7D03G0116400	0	0	0	10.0157	15.4184	10.394	8.11921e-19	10.9704	up	--	--	Molecular Function: DNA binding (GO:0003677);; Molecular Function: DNA-binding transcription factor activity (GO:0003700);; Cellular Component: nucleus (GO:0005634);;	K09286|3.8e-32|aly:9305742|K09286 EREBP-like factor | (RefSeq) dehydration-responsive element-binding protein 1C	--	--	--	AP2 domain	Dehydration-responsive element-binding protein 1C OS=Oryza sativa subsp. indica OX=39946 GN=DREB1C PE=3 SV=1	K	Transcription	AP2 domain CBF protein [Triticum aestivum]
TraesCS7D03G0116300	0	0	0	5.2306	7.28689	5.34707	1.25503e-15	9.98538	up	--	--	Molecular Function: DNA binding (GO:0003677);; Molecular Function: DNA-binding transcription factor activity (GO:0003700);; Cellular Component: nucleus (GO:0005634);;	K09286|1.1e-31|ath:AT4G25480|K09286 EREBP-like factor | (RefSeq) DREB1A; dehydration response element B1A	--	--	--	AP2 domain	Dehydration-responsive element-binding protein 1C OS=Oryza sativa subsp. indica OX=39946 GN=DREB1C PE=3 SV=1	K	Transcription	dehydration-responsive element-binding protein 1C-like [Aegilops tauschii subsp. tauschii]
TraesCS7D03G0116200	0.020896	0	0	1.09772	2.39927	1.40686	1.48948e-09	6.96699	up	--	--	Molecular Function: DNA binding (GO:0003677);; Molecular Function: DNA-binding transcription factor activity (GO:0003700);; Cellular Component: nucleus (GO:0005634);;	K09286|1.1e-31|csat:104730886|K09286 EREBP-like factor | (RefSeq) dehydration-responsive element-binding protein 1A-like	--	--	--	AP2 domain	Dehydration-responsive element-binding protein 1C OS=Oryza sativa subsp. indica OX=39946 GN=DREB1C PE=3 SV=1	K	Transcription	dehydration-responsive element-binding protein 1C-like [Aegilops tauschii subsp. tauschii]
TraesCS7D03G0111000	4.65896	4.57601	5.59865	9.53646	13.0262	8.88768	8.169e-11	1.17501	up	--	--	Biological Process: reproduction (GO:0000003);; Biological Process: response to hypoxia (GO:0001666);; Biological Process: developmental process involved in reproduction (GO:0003006);; Molecular Function: molecular_function (GO:0003674);; Molecular Function: nucleic acid binding (GO:0003676);; Molecular Function: DNA binding (GO:0003677);; Molecular Function: binding (GO:0005488);; Molecular Func…	--	--	--	--	LIM-domain binding protein	Probable transcriptional regulator SLK2 OS=Arabidopsis thaliana OX=3702 GN=SLK2 PE=1 SV=1	K	Transcription	unnamed protein product [Triticum turgidum subsp. durum]
TraesCS7D03G0109900	2.07539	2.70218	3.61773	34.4931	35.0459	38.0967	6.43877e-61	3.74969	up	--	--	Biological Process: embryo development ending in seed dormancy (GO:0009793);;	--	--	--	--	Late embryogenesis abundant (LEA) group 1	--	--	--	uncharacterized protein LOC109748193 [Aegilops tauschii subsp. tauschii]
TraesCS7D03G0109800	6.05618	5.27076	5.46635	14.5111	13.0899	15.0272	1.15698e-09	1.41414	up	--	--	Biological Process: embryo development ending in seed dormancy (GO:0009793);;	--	--	--	--	Late embryogenesis abundant (LEA) group 1	--	--	--	uncharacterized protein LOC109748199 [Aegilops tauschii subsp. tauschii]
TraesCS7D03G0108600	5.61695	5.34816	6.08492	2.50655	2.94281	2.22014	8.44078e-11	-1.0679	down	--	--	Cellular Component: integral component of membrane (GO:0016021);; Biological Process: transmembrane transport (GO:0055085);;	--	--	[T]	Signal transduction mechanisms	OPT oligopeptide transporter protein	Oligopeptide transporter 7 OS=Arabidopsis thaliana OX=3702 GN=OPT7 PE=2 SV=1	T	Signal transduction mechanisms	oligopeptide transporter 7-like [Aegilops tauschii subsp. tauschii]
TraesCS7D03G0105900	0	0	0	3.57023	2.09734	2.14949	1.66924e-15	10.0024	up	[Q]	Secondary metabolites biosynthesis, transport and catabolism	Biological Process: biosynthetic process (GO:0009058);; Molecular Function: transferase activity, transferring acyl groups other than amino-acyl groups (GO:0016747);;	K17212|1.6e-126|sbi:8080716|K17212 bisdemethoxycurcumin synthase [EC:2.3.1.211] | (RefSeq) bisdemethoxycurcumin synthase	Stilbenoid, diarylheptanoid and gingerol biosynthesis (ko00945)	--	--	Chalcone and stilbene synthases, N-terminal domain	Bisdemethoxycurcumin synthase OS=Oryza sativa subsp. japonica OX=39947 GN=Os07g0271500 PE=1 SV=2	H	Coenzyme transport and metabolism	bisdemethoxycurcumin synthase-like [Aegilops tauschii subsp. tauschii]
TraesCS7D03G0105700	0	0	0	2.75669	1.62642	1.87207	1.43397e-14	9.69053	up	[I]	Lipid transport and metabolism	Molecular Function: hydrolase activity (GO:0016787);;	K20506|1.1e-56|egu:105060863|K20506 tuliposide A-converting enzyme [EC:4.2.99.22] | (RefSeq) tuliposide A-converting enzyme 2, chloroplastic-like	--	[V]	Defense mechanisms	alpha/beta hydrolase fold	2-hydroxyisoflavanone dehydratase OS=Glycyrrhiza echinata OX=46348 GN=HIDM PE=1 SV=1	V	Defense mechanisms	probable carboxylesterase 5 [Aegilops tauschii subsp. tauschii]
TraesCS7D03G0100700	4.03418	3.34218	4.74618	39.3789	24.244	41.4627	2.78772e-50	3.19345	up	[O]	Posttranslational modification, protein turnover, chaperones	Molecular Function: protein binding (GO:0005515);;	K00799|2.3e-125|ats:109743925|K00799 glutathione S-transferase [EC:2.5.1.18] | (RefSeq) LOC109743925; probable glutathione S-transferase GSTU6	Glutathione metabolism (ko00480)	[O]	Posttranslational modification, protein turnover, chaperones	Glutathione S-transferase, N-terminal domain	Probable glutathione S-transferase GSTU6 OS=Oryza sativa subsp. japonica OX=39947 GN=GSTU6 PE=2 SV=2	O	Posttranslational modification, protein turnover, chaperones	probable glutathione S-transferase GSTU6 [Aegilops tauschii subsp. tauschii]
TraesCS7D03G0100600	3.67163	3.89649	4.43249	15.1783	13.3139	13.5006	3.83705e-39	1.88477	up	--	--	Cellular Component: plasma membrane (GO:0005886);;	K18211|2.6e-140|ats:109743924|K18211 synaptosomal-associated protein 25 | (RefSeq) LOC109743924; SNAP25 homologous protein SNAP33-like	--	[U]	Intracellular trafficking, secretion, and vesicular transport	Snare region anchored in the vesicle membrane C-terminus	SNAP25 homologous protein SNAP33 OS=Arabidopsis thaliana OX=3702 GN=SNAP33 PE=1 SV=1	U	Intracellular trafficking, secretion, and vesicular transport	SNAP34 [Triticum aestivum]
TraesCS7D03G0097400	17.4238	19.4819	18.781	2.72692	2.28663	2.01759	1.17468e-72	-2.90162	down	[QV]	Secondary metabolites biosynthesis, transport and catabolism;; Defense mechanisms	Molecular Function: monooxygenase activity (GO:0004497);; Molecular Function: iron ion binding (GO:0005506);; Molecular Function: oxidoreductase activity, acting on paired donors, with incorporation or reduction of molecular oxygen (GO:0016705);; Molecular Function: heme binding (GO:0020037);;	K24184|1.1e-270|ats:109739096|K24184 cytochrome P450 family 89 subfamily A [EC:1.14.-.-] | (RefSeq) LOC109739096; cytochrome P450 89A2-like	--	[Q]	Secondary metabolites biosynthesis, transport and catabolism	Cytochrome P450	Cytochrome P450 89A2 OS=Arabidopsis thaliana OX=3702 GN=CYP89A2 PE=2 SV=2	Q	Secondary metabolites biosynthesis, transport and catabolism	cytochrome P450 89A2-like [Aegilops tauschii subsp. tauschii]
TraesCS7D03G0094200	71.574	72.1129	53.5919	32.4768	26.4541	28.6238	3.34728e-10	-1.10401	down	[R]	General function prediction only	Cellular Component: integral component of membrane (GO:0016021);;	K23541|6.2e-118|bdi:100828112|K23541 Ca2+/H+ antiporter, TMEM165/GDT1 family | (RefSeq) GDT1-like protein 5	--	[S]	Function unknown	Uncharacterized protein family UPF0016	GDT1-like protein 5 OS=Oryza sativa subsp. japonica OX=39947 GN=Os08g0433100 PE=2 SV=1	S	Function unknown	GDT1-like protein 5 isoform X2 [Aegilops tauschii subsp. tauschii]
TraesCS7D03G0087400	0.42955	0.614713	0.533646	52.6781	39.1721	43.8624	9.71866e-131	6.47798	up	--	--	Biological Process: embryo development ending in seed dormancy (GO:0009793);;	--	--	--	--	Late embryogenesis abundant (LEA) group 1	--	S	Function unknown	late embryogenesis abundant protein 6-like [Aegilops tauschii subsp. tauschii]
TraesCS7D03G0086000	0.274863	0.211371	0.440741	1.57108	1.34642	1.48776	2.294e-19	2.33028	up	[NW]	Cell motility;; Extracellular structures	Molecular Function: protein kinase activity (GO:0004672);; Molecular Function: ATP binding (GO:0005524);; Cellular Component: integral component of membrane (GO:0016021);;	K13415|7.9e-113|sbi:8078161|K13415 protein brassinosteroid insensitive 1 [EC:2.7.10.1 2.7.11.1] | (RefSeq) brassinosteroid LRR receptor kinase BRI1	Plant hormone signal transduction (ko04075)	--	--	Leucine rich repeat	MDIS1-interacting receptor like kinase 2 OS=Arabidopsis thaliana OX=3702 GN=MIK2 PE=1 SV=3	T	Signal transduction mechanisms	probable leucine-rich repeat receptor-like protein kinase At1g35710 [Aegilops tauschii subsp. tauschii]
TraesCS7D03G0084500	0.33461	0.150476	0.150895	1.56083	1.51781	1.34817	5.41084e-10	2.81234	up	--	--	--	--	--	--	--	--	--	--	--	uncharacterized protein LOC109785680 [Aegilops tauschii subsp. tauschii]
TraesCS7D03G0084000	5.60348	5.68439	6.77871	2.64793	2.7898	2.80256	9.06194e-12	-1.05134	down	[QV]	Secondary metabolites biosynthesis, transport and catabolism;; Defense mechanisms	Molecular Function: monooxygenase activity (GO:0004497);; Molecular Function: iron ion binding (GO:0005506);; Molecular Function: oxidoreductase activity, acting on paired donors, with incorporation or reduction of molecular oxygen (GO:0016705);; Molecular Function: heme binding (GO:0020037);;	K13083|9.3e-284|ats:109785547|K13083 flavonoid 3',5'-hydroxylase [EC:1.14.14.81] | (RefSeq) LOC109785547; flavonoid 3',5'-hydroxylase-like	Flavonoid biosynthesis (ko00941);; Flavone and flavonol biosynthesis (ko00944)	[Q]	Secondary metabolites biosynthesis, transport and catabolism	Cytochrome P450	Flavonoid 3',5'-hydroxylase OS=Eustoma exaltatum subsp. russellianum OX=52518 GN=CYP75A5 PE=2 SV=1	Q	Secondary metabolites biosynthesis, transport and catabolism	flavonoid 3',5'-hydroxylase-like [Aegilops tauschii subsp. tauschii]
TraesCS7D03G0083900	0.265836	0.18563	0.339502	2.91471	3.15241	2.63873	1.41802e-27	3.52625	up	--	--	--	K22733|8.1e-09|cit:102612526|K22733 magnesium transporter | (RefSeq) uncharacterized protein LOC102612526	--	--	--	--	--	S	Function unknown	uncharacterized protein LOC109779205 [Aegilops tauschii subsp. tauschii]
TraesCS7D03G0082900	26.8683	36.6334	32.5278	15.1321	7.26825	8.23589	4.16667e-10	-1.57506	down	[M]	Cell wall/membrane/envelope biogenesis	Biological Process: sucrose metabolic process (GO:0005985);; Molecular Function: sucrose synthase activity (GO:0016157);;	K00695|0.0e+00|ats:109779202|K00695 sucrose synthase [EC:2.4.1.13] | (RefSeq) LOC109779202; sucrose synthase 1	Starch and sucrose metabolism (ko00500)	[M]	Cell wall/membrane/envelope biogenesis	Sucrose synthase	Sucrose synthase 1 OS=Oryza sativa subsp. japonica OX=39947 GN=SUS1 PE=1 SV=1	M	Cell wall/membrane/envelope biogenesis	sucrose synthase 1 [Aegilops tauschii subsp. tauschii]
TraesCS7D03G0078800	1.27735	1.1341	0.97179	4.87346	3.63763	3.81102	1.58983e-22	1.93419	up	[M]	Cell wall/membrane/envelope biogenesis	Molecular Function: protein kinase activity (GO:0004672);; Molecular Function: ATP binding (GO:0005524);; Cellular Component: integral component of membrane (GO:0016021);;	K01180|3.4e-72|cmax:111487562|K01180 endo-1,3(4)-beta-glucanase [EC:3.2.1.6] | (RefSeq) uncharacterized protein LOC111487562	--	--	--	Protein kinase domain	Probable LRR receptor-like serine/threonine-protein kinase At1g56140 OS=Arabidopsis thaliana OX=3702 GN=At1g56140 PE=2 SV=2	T	Signal transduction mechanisms	probable LRR receptor-like serine/threonine-protein kinase At1g56140 [Aegilops tauschii subsp. tauschii]
TraesCS7D03G0078400	1.36284	1.30229	1.8494	5.18962	4.33403	3.75953	2.46011e-17	1.64117	up	--	--	Cellular Component: integral component of membrane (GO:0016021);;	K11267|7.3e-24|dosa:Os06t0285900-00|K11267 sister chromatid cohesion protein PDS5 | (RefSeq) Os06g0285900; Similar to embryogenesis transmembrane protein.	--	[R]	General function prediction only	Domain of unknown function	--	L	Replication, recombination and repair	uncharacterized protein LOC109733932 [Aegilops tauschii subsp. tauschii]
TraesCS7D03G0072900	3.1358	4.71746	4.25837	1.8558	1.92971	1.53581	2.52491e-07	-1.10659	down	--	--	--	--	--	--	--	--	--	--	--	uncharacterized protein LOC109732492 [Aegilops tauschii subsp. tauschii]
TraesCS7D03G0069600	218.96	210.944	129.79	815.989	613.765	789.238	1.86702e-21	2.04932	up	[O]	Posttranslational modification, protein turnover, chaperones	Molecular Function: glutathione transferase activity (GO:0004364);;	K00799|4.2e-141|ats:109757049|K00799 glutathione S-transferase [EC:2.5.1.18] | (RefSeq) LOC109757049; probable glutathione S-transferase GSTU6	Glutathione metabolism (ko00480)	[O]	Posttranslational modification, protein turnover, chaperones	Glutathione S-transferase, N-terminal domain	Probable glutathione S-transferase GSTU6 OS=Oryza sativa subsp. japonica OX=39947 GN=GSTU6 PE=2 SV=2	O	Posttranslational modification, protein turnover, chaperones	probable glutathione S-transferase GSTU6 [Aegilops tauschii subsp. tauschii]
TraesCS7D03G0066400	4.15603	3.87388	4.32655	12.1457	11.4989	10.7728	1.93138e-36	1.55495	up	[N]	Cell motility	Cellular Component: integral component of membrane (GO:0016021);; Molecular Function: cellulose synthase (UDP-forming) activity (GO:0016760);; Biological Process: cellulose biosynthetic process (GO:0030244);; Biological Process: cell wall organization (GO:0071555);;	K20924|0.0e+00|ats:109770231|K20924 cellulose synthase-like protein [EC:2.4.1.-] | (RefSeq) LOC109770231; cellulose synthase-like protein D2	--	--	--	Cellulose synthase	Cellulose synthase-like protein D2 OS=Oryza sativa subsp. japonica OX=39947 GN=CSLD2 PE=2 SV=1	G	Carbohydrate transport and metabolism	cellulose synthase-like protein D2 [Aegilops tauschii subsp. tauschii]
TraesCS7D03G0065400	29.3676	36.7387	16.5253	5.11964	4.32093	4.86353	1.02085e-20	-2.47158	down	[F]	Nucleotide transport and metabolism	Molecular Function: catalytic activity (GO:0003824);; Biological Process: nucleoside metabolic process (GO:0009116);;	K01244|1.2e-141|ats:109770233|K01244 5'-methylthioadenosine nucleosidase [EC:3.2.2.16] | (RefSeq) LOC109770233; 5'-methylthioadenosine/S-adenosylhomocysteine nucleosidase 2-like	Cysteine and methionine metabolism (ko00270)	--	--	Phosphorylase superfamily	5'-methylthioadenosine nucleosidase OS=Arabidopsis thaliana OX=3702 GN=MTN1 PE=1 SV=1	S	Function unknown	5'-methylthioadenosine/S-adenosylhomocysteine nucleosidase 2-like [Aegilops tauschii subsp. tauschii]
TraesCS7D03G0062500	1.52655	1.4696	1.76262	6.32642	4.40566	4.34004	2.5145e-19	1.74007	up	--	--	Molecular Function: manganese ion transmembrane transporter activity (GO:0005384);; Cellular Component: integral component of membrane (GO:0016021);; Biological Process: cellular manganese ion homeostasis (GO:0030026);;	--	--	--	--	--	Membrane protein of ER body-like protein OS=Arabidopsis thaliana OX=3702 GN=MEBL PE=2 SV=1	S	Function unknown	unnamed protein product [Triticum turgidum subsp. durum]
TraesCS7D03G0062000	34.5759	36.2391	37.5669	2.52048	3.56144	2.93819	2.94042e-111	-3.50868	down	--	--	Molecular Function: calmodulin binding (GO:0005516);; Biological Process: defense response (GO:0006952);; Biological Process: response to biotic stimulus (GO:0009607);; Cellular Component: integral component of membrane (GO:0016021);;	K08472|3.7e-274|ats:109777617|K08472 mlo protein | (RefSeq) LOC109777617; MLO-like protein 1 isoform X1	--	--	--	Mlo family	MLO-like protein 1 OS=Arabidopsis thaliana OX=3702 GN=MLO1 PE=1 SV=1	G	Carbohydrate transport and metabolism	MLO-like protein 1 isoform X1 [Aegilops tauschii subsp. tauschii]
TraesCS7D03G0061000	0.15705	0.279397	0.241098	2.46732	3.93504	2.83874	3.40274e-25	3.80981	up	--	--	Molecular Function: DNA binding (GO:0003677);; Cellular Component: nucleus (GO:0005634);;	K09422|2.2e-201|ats:109747665|K09422 transcription factor MYB, plant | (RefSeq) LOC109747665; transcription factor MYB39-like	--	[K]	Transcription	Myb-like DNA-binding domain	Transcription factor MYB39 OS=Arabidopsis thaliana OX=3702 GN=MYB39 PE=1 SV=1	K	Transcription	transcription factor MYB39-like [Aegilops tauschii subsp. tauschii]
TraesCS7D03G0060900	0.548741	0.713762	0.45289	5.4598	11.1466	5.37425	2.99809e-28	3.72615	up	--	--	Molecular Function: DNA binding (GO:0003677);; Cellular Component: nucleus (GO:0005634);;	K09422|5.7e-197|ats:109764671|K09422 transcription factor MYB, plant | (RefSeq) LOC109764671; transcription factor MYB39-like	--	[K]	Transcription	Myb-like DNA-binding domain	Transcription factor MYB93 OS=Arabidopsis thaliana OX=3702 GN=MYB93 PE=1 SV=1	K	Transcription	transcription factor MYB39-like [Aegilops tauschii subsp. tauschii]
TraesCS7D03G0060700	0.51388	0.748453	0.901926	12.2141	17.9499	11.7845	3.63682e-68	4.34032	up	--	--	Molecular Function: DNA binding (GO:0003677);; Cellular Component: nucleus (GO:0005634);;	K09422|2.7e-205|ats:109764667|K09422 transcription factor MYB, plant | (RefSeq) LOC109764667; transcription factor MYB39-like	--	[K]	Transcription	Myb-like DNA-binding domain	Transcription factor MYB93 OS=Arabidopsis thaliana OX=3702 GN=MYB93 PE=1 SV=1	K	Transcription	transcription factor MYB39-like [Aegilops tauschii subsp. tauschii]
TraesCS7D03G0060000	0	0.152166	0.071625	29.1837	30.0272	34.7204	6.21326e-60	8.38658	up	--	--	Biological Process: embryo development ending in seed dormancy (GO:0009793);;	--	--	--	--	Late embryogenesis abundant (LEA) group 1	--	--	--	late embryogenesis abundant protein 6-like [Aegilops tauschii subsp. tauschii]
TraesCS7D03G0055600	4.1138	3.26676	4.46444	14.3285	10.5566	13.0717	4.40641e-21	1.75801	up	[GR]	Carbohydrate transport and metabolism;; General function prediction only	Molecular Function: hydrolase activity (GO:0016787);;	K20884|1.1e-14|vvi:100259105|K20884 riboflavin kinase / FMN hydrolase [EC:2.7.1.26 3.1.3.102] | (RefSeq) bifunctional riboflavin kinase/FMN phosphatase	Riboflavin metabolism (ko00740)	[R]	General function prediction only	Haloacid dehalogenase-like hydrolase	Haloacid dehalogenase-like hydrolase domain-containing protein Sgpp OS=Arabidopsis thaliana OX=3702 GN=SGPP PE=1 SV=2	S	Function unknown	haloacid dehalogenase-like hydrolase domain-containing protein Sgpp [Aegilops tauschii subsp. tauschii]
TraesCS7D03G0043600	82.1448	77.9948	107.688	9.54015	14.0166	10.1393	4.53716e-59	-2.90426	down	[QV]	Secondary metabolites biosynthesis, transport and catabolism;; Defense mechanisms	Molecular Function: monooxygenase activity (GO:0004497);; Molecular Function: iron ion binding (GO:0005506);; Molecular Function: oxidoreductase activity, acting on paired donors, with incorporation or reduction of molecular oxygen (GO:0016705);; Molecular Function: heme binding (GO:0020037);;	K23810|3.6e-123|vvi:100232891|K23810 (E)-8-carboxylinalool synthase [EC:1.14.14.-] | (RefSeq) GFH2; ripening-related P-450 enzyme-like	Monoterpenoid biosynthesis (ko00902)	[Q]	Secondary metabolites biosynthesis, transport and catabolism	Cytochrome P450	Geraniol 8-hydroxylase OS=Swertia mussotii OX=137888 GN=CYP76B10 PE=1 SV=1	Q	Secondary metabolites biosynthesis, transport and catabolism	geraniol 8-hydroxylase-like [Aegilops tauschii subsp. tauschii]
TraesCS7D03G0043100	6.6856	6.55496	9.27425	2.80204	4.25903	3.03713	2.07084e-05	-1.06017	down	--	--	Cellular Component: integral component of membrane (GO:0016021);;	--	--	--	--	Protein of unknown function (DUF1218)	--	S	Function unknown	uncharacterized protein LOC109734466 [Aegilops tauschii subsp. tauschii]
TraesCS7D03G0042500	15.5308	15.3673	29.0013	2.16186	2.1058	1.35353	1.13782e-33	-3.29948	down	[O]	Posttranslational modification, protein turnover, chaperones	Molecular Function: protein binding (GO:0005515);;	K00799|1.1e-79|ats:109734464|K00799 glutathione S-transferase [EC:2.5.1.18] | (RefSeq) LOC109734464; probable glutathione S-transferase	Glutathione metabolism (ko00480)	[O]	Posttranslational modification, protein turnover, chaperones	Glutathione S-transferase, N-terminal domain	Probable glutathione S-transferase OS=Solanum tuberosum OX=4113 GN=PRP1 PE=2 SV=1	O	Posttranslational modification, protein turnover, chaperones	probable glutathione S-transferase [Aegilops tauschii subsp. tauschii]
TraesCS7D03G0033000	0.680648	0.687291	0.994837	1.73267	1.6219	1.84215	2.98469e-05	1.21037	up	--	--	Molecular Function: DNA binding (GO:0003677);; Cellular Component: nucleus (GO:0005634);;	K12133|2.4e-23|ppp:112280611|K12133 MYB-related transcription factor LHY | (RefSeq) uncharacterized protein LOC112280611	Circadian rhythm - plant (ko04712)	[O]	Posttranslational modification, protein turnover, chaperones	Myb-like DNA-binding domain	Protein REVEILLE 8 OS=Arabidopsis thaliana OX=3702 GN=RVE8 PE=2 SV=1	K	Transcription	protein REVEILLE 6-like isoform X3 [Aegilops tauschii subsp. tauschii]
TraesCS7D03G0032300	0	0	0	4.42424	5.25554	6.01652	9.06787e-15	9.69594	up	--	--	--	--	--	--	--	--	--	--	--	uncharacterized protein LOC109785110 [Aegilops tauschii subsp. tauschii]
TraesCS7D03G0028100	5.91413	6.02568	6.93243	2.72385	3.71431	2.14281	4.5008e-07	-1.05256	down	--	--	Molecular Function: ADP binding (GO:0043531);;	K15078|9.5e-56|tcc:18614561|K15078 structure-specific endonuclease subunit SLX1 [EC:3.6.1.-] | (RefSeq) putative disease resistance protein RGA3	--	[T]	Signal transduction mechanisms	NB-ARC domain	Putative disease resistance RPP13-like protein 1 OS=Arabidopsis thaliana OX=3702 GN=RPPL1 PE=3 SV=1	T	Signal transduction mechanisms	unnamed protein product [Triticum turgidum subsp. durum]
TraesCS7D03G0026100	12.6006	12.687	18.906	5.89998	5.62566	4.97751	1.23428e-14	-1.32977	down	[T]	Signal transduction mechanisms	Molecular Function: protein serine/threonine kinase activity (GO:0004674);; Molecular Function: ATP binding (GO:0005524);; Cellular Component: integral component of membrane (GO:0016021);;	K17302|9.3e-139|ats:109769424|K17302 coatomer subunit beta' | (RefSeq) uncharacterized protein LOC109769424	--	--	--	Protein kinase domain	Cysteine-rich receptor-like protein kinase 26 OS=Arabidopsis thaliana OX=3702 GN=CRK26 PE=2 SV=1	T	Signal transduction mechanisms	unnamed protein product [Triticum turgidum subsp. durum]
TraesCS7D03G0020100	43.4971	39.7939	46.0376	7.13642	7.12903	11.865	7.29301e-31	-2.23288	down	[G]	Carbohydrate transport and metabolism	Molecular Function: sucrose alpha-glucosidase activity (GO:0004575);; Biological Process: carbohydrate metabolic process (GO:0005975);; Cellular Component: integral component of membrane (GO:0016021);; Molecular Function: transferase activity (GO:0016740);;	K21351|0.0e+00|ats:109745827|K21351 sucrose:sucrose fructosyltransferase [EC:2.4.1.99] | (RefSeq) LOC109745827; sucrose:sucrose 1-fructosyltransferase-like	--	[G]	Carbohydrate transport and metabolism	Glycosyl hydrolases family 32 N-terminal domain	Sucrose:sucrose 1-fructosyltransferase OS=Festuca arundinacea OX=4606 GN=1-SST PE=1 SV=1	G	Carbohydrate transport and metabolism	sucrose:sucrose-1-fructosyltransferase [Triticum aestivum]
TraesCS7D03G0019300	3.20031	3.39468	3.63866	1.48247	1.43701	1.32757	1.1469e-15	-1.1824	down	--	--	Molecular Function: ADP binding (GO:0043531);;	K13457|2.3e-114|ats:109777892|K13457 disease resistance protein RPM1 | (RefSeq) LOC109777892; disease resistance protein RPP13-like	Plant-pathogen interaction (ko04626)	[T]	Signal transduction mechanisms	NB-ARC domain	Disease resistance protein RGA5 OS=Oryza sativa subsp. japonica OX=39947 GN=RGA5 PE=2 SV=1	T	Signal transduction mechanisms	putative disease resistance RPP13-like protein 3 [Aegilops tauschii subsp. tauschii]
TraesCS7D03G0009700	18.996	17.2225	15.8762	52.454	51.8562	51.6942	1.05338e-37	1.65457	up	[I]	Lipid transport and metabolism	Molecular Function: acyl-CoA oxidase activity (GO:0003997);; Cellular Component: peroxisome (GO:0005777);; Biological Process: fatty acid beta-oxidation (GO:0006635);; Molecular Function: FAD binding (GO:0071949);;	K00232|0.0e+00|ats:109748134|K00232 acyl-CoA oxidase [EC:1.3.3.6] | (RefSeq) LOC109748134; peroxisomal acyl-coenzyme A oxidase 1-like	Fatty acid degradation (ko00071);; beta-Alanine metabolism (ko00410);; alpha-Linolenic acid metabolism (ko00592);; Propanoate metabolism (ko00640);; Biosynthesis of unsaturated fatty acids (ko01040);; Carbon metabolism (ko01200);; Fatty acid metabolism (ko01212);; Peroxisome (ko04146)	[I]	Lipid transport and metabolism	Acyl-CoA oxidase	Peroxisomal acyl-coenzyme A oxidase 1 OS=Arabidopsis thaliana OX=3702 GN=ACX1 PE=1 SV=1	I	Lipid transport and metabolism	peroxisomal acyl-coenzyme A oxidase 1-like [Aegilops tauschii subsp. tauschii]
TraesCS7D03G0007800	1.86107	1.13007	1.86373	16.9706	16.1635	13.2596	1.90774e-59	3.34238	up	--	--	Molecular Function: transferase activity, transferring acyl groups other than amino-acyl groups (GO:0016747);;	K11714|1.5e-78|obr:102700804|K11714 rhamnogalacturonan II specific xylosyltransferase [EC:2.4.2.-] | (RefSeq) UDP-D-xylose:L-fucose alpha-1,3-D-xylosyltransferase MGP4	--	--	--	Transferase family	Uncharacterized acetyltransferase At3g50280 OS=Arabidopsis thaliana OX=3702 GN=At3g50280 PE=3 SV=1	S	Function unknown	uncharacterized acetyltransferase At3g50280-like [Aegilops tauschii subsp. tauschii]
TraesCS7D03G0002100	8.81297	8.71608	10.9476	2.07059	2.28424	1.83121	3.54194e-43	-2.11471	down	--		Molecular Function: protein kinase activity (GO:0004672);; Molecular Function: ATP binding (GO:0005524);; Molecular Function: carbohydrate binding (GO:0030246);;	K17302|6.2e-79|osa:4350061|K17302 coatomer subunit beta' | (RefSeq) uncharacterized protein LOC4350061	--	--	--	Protein kinase domain	Cysteine-rich receptor-like protein kinase 29 OS=Arabidopsis thaliana OX=3702 GN=CRK29 PE=2 SV=1	T	Signal transduction mechanisms	probable receptor-like protein kinase At2g42960 [Aegilops tauschii subsp. tauschii]
TraesCS7D03G0001000	2.04298	1.70755	2.2351	3.81723	3.76981	3.88464	1.11393e-07	1.01396	up	--	--	Molecular Function: ubiquitin protein ligase activity (GO:0061630);;	K11982|1.8e-102|dosa:Os06t0101300-01|K11982 E3 ubiquitin-protein ligase RNF115/126 [EC:2.3.2.27] | (RefSeq) Os06g0101300; Zinc finger, RING/FYVE/PHD-type domain containing protein.	--	[O]	Posttranslational modification, protein turnover, chaperones	zinc-ribbon	E3 ubiquitin-protein ligase RING1 OS=Gossypium hirsutum OX=3635 GN=RING1 PE=1 SV=1	O	Posttranslational modification, protein turnover, chaperones	E3 ubiquitin-protein ligase RING1-like [Aegilops tauschii subsp. tauschii]
TraesCS7B03G1341500	1.49636	1.47554	1.56293	6.38314	5.49179	6.0292	3.50643e-44	2.04681	up	--	--	Molecular Function: ATP binding (GO:0005524);; Molecular Function: phosphatidylinositol phosphate kinase activity (GO:0016307);;	K00889|9.5e-224|ats:109775873|K00889 1-phosphatidylinositol-4-phosphate 5-kinase [EC:2.7.1.68] | (RefSeq) LOC109775873; phosphatidylinositol 4-phosphate 5-kinase 9-like	Inositol phosphate metabolism (ko00562);; Phosphatidylinositol signaling system (ko04070);; Endocytosis (ko04144)	[T]	Signal transduction mechanisms	MORN repeat	Phosphatidylinositol 4-phosphate 5-kinase 9 OS=Arabidopsis thaliana OX=3702 GN=PIP5K9 PE=1 SV=2	T	Signal transduction mechanisms	unnamed protein product [Triticum turgidum subsp. durum]
TraesCS7B03G1337100	5.41585	5.27085	5.61957	1.55554	1.65984	1.37132	4.67914e-35	-1.74953	down	[R]	General function prediction only	Molecular Function: ADP binding (GO:0043531);;	K12818|6.8e-62|mtr:MTR_0267s0070|K12818 ATP-dependent RNA helicase DHX8/PRP22 [EC:3.6.4.13] | (RefSeq) NB-ARC domain disease resistance protein, putative	Spliceosome (ko03040)	[T]	Signal transduction mechanisms	NB-ARC domain	Putative disease resistance protein At3g14460 OS=Arabidopsis thaliana OX=3702 GN=At3g14460 PE=3 SV=1	T	Signal transduction mechanisms	unnamed protein product [Triticum turgidum subsp. durum]
TraesCS7B03G1334800	4.56142	3.01722	3.32301	1.85442	1.336	1.35918	2.65223e-05	-1.18162	down	--	--	--	--	--	--	--	--	--	T	Signal transduction mechanisms	Putative disease resistance protein RGA3 [Triticum urartu]
TraesCS7B03G1333500	17.2226	17.5273	15.3374	97.8942	93.1209	90.3576	2.47325e-87	2.56107	up	[G]	Carbohydrate transport and metabolism	Molecular Function: chitinase activity (GO:0004568);; Biological Process: carbohydrate metabolic process (GO:0005975);; Biological Process: chitin catabolic process (GO:0006032);; Molecular Function: chitin binding (GO:0008061);; Biological Process: cell wall macromolecule catabolic process (GO:0016998);;	K20547|3.4e-175|ats:109738214|K20547 basic endochitinase B [EC:3.2.1.14] | (RefSeq) LOC109738214; basic endochitinase A-like	Amino sugar and nucleotide sugar metabolism (ko00520);; MAPK signaling pathway - plant (ko04016)	[R]	General function prediction only	Chitinase class I	Basic endochitinase A OS=Secale cereale OX=4550 GN=rsca PE=1 SV=1	S	Function unknown	predicted protein [Hordeum vulgare subsp. vulgare]
TraesCS7B03G1321200	22.7402	22.9037	30.016	4.80203	7.80113	5.14706	8.29594e-24	-2.00553	down	--	--	Biological Process: defense response (GO:0006952);; Molecular Function: ADP binding (GO:0043531);;	K13457|4.7e-38|sbi:8073755|K13457 disease resistance protein RPM1 | (RefSeq) disease resistance protein RPM1	Plant-pathogen interaction (ko04626)	[T]	Signal transduction mechanisms	NB-ARC domain	Disease resistance protein RGA4 OS=Oryza sativa subsp. japonica OX=39947 GN=RGA4 PE=2 SV=1	T	Signal transduction mechanisms	unnamed protein product [Triticum turgidum subsp. durum]
TraesCS7B03G1320200	0.745354	0.759537	2.01314	7.59692	10.1608	7.32648	1.76926e-20	2.93205	up	--		Molecular Function: protein kinase activity (GO:0004672);; Molecular Function: ATP binding (GO:0005524);;	K17302|2.5e-212|ats:109764202|K17302 coatomer subunit beta' | (RefSeq) uncharacterized protein LOC109764202 isoform X1	--	--	--	Protein kinase domain	Cysteine-rich receptor-like protein kinase 10 OS=Arabidopsis thaliana OX=3702 GN=CRK10 PE=1 SV=3	U	Intracellular trafficking, secretion, and vesicular transport	unnamed protein product [Triticum turgidum subsp. durum]
TraesCS7B03G1318100	5.28409	4.98887	6.43295	13.5508	14.4177	14.9936	1.4772e-27	1.47001	up	--	--	Cellular Component: integral component of membrane (GO:0016021);;	K09122|3.3e-84|sbi:8057957|K09122 uncharacterized protein | (RefSeq) uncharacterized protein LOC8057957	--	--	--	Protein of unknown function (DUF707)	--	S	Function unknown	uncharacterized protein LOC109747140 [Aegilops tauschii subsp. tauschii]
TraesCS7B03G1315300	0.24406	0.148199	0.177149	1.24857	1.86996	1.53257	6.40757e-28	3.0437	up	--	--	Biological Process: defense response (GO:0006952);; Molecular Function: ADP binding (GO:0043531);;	K13457|2.3e-48|aip:107642374|K13457 disease resistance protein RPM1 | (RefSeq) disease resistance protein RPM1-like	Plant-pathogen interaction (ko04626)	[T]	Signal transduction mechanisms	NB-ARC domain	Disease resistance protein RGA4 OS=Oryza sativa subsp. japonica OX=39947 GN=RGA4 PE=1 SV=1	T	Signal transduction mechanisms	putative disease resistance protein At1g58400 [Aegilops tauschii subsp. tauschii]
TraesCS7B03G1306700	1.76922	1.18826	1.2932	5.3627	5.44098	5.18155	2.72582e-21	1.97935	up	--	--	--	K15718|5.4e-06|cmo:103494917|K15718 linoleate 9S-lipoxygenase [EC:1.13.11.58] | (RefSeq) probable linoleate 9S-lipoxygenase 5	Linoleic acid metabolism (ko00591)	[R]	General function prediction only	LysM domain	F-box protein At1g55000 OS=Arabidopsis thaliana OX=3702 GN=At1g55000 PE=1 SV=1	S	Function unknown	unnamed protein product [Triticum turgidum subsp. durum]
TraesCS7B03G1305200	0.050044	0	0	7.31158	11.7971	8.7774	2.83874e-12	8.81326	up	--	--	Cellular Component: cytosol (GO:0005829);; Biological Process: response to water deprivation (GO:0009414);; Biological Process: cold acclimation (GO:0009631);; Biological Process: response to abscisic acid (GO:0009737);;	--	--	--	--	Dehydrin	Cold shock protein CS66 OS=Triticum aestivum OX=4565 GN=CS66 PE=2 SV=1	--	--	cold acclimation protein WCOR726 [Triticum aestivum]
TraesCS7B03G1296800	0.334932	0.357007	1.10234	2.9017	2.34314	2.19701	2.33027e-08	2.15501	up	[I]	Lipid transport and metabolism	Molecular Function: farnesyl-diphosphate farnesyltransferase activity (GO:0004310);; Cellular Component: plastoglobule (GO:0010287);; Biological Process: carotenoid biosynthetic process (GO:0016117);; Molecular Function: geranylgeranyl-diphosphate geranylgeranyltransferase activity (GO:0016767);; Molecular Function: phytoene synthase activity (GO:0046905);; Molecular Function: squalene synthase a…	K02291|7.1e-221|ats:109732274|K02291 15-cis-phytoene synthase [EC:2.5.1.32] | (RefSeq) LOC109732274; phytoene synthase 2, chloroplastic-like	Carotenoid biosynthesis (ko00906)	[I]	Lipid transport and metabolism	Squalene/phytoene synthase	Phytoene synthase 1, chloroplastic OS=Oryza sativa subsp. japonica OX=39947 GN=PSY1 PE=1 SV=1	I	Lipid transport and metabolism	phytoene synthase 7B [Triticum aestivum]
TraesCS7B03G1290400	0.470582	0.431905	0.823795	9.17604	9.20765	7.56302	8.19058e-50	3.99372	up	--	--	Cellular Component: integral component of membrane (GO:0016021);;	K19040|2.3e-17|pda:113462345|K19040 E3 ubiquitin-protein ligase ATL10/75/76/77/78 [EC:2.3.2.27] | (RefSeq) RING-H2 finger protein ATL78-like	--	[O]	Posttranslational modification, protein turnover, chaperones	Ring finger domain	Probable E3 ubiquitin-protein ligase ATL44 OS=Arabidopsis thaliana OX=3702 GN=ATL44 PE=1 SV=1	O	Posttranslational modification, protein turnover, chaperones	probable E3 ubiquitin-protein ligase ATL44 [Aegilops tauschii subsp. tauschii]
TraesCS7B03G1290300	0.104359	0.189755	0.179231	6.53781	5.60957	3.95393	1.11111e-30	5.10876	up	--	--	Cellular Component: integral component of membrane (GO:0016021);;	K19040|4.0e-20|han:110912777|K19040 E3 ubiquitin-protein ligase ATL10/75/76/77/78 [EC:2.3.2.27] | (RefSeq) RING-H2 finger protein ATL74-like	--	[O]	Posttranslational modification, protein turnover, chaperones	Ring finger domain	Probable E3 ubiquitin-protein ligase ATL44 OS=Arabidopsis thaliana OX=3702 GN=ATL44 PE=1 SV=1	O	Posttranslational modification, protein turnover, chaperones	probable E3 ubiquitin-protein ligase ATL44 [Aegilops tauschii subsp. tauschii]
TraesCS7B03G1289600	1.1825	1.16261	2.45032	10.1624	6.4621	8.17814	2.36443e-16	2.46207	up	--	--	--	K19040|3.0e-20|oeu:111402634|K19040 E3 ubiquitin-protein ligase ATL10/75/76/77/78 [EC:2.3.2.27] | (RefSeq) RING-H2 finger protein ATL78-like	--	[O]	Posttranslational modification, protein turnover, chaperones	Ring finger domain	Probable E3 ubiquitin-protein ligase ATL45 OS=Arabidopsis thaliana OX=3702 GN=ATL45 PE=1 SV=1	O	Posttranslational modification, protein turnover, chaperones	probable E3 ubiquitin-protein ligase ATL44 [Aegilops tauschii subsp. tauschii]
TraesCS7B03G1282300	1.2914	1.38795	1.353	3.43258	1.77914	3.04914	0.000423167	1.10541	up	[G]	Carbohydrate transport and metabolism	Molecular Function: channel activity (GO:0015267);; Cellular Component: integral component of membrane (GO:0016021);;	K09874|1.0e-154|ats:109768714|K09874 aquaporin NIP | (RefSeq) LOC109768714; aquaporin NIP1-3-like	--	[G]	Carbohydrate transport and metabolism	Major intrinsic protein	Aquaporin NIP1-3 OS=Oryza sativa subsp. japonica OX=39947 GN=NIP1-3 PE=3 SV=2	G	Carbohydrate transport and metabolism	aquaporin NIP1-3-like [Aegilops tauschii subsp. tauschii]
TraesCS7B03G1274500	0.347077	0.625075	0.670491	0.888986	1.22384	1.22248	0.00623589	1.08052	up	--	--	--	K09122|1.7e-59|sbi:8057957|K09122 uncharacterized protein | (RefSeq) uncharacterized protein LOC8057957	--	--	--	Protein of unknown function (DUF707)	--	S	Function unknown	unnamed protein product [Triticum turgidum subsp. durum]
TraesCS7B03G1273600	3.77023	2.7745	3.52113	29.842	29.4084	33.2277	3.13164e-102	3.27692	up	[Q]	Secondary metabolites biosynthesis, transport and catabolism	Molecular Function: oxidoreductase activity (GO:0016491);; Molecular Function: metal ion binding (GO:0046872);;	K24028|5.5e-29|mus:103993175|K24028 salicylic acid 3-hydroxylase [EC:1.14.11.-] | (RefSeq) protein DOWNY MILDEW RESISTANCE 6	--	[QR]	Secondary metabolites biosynthesis, transport and catabolism;; General function prediction only	non-haem dioxygenase in morphine synthesis N-terminal	Flavanone 3-dioxygenase 2 OS=Oryza sativa subsp. japonica OX=39947 GN=F3H-2 PE=1 SV=1	Q	Secondary metabolites biosynthesis, transport and catabolism	unnamed protein product [Triticum turgidum subsp. durum]
TraesCS7B03G1260400	9.28931	6.05713	6.19013	0.816676	1.82684	1.51455	5.39732e-16	-2.29622	down	[I]	Lipid transport and metabolism	Molecular Function: phospholipase D activity (GO:0004630);; Molecular Function: calcium ion binding (GO:0005509);; Cellular Component: membrane (GO:0016020);; Biological Process: lipid catabolic process (GO:0016042);; Biological Process: phosphatidylcholine metabolic process (GO:0046470);; Molecular Function: N-acylphosphatidylethanolamine-specific phospholipase D activity (GO:0070290);;	K01115|0.0e+00|ats:109761343|K01115 phospholipase D1/2 [EC:3.1.4.4] | (RefSeq) LOC109761343; phospholipase D alpha 2-like	Glycerophospholipid metabolism (ko00564);; Ether lipid metabolism (ko00565);; Endocytosis (ko04144)	[I]	Lipid transport and metabolism	Phospholipase D C terminal	Phospholipase D alpha 2 OS=Oryza sativa subsp. japonica OX=39947 GN=PLD2 PE=2 SV=2	I	Lipid transport and metabolism	unnamed protein product [Triticum turgidum subsp. durum]
TraesCS7B03G1260300	15.2071	9.57855	10.3495	5.02481	4.48667	6.50151	1.1249e-06	-1.06257	down	[I]	Lipid transport and metabolism	Molecular Function: phospholipase D activity (GO:0004630);; Molecular Function: calcium ion binding (GO:0005509);; Cellular Component: membrane (GO:0016020);; Biological Process: lipid catabolic process (GO:0016042);; Biological Process: phosphatidylcholine metabolic process (GO:0046470);; Molecular Function: N-acylphosphatidylethanolamine-specific phospholipase D activity (GO:0070290);;	K01115|0.0e+00|ats:109761352|K01115 phospholipase D1/2 [EC:3.1.4.4] | (RefSeq) LOC109761352; phospholipase D alpha 2-like	Glycerophospholipid metabolism (ko00564);; Ether lipid metabolism (ko00565);; Endocytosis (ko04144)	[I]	Lipid transport and metabolism	Phospholipase D C terminal	Phospholipase D alpha 2 OS=Oryza sativa subsp. japonica OX=39947 GN=PLD2 PE=2 SV=2	I	Lipid transport and metabolism	unnamed protein product [Triticum turgidum subsp. durum]
TraesCS7B03G1256200	0.30831	0.657709	0.959022	6.38801	4.54984	4.18862	1.48844e-20	3.03633	up	[IR]	Lipid transport and metabolism;; General function prediction only	Molecular Function: hydrolase activity, acting on ester bonds (GO:0016788);;	K00679|5.1e-34|cic:CICLE_v10027727mg|K00679 phospholipid:diacylglycerol acyltransferase [EC:2.3.1.158] | (RefSeq) hypothetical protein	Glycerolipid metabolism (ko00561)	--	--	GDSL-like Lipase/Acylhydrolase	GDSL esterase/lipase At4g28780 OS=Arabidopsis thaliana OX=3702 GN=At4g28780 PE=2 SV=1	L	Replication, recombination and repair	unnamed protein product [Triticum turgidum subsp. durum]
TraesCS7B03G1249700	16.78	17.9081	15.332	2.60062	2.1616	2.09043	4.25665e-59	-2.79116	down	--	--	Molecular Function: DNA-binding transcription factor activity (GO:0003700);; Biological Process: positive regulation of transcription, DNA-templated (GO:0045893);;	K14432|7.5e-09|pda:103719731|K14432 ABA responsive element binding factor | (RefSeq) ABSCISIC ACID-INSENSITIVE 5-like protein 2	Plant hormone signal transduction (ko04075)	--	--	bZIP transcription factor	Protein FD OS=Arabidopsis thaliana OX=3702 GN=FD PE=1 SV=1	K	Transcription	unnamed protein product [Triticum turgidum subsp. durum]
TraesCS7B03G1245500	8.87799	10.071	11.1064	2.23788	3.31862	2.00991	6.3978e-22	-1.91393	down	--		Molecular Function: protein kinase activity (GO:0004672);; Molecular Function: ATP binding (GO:0005524);;	K17302|1.3e-156|ats:109733452|K17302 coatomer subunit beta' | (RefSeq) LOC109733452; CBL-interacting serine/threonine-protein kinase 7-like	--	--	--	Protein kinase domain	Cysteine-rich receptor-like protein kinase 26 OS=Arabidopsis thaliana OX=3702 GN=CRK26 PE=2 SV=1	T	Signal transduction mechanisms	unnamed protein product [Triticum turgidum subsp. durum]
TraesCS7B03G1244800	2.08302	2.22163	2.31054	6.14665	7.47596	5.46406	1.16014e-16	1.59709	up	[M]	Cell wall/membrane/envelope biogenesis	Molecular Function: protein kinase activity (GO:0004672);; Molecular Function: ATP binding (GO:0005524);;	K17302|5.8e-104|ats:109749707|K17302 coatomer subunit beta' | (RefSeq) LOC109749707; serine/threonine-protein kinase StkP-like isoform X1	--	--	--	Protein kinase domain	Cysteine-rich receptor-like protein kinase 29 OS=Arabidopsis thaliana OX=3702 GN=CRK29 PE=2 SV=1	T	Signal transduction mechanisms	unnamed protein product [Triticum turgidum subsp. durum]
TraesCS7B03G1243600	0.540182	0.408836	0.525355	1.57156	1.07513	0.675419	0.00221487	1.20938	up	[T]	Signal transduction mechanisms	Molecular Function: protein kinase activity (GO:0004672);; Molecular Function: ATP binding (GO:0005524);;	K17302|9.4e-144|ats:109752367|K17302 coatomer subunit beta' | (RefSeq) uncharacterized protein LOC109752367	--	--	--	Protein kinase domain	Receptor-like serine/threonine-protein kinase SD1-6 OS=Arabidopsis thaliana OX=3702 GN=SD16 PE=1 SV=2	T	Signal transduction mechanisms	unnamed protein product [Triticum turgidum subsp. durum]
[truncated: 11,538 more rows]

## Sheet: Barra-24 h
#ID	B-CK-R3_FPKM	B-CK-R2_FPKM	B-CK-R1_FPKM	B-T2-R3_FPKM	B-T2-R2_FPKM	B-T2-R1_FPKM	FDR	log2FC	regulated	COG_class	COG_class_annotation	GO_annotation	KEGG_annotation	KEGG_pathway_annotation	KOG_class	KOG_class_annotation	Pfam_annotation	Swiss_Prot_annotation	eggNOG_class	eggNOG_class_annotation	NR_annotation
[truncated: 8,575 more rows]

[truncated: 3 more sheets: Neixiang 188-6 h, Neixiang 188-24 h, Transcription factor]
