# Supplementary material for: Genetic Variation in Wheat Root Transcriptome Responses to Salinity: A Comparative Study of Tolerant and Sensitive Genotypes
Source: Int J Mol Sci. 2025 Jan 2;26(1):331. doi: 10.3390/ijms26010331 (PMC11720974; doi:10.3390/ijms26010331)
Supplement: Supplementary file 1 [file ijms-26-00331-s001.zip › Supplemental Table S4.xlsx]

## Sheet: 529DEGs
#ID	B-CK-R1_FPKM	B-CK-R2_FPKM	B-CK-R3_FPKM	B-T1-R1_FPKM	B-T1-R2_FPKM	B-T1-R3_FPKM	B-T2-R1_FPKM	B-T2-R2_FPKM	B-T2-R3_FPKM	N-CK-R1_FPKM	N-CK-R2_FPKM	N-CK-R3_FPKM	N-T1-R1_FPKM	N-T1-R2_FPKM	N-T1-R3_FPKM	N-T2-R1_FPKM	N-T2-R2_FPKM	N-T2-R3_FPKM	B-CK-R_vs_B-T1-R_DESeq2_FDR	B-CK-R_vs_B-T1-R_DESeq2_log2FC	B-CK-R_vs_B-T1-R_DESeq2_(FDR_0.01_FC_2)_regulated	B-CK-R_vs_B-T2-R_DESeq2_FDR	B-CK-R_vs_B-T2-R_DESeq2_log2FC	B-CK-R_vs_B-T2-R_DESeq2_(FDR_0.01_FC_2)_regulated	B-CK-R_vs_N-CK-R_DESeq2_FDR	B-CK-R_vs_N-CK-R_DESeq2_log2FC	B-CK-R_vs_N-CK-R_DESeq2_(FDR_0.01_FC_2)_regulated	N-CK-R_vs_N-T1-R_DESeq2_FDR	N-CK-R_vs_N-T1-R_DESeq2_log2FC	N-CK-R_vs_N-T1-R_DESeq2_(FDR_0.01_FC_2)_regulated	N-CK-R_vs_N-T2-R_DESeq2_FDR	N-CK-R_vs_N-T2-R_DESeq2_log2FC	N-CK-R_vs_N-T2-R_DESeq2_(FDR_0.01_FC_2)_regulated	COG_class	COG_class_annotation	GO_annotation	KEGG_annotation	KEGG_pathway_annotation	KOG_class	KOG_class_annotation	Pfam_annotation	Swiss_Prot_annotation	eggNOG_class	eggNOG_class_annotation	NR_annotation	GO_second_level_annotation
NewGene_10002	0.562615	0.26774600000000004	0.230505	0.612126	0.621256	0.704123	1.16695	0.5941420000000001	1.17359	0.43525400000000003	0.49312	0.777857	2.8967029999999996	1.9443450000000002	1.93637	1.94742	1.59373	2.62148	--	--	--	--	--	--	--	--	--	2.91361731826387e-05	1.8361402434545	up	3.56093448586674e-05	1.84048202024145	up	--	--	--	--	--	--	--	--	--	--	--	--	--
NewGene_1016	7.235752999999999	6.08662	5.92179	1.4699330000000002	1.34776	2.02008	1.06226	1.8470969999999998	1.08211	9.00484	6.517997000000001	6.6254290000000005	0.372732	0.591916	0.654397	1.10712	0.674375	0.803252	5.97435449552336e-18	-1.82923	down	2.2425687561715e-18	-2.2208	down	0.79109391282609	0.10913542215165	normal	9.53764770343012e-62	-3.57508	down	9.70743401638768e-38	-2.6328	down	--	--	Biological Process: transposition (GO:0032196);;	--	--	--	--	--	--	--	--	unnamed protein product [Triticum aestivum]	biological process: cellular process (GO:0009987)
NewGene_10443	0.7528020000000001	0.7485649999999999	0.5815589999999999	0.86686	1.35263	1.0728090000000001	1.41025	1.39696	1.6477240000000002	0.790648	0.629257	0.513743	1.9700910000000003	1.94215	1.3438990000000002	1.8553730000000002	1.43105	1.25494	0.0166624094414231	0.684124335782416	normal	0.000121203548350017	0.924709332292623	normal	0.766860993445237	-0.174848	normal	2.13680902423979e-05	1.22203819826868	up	7.95820958020715e-05	1.21880180539243	up	--	--	--	--	--	--	--	--	--	--	--	--	--
NewGene_10478	0.425151	0.284789	0.22869499999999998	0.385173	0.5966140000000001	0.640267	0.39128300000000005	0.743957	0.319372	0.68194	0.42651900000000004	0.384431	4.42517	4.535591999999999	2.72028	3.78663	2.09714	2.56615	--	--	--	--	--	--	--	--	--	4.10620292113404e-15	2.80050110016716	up	3.03561335274033e-10	2.45012541935206	up	--	--	--	--	--	--	--	--	--	--	--	--	--
NewGene_10523	0	0.021285	0	0.8451409999999999	0.747746	0.747692	0.316554	0.474886	0.519266	0.073715	0.021821	0.022195	1.46134	1.70904	1.26517	1.49303	0.697638	0.87058	4.21718381048185e-11	6.23634467324108	up	--	--	--	--	--	--	1.01434425006842e-19	4.47804239315642	up	2.65183925926998e-10	3.94646152441833	up	--	--	--	--	--	--	--	--	--	--	--	--	--
NewGene_10541	0	0	0	0.078972	0	0	0.016859	0.045558	0	0.7035669999999999	0.712278	0.648133	3.03107	1.64417	1.673	2.6795660000000003	2.49124	3.7898769999999997	--	--	--	--	--	--	--	--	--	0.000213349861245095	1.54085799863119	up	2.94765664233595e-15	2.28608330932992	up	--	--	--	--	--	--	--	--	--	--	--	--	--
NewGene_10847	2.76691	6.13165	3.46718	1.81563	1.88857	0.883206	1.73012	2.58136	1.63105	1.15818	1.15522	1.80419	0.419402	0.51949	0.335243	1.03067	1.38638	1.31356	0.000195306094590719	-1.37538	down	0.00106844665446283	-1.17851	down	1.52648433029813e-05	-1.61294	down	5.44438079298532e-06	-1.78151	down	0.819807611463832	-0.100872	normal	[C]	Energy production and conversion	Biological Process: carbohydrate metabolic process (GO:0005975);; Biological Process: malate metabolic process (GO:0006108);; Molecular Function: malate dehydrogenase (NADP+) activity (GO:0046554);;	K00051|3.76e-307|ats:109767185|K00051 malate dehydrogenase (NADP+) [EC:1.1.1.82] | (RefSeq) LOC109767185; malate dehydrogenase [NADP] 1, chloroplastic	Pyruvate metabolism (ko00620);; Carbon fixation in photosynthetic organisms (ko00710);; Carbon metabolism (ko01200)	[C]	Energy production and conversion	lactate/malate dehydrogenase, alpha/beta C-terminal domain	Malate dehydrogenase [NADP] 1, chloroplastic OS=Sorghum bicolor OX=4558 PE=1 SV=1	C	Energy production and conversion	Malate dehydrogenase [NADP] 1, chloroplastic [Triticum urartu]	biological process: metabolic process (GO:0008152);; biological process: cellular process (GO:0009987);; molecular function: catalytic activity (GO:0003824)
NewGene_10946	0	0	0	0	0	0	0	0	0	0.359182	0.736621	0.46969900000000003	1.3803	1.4199199999999998	1.35322	2.65271	2.3886789999999998	1.6724549999999998	--	--	--	--	--	--	--	--	--	0.000381856049580042	1.5682478624435	up	5.81790987296632e-08	2.12868588928445	up	--	--	--	--	--	--	--	--	--	--	--	--	--
NewGene_12109	4.3029	4.632517999999999	3.58746	1.8282869999999998	1.63473	1.7520980000000002	1.17082	1.88846	1.80596	1.7818690000000001	1.5492309999999998	0.502237	0.035131	0.214885	0.26243099999999997	0.64813	0.054738	0.479921	1.57859279909999e-09	-1.10465	down	9.82601752065613e-13	-1.54347	down	3.14983987012261e-06	-1.76234	down	9.33395528177885e-06	-2.8425	down	0.0844067527698709	-1.47409	normal	--	--	--	--	--	--	--	--	--	--	--	--	--
NewGene_134	0.90875	0.490031	0.531333	1.20276	1.24361	0.950024	0.572178	0.819455	0.57348	0.652504	0.505521	0.673166	2.85875	1.98423	1.97831	1.51528	1.21809	0.827262	0.00581466290540421	0.899032143034652	normal	0.900027887992878	-0.0677398	normal	0.92945311042225	-0.0807243	normal	4.56338972913051e-10	1.79356649140931	up	0.00908592066640201	1.00574915796311	up	--	--	--	--	--	--	--	--	--	--	--	uncharacterized protein LOC109781299 [Aegilops tauschii subsp. tauschii]	--
NewGene_13716	3.1811900000000004	2.15968	2.68861	3.56524	4.33315	5.343088000000001	4.02422	3.9600820000000003	4.8869110000000004	2.31909	1.93029	1.6463700000000001	7.18602	6.17287	6.55641	3.97537	4.23653	4.62217	0.000571188474194178	0.811923367347037	normal	0.00873396210151932	0.576231415091638	normal	0.134516671818433	-0.463835	normal	8.37038055884417e-20	1.67524044797194	up	1.11104271434377e-09	1.18437180209178	up	--	--	--	--	--	--	--	--	--	--	--	--	--
NewGene_15305	0.006107	0	0.012046	0.107851	0.135832	0.48621	0.13281	0.124714	0.242136	0	0.010231	0	4.8641	3.99082	0.525641	5.336727999999999	4.0399	0.753604	--	--	--	--	--	--	--	--	--	3.64767342755738e-08	9.3261586413473	up	1.29053391750385e-09	9.7750408232559	up	--	--	--	--	--	--	--	--	--	--	--	--	--
NewGene_15584	1.16998	1.29232	1.4645839999999999	1.61547	1.70574	2.54771	1.7783299999999997	1.6367710000000002	2.32944	0.47681799999999996	0.761631	0.465922	2.3948840000000002	1.8720830000000002	1.16901	2.79464	2.8048279999999997	1.47551	0.046819843125435	0.531746328206065	normal	0.069203925300191	0.460336444831953	normal	1.51480899099505e-06	-1.33236	down	5.74866950354568e-05	1.52049896790036	up	2.72811706852173e-12	2.22570265023711	up	--	--	--	--	--	--	--	--	--	--	--	--	--
NewGene_16110	14.236963000000001	16.176734000000003	18.1859	4.51865	3.3789740000000004	4.22227	8.6327	6.54923	8.68434	7.80594	3.88523	6.86248	0	0.942395	5.17305	4.74971	4.08054	5.291817999999999	1.1296010092492e-25	-1.90084	down	3.39178954112186e-10	-1.1381	down	1.44235040252521e-07	-1.39685	down	0.466486979804184	-1.69282	normal	0.348850332523928	-0.34831	normal	--	--	--	--	--	--	--	--	--	--	--	--	--
NewGene_16433	7.9548	7.2555629999999995	6.99926	2.45485	2.17747	2.8393849999999996	1.6539370000000002	2.60643	2.78014	0.972372	0.742858	0.026923	0	0	0	0.757028	0.694279	0.392517	3.37360301804567e-24	-1.49155	down	5.08311084255545e-20	-1.79835	down	0.0073503767197198	-3.65021	down	--	--	--	0.915199883290279	0.139776878450393	normal	--	--	--	--	--	--	--	Leucine Rich repeats (2 copies)	--	T	Signal transduction mechanisms	unnamed protein product [Triticum turgidum subsp. durum]	--
NewGene_16439	6.83997	5.30527	4.50626	1.76165	1.01177	2.57678	2.32122	1.50877	2.08509	0.364011	0.437052	0.148639	0.288956	0.153741	0	0	0	0	0.00190361469230588	-1.50901	down	0.000277639279382302	-1.59096	down	6.05074575667136e-10	-3.97184	down	--	--	--	--	--	--	--	--	--	--	--	--	--	--	--	--	--	--	--
NewGene_16848	3.23119	2.89729	2.8118790000000002	3.9677420000000003	3.4142010000000003	4.68711	3.71128	3.88724	4.43982	1.4517390000000001	1.41068	1.1002420000000002	4.47866	3.82871	2.8031129999999997	4.93007	4.43593	1.48913	0.00459252600340541	0.51529379789708	normal	0.0618951728057528	0.31411355405725	normal	2.97753857933855e-12	-1.19098	down	1.58832202116915e-09	1.3983967590566	up	0.000850785085177389	1.50740929923838	up	--	--	--	--	--	--	--	--	--	--	--	--	--
NewGene_17324	2.36122	3.03913	1.9800579999999999	0.863556	0.963277	1.21147	1.09226	0.842526	1.19696	0.979728	1.55995	1.13373	1.15434	1.37485	1.4858380000000002	0.263039	0.47546999999999995	0.756909	0.00033262537039075	-1.21094	down	3.89733810369074e-05	-1.3546	down	0.00741014858833857	-1.02483	down	0.959348033777134	0.0269150231709047	normal	0.0345654033419028	-1.22609	normal	--	--	--	--	--	--	--	--	--	--	--	--	--
NewGene_18149	0.732867	0.756802	0.347916	0.292529	0.747361	0.415526	0.297396	1.3228870000000001	1.53941	0.636207	0.365354	0.586216	1.29717	1.34558	1.32481	1.1276739999999998	1.20247	0.974215	0.494781768129762	-0.471721	normal	0.680730274653493	0.541710565331147	normal	0.79404146673172	-0.306125	normal	0.00250298448176439	1.2827720923414	up	0.00742972934894834	1.23168484077972	up	--	--	--	--	--	--	--	--	--	--	--	WAS/WASL-interacting protein family member 2-like [Aegilops tauschii subsp. tauschii]	--
NewGene_19450	5.546476999999999	4.240131000000001	3.81195	1.3325079999999998	1.2249	1.29759	1.8162800000000001	1.6686759999999998	1.5945709999999997	2.90215	1.3688520000000002	0.90038	0	1.55201	1.223	0.6942250000000001	0.794142	0.849037	7.17767578125168e-19	-1.68551	down	2.49963588541341e-14	-1.45396	down	0.000224980981077772	-1.38904	down	0.624058928551679	-1.11261	normal	0.0298983841546731	-1.05742	normal	--	--	Molecular Function: phosphatidate cytidylyltransferase activity (GO:0004605);; Cellular Component: integral component of membrane (GO:0016021);;	K00981|1.03e-07|dct:110107356|K00981 phosphatidate cytidylyltransferase [EC:2.7.7.41] | (RefSeq) phosphatidate cytidylyltransferase 1-like	Glycerophospholipid metabolism (ko00564);; Phosphatidylinositol signaling system (ko04070)	[I]	Lipid transport and metabolism	--	Phosphatidate cytidylyltransferase 1 OS=Solanum tuberosum OX=4113 GN=CDS1 PE=1 SV=1	--	--	Phosphatidate cytidylyltransferase [Dendrobium catenatum]	molecular function: catalytic activity (GO:0003824);; cellular component: cellular anatomical entity (GO:0110165)
NewGene_19892	0	0	0	0.024074	0	0	0	0	0	0.026386	0.548001	0.103029	53.1226	31.3376	37.0495	15.5021	22.5707	22.3418	--	--	--	--	--	--	--	--	--	8.78689214186373e-14	7.34654456838717	up	4.09644974972261e-11	6.47380201948584	up	--	--	--	--	--	--	--	--	--	--	--	--	--
NewGene_21214	3.08929	2.29409	2.92538	1.03682	1.516	1.04115	1.4513559999999999	1.22789	1.23028	1.6906	2.10015	2.35848	0.8916580000000001	0.709574	0.5006189999999999	0.8885580000000001	1.3669829999999998	1.25013	6.38257043663083e-05	-1.11912	down	6.34007448172479e-06	-1.21556	down	0.242261404166231	-0.423174	normal	1.69076547939894e-05	-1.61457	down	0.0208310736937509	-0.77803	normal	--	--	Molecular Function: ADP binding (GO:0043531);;	K13457|2.68e-06|qsu:111999746|K13457 disease resistance protein RPM1 | (RefSeq) disease resistance protein RPM1-like	Plant-pathogen interaction (ko04626)	--	--	--	Disease resistance protein PIK5-NP OS=Oryza sativa subsp. japonica OX=39947 GN=PIK5-NP PE=2 SV=1	T	Signal transduction mechanisms	probable disease resistance protein RXW24L [Aegilops tauschii subsp. tauschii]	molecular function: binding (GO:0005488)
NewGene_22415	4.066991999999999	5.425269999999999	4.44479	2.1280910000000004	0.739923	1.66383	1.02749	1.33445	0.9953000000000001	1.28097	0.816784	1.87951	0	1.0014	1.14047	0.890786	0.874091	0	3.31990461925429e-06	-1.50735	down	3.41894038961292e-20	-2.14577	down	2.64286420530828e-09	-1.83172	down	0.645500822380779	-0.994845	normal	0.62009391393948	-1.11323	normal	--	--	Molecular Function: nucleic acid binding (GO:0003676);; Biological Process: DNA integration (GO:0015074);;	K05909|5.09e-47|ghi:107887550|K05909 laccase [EC:1.10.3.2] | (RefSeq) laccase-2-like	--	[R]	General function prediction only	--	--	L	Replication, recombination and repair	unnamed protein product [Triticum aestivum]	molecular function: binding (GO:0005488);; biological process: metabolic process (GO:0008152);; biological process: cellular process (GO:0009987)
NewGene_22542	0.142776	0.118919	0.16353	0.294604	0.240817	0.350705	0.551097	0.517211	0.68268	0.663467	1.2638	0.757421	3.37377	1.87593	1.5924	2.4972	2.41892	2.2788429999999997	--	--	--	9.74254011164763e-05	1.8709670634664	up	3.80137937319441e-07	2.5426220839908	up	0.00553171410738018	1.24709503272344	up	8.40781236960016e-06	1.49976968021376	up	--	--	--	--	--	--	--	--	--	--	--	hypothetical protein D1007_24242 [Hordeum vulgare]	--
NewGene_22964	7.8099490000000005	5.24236	6.87779	10.373092999999999	11.0285	12.5992	12.97	13.7511	11.9451	5.383305999999999	6.22455	5.47839	13.7618	12.735097999999999	10.6879	12.8423	12.071971000000001	12.995757000000001	5.18655264764246e-06	0.84199508519365	normal	1.68179164755563e-05	0.810096095498423	normal	0.419361020202409	-0.232548	normal	4.08982594584319e-11	1.05302187954575	up	4.04928565019473e-21	1.21956860291133	up	--	--	Cellular Component: endoplasmic reticulum membrane (GO:0005789);; Biological Process: protein retention in ER lumen (GO:0006621);; Biological Process: protein transport (GO:0015031);; Cellular Component: integral component of membrane (GO:0016021);; Molecular Function: ER retention sequence binding (GO:0046923);;	K10949|3.97e-148|bdi:100842129|K10949 ER lumen protein retaining receptor | (RefSeq) ER lumen protein-retaining receptor A	--	[U]	Intracellular trafficking, secretion, and vesicular transport	ER lumen protein retaining receptor	ER lumen protein-retaining receptor A OS=Arabidopsis thaliana OX=3702 GN=ERD2A PE=2 SV=1	U	Intracellular trafficking, secretion, and vesicular transport	ER lumen protein retaining receptor [Hordeum vulgare]	cellular component: cellular anatomical entity (GO:0110165);; biological process: cellular process (GO:0009987);; biological process: localization (GO:0051179);; biological process: biological regulation (GO:0065007);; molecular function: binding (GO:0005488)
NewGene_24272	7.43021	5.33539	5.45144	2.02217	2.9146	2.07809	3.65687	3.24451	2.87352	4.58319	5.62266	4.4524	2.55358	4.41815	2.89053	3.49582	2.72581	2.7596	1.04590311623703e-08	-1.29617	down	3.45992498768633e-06	-1.00701	down	0.247882390221003	-0.32615	normal	0.027392937499748	-0.651953	normal	0.00519112789102475	-0.653765	normal	--	--	--	--	--	--	--	--	--	--	--	uncharacterized protein LOC109745228 [Aegilops tauschii subsp. tauschii]	--
NewGene_24827	1.13902	1.17203	0.8110590000000001	1.18904	1.20079	2.09064	1.10236	0.862706	1.36083	0.307199	0.5194	0.612583	0.847558	1.54603	1.4288669999999999	0.616666	1.18643	2.12265	0.0452968501931501	0.656469023158688	normal	0.869689288028026	0.0644886475137851	normal	0.00973332198492448	-1.10598	down	0.00215621682664599	1.31061766214172	up	0.00654962077508804	1.50792829144956	up	--	--	--	--	--	--	--	--	--	--	--	--	--
NewGene_25819	1.14573	1.45657	1.3447060000000002	2.2654929999999998	2.11606	2.4962760000000004	2.03841	1.7408	1.67071	0.809901	0.8976649999999999	1.00407	2.0180019999999996	2.0334470000000002	2.1705149999999995	1.9637	1.8543120000000002	2.1418890000000004	7.3545358738582e-05	0.867145991359467	normal	0.191710058778938	0.354237741323616	normal	0.132907856311217	-0.495969	normal	5.29816654412512e-06	1.03193021452398	up	1.39415842851455e-07	1.1367381736831	up	--	--	--	--	--	--	--	--	--	--	--	--	--
NewGene_2659	3.49581	2.18974	2.55616	3.6112079999999995	4.09309	3.3008960000000003	7.05234	4.858256999999999	5.25756	1.2910339999999998	2.1471649999999998	1.18807	3.9982729999999997	3.51025	4.3575	3.3636	3.3293589999999993	2.5702819999999997	0.0558996245694604	0.49055084553351	normal	0.00240437920726316	0.806597107486197	normal	0.0210958436860854	-0.876519	normal	2.09333678361055e-05	1.27536910500851	up	0.00146117980353725	1.05491322766009	up	--	--	--	--	--	--	--	--	--	--	--	--	--
NewGene_26963	0.633561	0.343762	0.195258	2.32941	1.93018	1.0713	7.15514	1.08044	2.14484	1.42982	2.32462	2.02901	7.7858	3.55804	9.67621	7.66431	3.81866	10.56	--	--	--	--	--	--	--	--	--	6.77341922749917e-05	1.76213010696009	up	1.70757246067601e-05	1.9735705529942	up	--	--	Molecular Function: carbohydrate binding (GO:0030246);; Cellular Component: apoplast (GO:0048046);;	--	--	--	--	Jacalin-like lectin domain	Agglutinin alpha chain OS=Artocarpus integer OX=3490 PE=1 SV=2	S	Function unknown	mannose/glucose-specific lectin-like [Aegilops tauschii subsp. tauschii]	molecular function: binding (GO:0005488);; cellular component: cellular anatomical entity (GO:0110165)
NewGene_27405	0.379547	0.04428	0.094668	0.457855	0.694714	0.927414	0.234047	0.296806	0.159024	0.521956	0.379101	0.279505	1.94127	2.65503	1.67115	1.78483	1.09887	1.28526	--	--	--	--	--	--	--	--	--	3.87718629801945e-10	2.31097989410492	up	5.65893368444911e-06	1.86890297432411	up	--	--	--	--	--	--	--	--	--	--	--	--	--
NewGene_27790	0	0	0	0.016895	0	0	0	0	0	0.040518	0.052558	0.028694	48.5546	43.5843	55.3817	12.1716	11.2501	24.9715	--	--	--	--	--	--	--	--	--	1.76014666974185e-197	10.0953319992412	up	3.70396050842122e-82	8.61898872389815	up	--	--	--	--	--	--	--	--	--	--	--	--	--
NewGene_27910	2.5480480000000005	4.566826999999999	4.0801929999999995	1.4850440000000003	2.2007	1.32835	1.62147	1.1058	1.7795999999999998	1.05512	2.40167	1.101	1.65041	2.0244109999999997	2.50858	0.7909480000000001	0.883053	1.02254	2.32787745817292e-05	-1.14445	down	2.76878902192694e-07	-1.4179	down	0.000867015979626926	-1.26499	down	0.631196126298992	0.215952034329389	normal	0.0728175881008161	-0.789817	normal	--	--	--	--	--	--	--	--	--	--	--	hypothetical protein TRIUR3_22341 [Triticum urartu]	--
NewGene_29002	1.6446569999999998	2.04835	1.6998800000000003	3.426451000000001	2.9039899999999994	2.85934	2.51943	2.7951659999999996	3.3452859999999993	1.68388	1.50839	1.62211	4.10442	3.9984800000000003	4.33781	3.02649	3.53907	3.2234839999999996	0.00106792200079165	0.726575991585291	normal	0.0185790033592012	0.566533895091851	normal	0.622600389515309	-0.214993	normal	2.39924834500079e-12	1.24943246595399	up	2.8268233822498e-10	1.09788084417625	up	--	--	--	--	--	--	--	--	--	--	--	--	--
NewGene_29283	3.40111	4.243672999999999	4.2080980000000014	1.8985879999999997	1.52208	1.9268120000000002	1.59783	1.9266989999999997	2.1967079999999997	2.8620239999999995	0	1.4254179999999999	0	0.920591	2.6704	0	0	2.27558	8.27539777732334e-12	-1.1351	down	7.95980433156211e-12	-1.15027	down	0.732496172432218	-1.43958	normal	0.935528297454037	-0.364811	normal	0.871783244703089	-0.900928	normal	--	--	--	--	--	--	--	--	--	--	--	WAS/WASL-interacting protein family member 3-like [Aegilops tauschii subsp. tauschii]	--
NewGene_29322	0	0	0	0	0	0	0	0	0	1.02708	1.17095	1.41501	3.50414	4.5901	4.11214	3.20693	2.51464	2.23461	--	--	--	--	--	--	2.17601561853946e-09	8.09126637262195	up	3.84605061815248e-09	1.65695665573712	up	0.000400076537999605	1.17903799792666	up	--	--	--	--	--	--	--	--	--	--	--	unnamed protein product [Triticum turgidum subsp. durum]	--
NewGene_29428	0	0	0	0.14514	0.077126	0.043824	0	0.012001	0.071347	0.329379	0.704089	0.24068	14.6042	11.4367	8.21597	28.0246	11.2108	4.12043	--	--	--	--	--	--	--	--	--	3.51384369630346e-40	4.64683736867869	up	9.39266054762944e-09	5.13691557796382	up	--	--	Molecular Function: nucleic acid binding (GO:0003676);; Biological Process: DNA integration (GO:0015074);;	K11593|2.33e-29|dct:110097550|K11593 eukaryotic translation initiation factor 2C | (RefSeq) protein argonaute 1A-like	--	[R]	General function prediction only	GAG-pre-integrase domain	Retrovirus-related Pol polyprotein from transposon RE2 OS=Arabidopsis thaliana OX=3702 GN=RE2 PE=4 SV=1	L	Replication, recombination and repair	gag/pol [Oryza sativa Japonica Group]	molecular function: binding (GO:0005488);; biological process: metabolic process (GO:0008152);; biological process: cellular process (GO:0009987)
NewGene_30260	5.60789	4.11421	4.74861	1.05021	0.82073	1.93839	1.39181	1.2895910000000002	0.752348	4.1529	4.79442	3.0602679999999998	0.239238	0.029849	0.104639	0.915837	1.1561460000000001	0.5505450000000001	4.9660420578964e-07	-1.67275	down	2.21303729241262e-10	-2.03387	down	0.493276083707282	-0.306304	normal	1.67673734137015e-17	-4.65391	down	4.90309159025479e-07	-2.03878	down	--	--	--	--	--	--	--	--	--	--	--	--	--
NewGene_3028	0.055577	0	0	0.775622	0.693731	0.682594	0.529981	1.10008	1.13494	0	0	0.079286	3.22215	1.49379	2.57009	2.66034	1.55934	2.29133	--	--	--	--	--	--	--	--	--	1.39450701782667e-11	6.20446969409903	up	1.08083582407146e-11	6.25088520491958	up	--	--	--	--	--	--	--	--	--	--	--	--	--
NewGene_30455	15.9851	21.3729	14.0546	3.07862	0.164591	3.02482	5.12208	9.804011999999998	6.843444000000001	9.714524999999998	16.4065	0.09778200000000001	0.23156400000000002	0.047775	0.073502	20.3127	19.347430999999997	11.337386999999998	0.00990278106552499	-2.92808	down	5.565610496945e-07	-1.3429	down	0.743915439125888	-1.00567	normal	--	--	--	0.588246876026303	1.02638697605569	normal	--	--	--	--	--	--	--	--	--	--	--	--	--
NewGene_31359	1.15774	0.188626	0.988937	1.1684459999999999	1.40234	1.17583	0.247269	0.460947	1.12066	0.19785599999999998	0.63033	0.412928	1.15393	1.25157	1.1299530000000002	2.155	1.72889	1.32413	0.0971101097643795	0.829276133557491	normal	0.705025726702285	-0.483501	normal	0.381091432964634	-0.814353	normal	0.0019487246575458	1.32304149601449	up	7.21215793459223e-06	1.98431159422502	up	--	--	--	--	--	--	--	--	--	--	--	--	--
NewGene_31559	0	0	0	0	0	0	0	0	0	0.400582	1.12743	0.510193	9.86443	7.55251	4.43652	11.2765	13.481022000000001	13.469714999999999	--	--	--	--	--	--	--	--	--	3.52648047161652e-12	3.37683973774501	up	2.70954421127763e-36	4.27827316818278	up	--	--	--	--	--	--	--	--	--	--	--	hypothetical protein EJB05_53184, partial [Eragrostis curvula]	--
NewGene_31593	0	0	0	0	0	0	0	0	0	0.19386299999999998	0.603109	0.33968299999999996	6.70058	5.0429569999999995	2.97135	7.78551	8.55967	8.93116	--	--	--	--	--	--	--	--	--	3.10100377291236e-11	3.55750246331195	up	3.28669450258715e-33	4.45809228162166	up	--	--	--	--	--	--	--	--	--	--	--	hypothetical protein EJB05_53184, partial [Eragrostis curvula]	--
NewGene_32266	24.3965	16.668	15.0987	2.38929	2.17357	4.26093	1.38783	1.06597	1.08951	9.02104	13.9281	7.28193	0.167758	0.335981	0.430532	0.815259	1.24294	0.443114	9.65259188859513e-23	-2.57612	down	4.8475274082797e-78	-4.09977	down	0.00150089983270216	-0.906334	normal	9.08033199963189e-44	-5.04288	down	1.12890351492882e-18	-3.53254	down	--	--	--	--	--	--	--	--	--	--	--	--	--
NewGene_32282	0.8326209999999999	0.097305	0.227037	0.093239	0.052138000000000004	0.048654	0.119442	0.20271899999999998	0.835297	1.5284230000000003	1.20659	1.57267	6.61163	6.5549990000000005	6.407458999999999	4.50142	4.190677000000001	4.47228	--	--	--	--	--	--	0.00402888071087846	1.88516164153746	up	4.28152371308852e-33	2.05074362847004	up	1.84974854077821e-18	1.6259755881564	up	--	--	--	--	--	--	--	--	--	--	--	--	--
NewGene_32369	1.40063	1.36245	0.969468	2.1395269999999997	2.02672	2.30918	2.15442	3.09103	3.0620149999999997	1.32972	1.2442199999999999	1.00134	2.70936	2.07189	3.7126	3.03828	2.78802	2.75683	0.000198402274836395	0.806047274049161	normal	5.49395234260107e-05	0.972942787364654	normal	0.666306942067398	-0.195555	normal	2.27855847602566e-06	1.19529003918774	up	7.60718871697625e-15	1.30796832142381	up	--	--	--	--	--	--	--	--	--	--	--	--	--
NewGene_32879	0	0	0.017172	0.412273	0.085381	1.0073750000000001	0.241596	0.571593	0.27074299999999996	0.41805000000000003	0.149817	0.7091270000000001	19.1366	20.2737	20.6298	8.265070999999999	6.3476490000000005	10.5086	--	--	--	--	--	--	--	--	--	3.56754780379517e-63	5.36952548666834	up	1.13785403185555e-21	4.25477759980477	up	--	--	--	--	--	--	--	--	--	--	--	--	--
NewGene_33690	4.43838	4.04504	3.07465	1.56608	1.59377	1.04564	1.87299	2.04521	2.2192	3.20352	3.46216	4.44429	3.16279	3.59352	1.12833	4.70144	4.51148	0.237263	1.75377346605184e-06	-1.16605	down	3.67072057415397e-05	-1.00799	down	0.000148809643102809	-0.954253	normal	0.940789367829809	-0.0415314	normal	0.990344052729051	0.0141344608881372	normal	[T]	Signal transduction mechanisms	Molecular Function: protein serine/threonine kinase activity (GO:0004674);; Molecular Function: ATP binding (GO:0005524);;	K18417|2.14e-104|sbi:8070152|K18417 ERI1 exoribonuclease 2 [EC:3.1.-.-] | (RefSeq) serine/threonine-protein kinase PBL13 isoform X1	--	--	--	Protein kinase domain	Cysteine-rich receptor-like protein kinase 28 OS=Arabidopsis thaliana OX=3702 GN=CRK28 PE=3 SV=2	S	Function unknown	unnamed protein product [Triticum aestivum]	molecular function: catalytic activity (GO:0003824);; biological process: metabolic process (GO:0008152);; biological process: cellular process (GO:0009987);; molecular function: binding (GO:0005488)
NewGene_33741	6.202428000000001	4.003367000000001	4.204171999999999	1.5103	2.22747	2.0058209999999996	1.4753319999999999	1.8781589999999997	2.9010120000000006	1.7359200000000001	3.5513269999999997	2.6929950000000002	2.6131320000000002	1.39094	1.64682	0.238076	1.45785	2.12945	3.01224367392096e-07	-1.1731	down	3.69134455824711e-08	-1.3011	down	0.00545629655582925	-0.869641	normal	0.137544824544585	-0.589083	normal	0.176683651376054	-1.06899	normal	--	--	--	--	--	--	--	--	--	--	--	--	--
NewGene_3382	11.0508	11.217	10.255721000000001	4.290621999999999	2.85164	4.34902	3.20516	3.8030940000000006	3.1359829999999995	1.3984269999999999	0.683187	2.18086	0.4764	0.221048	0.088125	1.10311	0.994867	0.402592	1.4899763568313e-16	-1.47621	down	6.69944199050981e-26	-1.7799	down	4.22446459655186e-14	-2.43778	down	4.50139977471109e-07	-2.77247	down	0.226821398454397	-0.741333	normal	--	--	Molecular Function: protein kinase activity (GO:0004672);; Molecular Function: ATP binding (GO:0005524);;	K17302|2.67e-82|ats:109764202|K17302 coatomer subunit beta' | (RefSeq) uncharacterized protein LOC109764202 isoform X1	--	[U]	Intracellular trafficking, secretion, and vesicular transport	WD domain, G-beta repeat	Coatomer subunit beta'-1 OS=Arabidopsis thaliana OX=3702 GN=At1g79990 PE=2 SV=2	U	Intracellular trafficking, secretion, and vesicular transport	unnamed protein product [Triticum turgidum subsp. durum]	molecular function: catalytic activity (GO:0003824);; biological process: metabolic process (GO:0008152);; biological process: cellular process (GO:0009987);; molecular function: binding (GO:0005488)
NewGene_3426	5.1418	7.3327	6.9828	3.17753	2.84876	2.91939	2.1269289999999996	3.1906060000000003	2.77348	0.09195700000000001	0.145138	1.27517	0	0.834996	0	0.481283	0.848517	0.87655	1.35055942503226e-09	-1.193	down	4.50654382082254e-09	-1.4949	down	0.00320400507129272	-3.71415	down	--	--	--	0.724123479155901	0.433710134783643	normal	--	--	--	--	--	--	--	--	--	--	--	--	--
NewGene_35528	0.558405	0.284302	0.266115	0.16548	0.133355	0.08512399999999999	0.27118099999999995	0.270959	0.433317	4.766182000000001	3.1036750000000004	2.6472460000000004	9.97428	10.3213	5.383959999999998	9.256772999999999	7.92887	5.33659	--	--	--	--	--	--	7.837696051521e-23	3.23864618468226	up	0.000169531321991047	1.22887194030465	up	0.000684696521815	1.15271272776831	up	[J]	Translation, ribosomal structure and biogenesis	Molecular Function: tyrosine-tRNA ligase activity (GO:0004831);; Molecular Function: ATP binding (GO:0005524);; Biological Process: tRNA aminoacylation for protein translation (GO:0006418);;	K01866|2.19e-71|ats:109741894|K01866 tyrosyl-tRNA synthetase [EC:6.1.1.1] | (RefSeq) LOC109741894; tyrosine--tRNA ligase 1, cytoplasmic-like	Aminoacyl-tRNA biosynthesis (ko00970)	[J]	Translation, ribosomal structure and biogenesis	tRNA synthetases class I (W and Y)	Tyrosine--tRNA ligase 1, cytoplasmic OS=Arabidopsis thaliana OX=3702 GN=At2g33840 PE=2 SV=1	J	Translation, ribosomal structure and biogenesis	unnamed protein product [Triticum turgidum subsp. durum]	molecular function: catalytic activity (GO:0003824);; molecular function: binding (GO:0005488);; biological process: metabolic process (GO:0008152);; biological process: cellular process (GO:0009987)
NewGene_35964	0	0.108999	0	0	0.395842	0.306266	0	0	0.093021	0.801716	0.932704	0.710307	3.26308	3.06254	2.81182	1.69609	2.56464	1.65664	--	--	--	--	--	--	--	--	--	2.98633479310526e-11	1.81452877157215	up	0.000161762835916124	1.32779500550348	up	--	--	--	--	--	--	--	--	--	--	--	--	--
NewGene_36799	0.116916	0.120921	0	0.483752	0.614764	0.369105	0.145082	0.075192	0.29279	0.773747	0.976493	0.549363	5.50743	5.48741	25.4813	9.1593	4.81609	5.25159	--	--	--	--	--	--	--	--	--	3.1379731277514e-11	3.87073863922081	up	3.02905650387173e-15	3.09663661087483	up	--	--	--	--	--	--	--	--	--	--	--	unnamed protein product [Triticum turgidum subsp. durum]	--
NewGene_3737	0	0	0	0	0	0	0	0	0	0.654031	1.15629	0.481132	45.4239	47.9576	44.509412999999995	39.5736	23.0011	24.957	--	--	--	--	--	--	--	--	--	7.94392147681754e-128	5.79055335010972	up	5.09576543774649e-54	5.29246317972931	up	--	--	--	--	--	--	--	--	--	--	--	--	--
NewGene_3738	0	0	0	0	0	0	0	0	0	0	0.012268	0.13746	12.4752	15.6898	3.93722	3.93548	4.26012	3.02561	--	--	--	--	--	--	--	--	--	3.48964904163658e-07	7.54881960228806	up	7.88219789712648e-19	6.15599673503557	up	--	--	--	--	--	--	--	--	--	--	--	--	--
NewGene_3780	0.030134	0	0	0.236195	0.117653	0.196139	0.617811	0.809303	0.9009590000000001	0.102692	0.066717	0.03289	1.5668170000000001	1.67729	1.39378	1.71745	0.8765809999999999	1.2609910000000002	--	--	--	4.06415411757408e-13	6.05132490044041	up	--	--	--	8.11274408697796e-24	4.35017142544113	up	6.14085304022116e-15	4.22114617679672	up	--	--	--	--	--	--	--	--	--	--	--	--	--
NewGene_38019	0.536384	0.842705	0.9950690000000001	1.61863	1.09427	0.7432430000000001	1.89933	1.14826	1.1531159999999998	0.9050469999999999	0.626178	0.48549699999999996	1.9581	1.52283	1.61474	1.08346	1.4425890000000001	1.06417	0.0860816795183546	0.726021880339337	normal	0.0347074632486986	0.814048447008952	normal	0.796157436739228	-0.229159	normal	0.000317913006126874	1.28475189515963	up	0.0048418431473344	1.05448810487453	up	--	--	--	--	--	--	--	--	--	--	--	--	--
NewGene_38363	0.25971	0.21641299999999997	0.190187	0.7113510000000001	0.9091579999999999	0.743245	0.7937799999999999	0.847448	1.1806539999999999	0.333394	0.294352	0.25743099999999997	1.85693	1.69656	2.1724750000000004	1.27147	0.767264	1.01495	4.33195132037732e-09	1.90544213933855	up	1.31794813348589e-06	1.80547814876356	up	--	--	--	1.39079392842499e-21	2.60160454527816	up	1.85469218016779e-06	1.77868882014152	up	--	--	--	--	--	--	--	--	--	--	--	--	--
NewGene_3853	0.009867	0	0.006068	0.020743	0.094641	0.028895	0.044704	0.100634	0.10099	0.096993	0.07975	0.103464	2.73206	2.1468	2.5224830000000003	2.32433	1.5496	2.20205	--	--	--	--	--	--	--	--	--	2.31227772945986e-81	4.48856780381027	up	3.9121692046301e-50	4.29428746205082	up	--	--	--	--	--	--	--	Domain of unknown function (DUF4218)	--	S	Function unknown	hypothetical protein PSTG_18060 [Puccinia striiformis f. sp. tritici PST-78]	--
NewGene_38961	3.66684	9.07971	6.50798	1.80201	1.40237	1.24091	0.978767	1.50769	1.09375	1.62397	1.68359	3.28012	0.533503	0.56573	0.552473	0.988397	0.400382	0.543221	4.41272261483423e-10	-2.05048	down	1.18632042979275e-13	-2.54143	down	0.000150239653409836	-1.57627	down	2.84072594068045e-07	-2.0908	down	0.00105834981851742	-1.70978	down	--	--	--	--	--	--	--	--	--	S	Function unknown	unnamed protein product [Triticum turgidum subsp. durum]	--
NewGene_39276	5.03631	4.53024	3.15984	1.4592619999999998	1.4509150000000002	1.7156	2.09722	1.8585	2.07368	2.5821110000000003	1.67183	2.08781	1.08601	0.959161	1.57939	0.888129	0.661389	1.32559	2.71513750189024e-10	-1.37835	down	5.91622427781218e-08	-1.16337	down	9.08109245419424e-05	-1.00674	down	0.00362129082865871	-0.899261	normal	0.00200264472775605	-1.09846	down	--	--	Molecular Function: DNA binding (GO:0003677);;	K08678|3.75e-06|aof:109832584|K08678 UDP-glucuronate decarboxylase [EC:4.1.1.35] | (RefSeq) UDP-glucuronic acid decarboxylase 1-like	Amino sugar and nucleotide sugar metabolism (ko00520)	--	--	BED zinc finger	--	S	Function unknown	uncharacterized protein LOC109752869 [Aegilops tauschii subsp. tauschii]	molecular function: binding (GO:0005488)
NewGene_39314	0	0.016849	0	0.35182	0.26209899999999997	0.37234300000000004	0.096622	0.368459	0.273538	0.7654130000000001	0.551575	0.527021	4.319737999999999	4.218795999999999	3.3236879999999998	5.1809259999999995	3.12384	2.40898	--	--	--	--	--	--	--	--	--	5.33639886024732e-16	2.53750521152443	up	4.36111606737756e-11	2.58565940476226	up	--	--	Molecular Function: nucleic acid binding (GO:0003676);; Molecular Function: zinc ion binding (GO:0008270);; Biological Process: DNA integration (GO:0015074);;	K03006|5.73e-59|adu:107466525|K03006 DNA-directed RNA polymerase II subunit RPB1 [EC:2.7.7.6] | (RefSeq) LOW QUALITY PROTEIN: DNA-directed RNA polymerase II subunit 1-like	RNA polymerase (ko03020)	[R]	General function prediction only	Reverse transcriptase (RNA-dependent DNA polymerase)	Retrovirus-related Pol polyprotein from transposon TNT 1-94 OS=Nicotiana tabacum OX=4097 PE=2 SV=1	L	Replication, recombination and repair	unnamed protein product [Triticum aestivum]	molecular function: binding (GO:0005488);; biological process: metabolic process (GO:0008152);; biological process: cellular process (GO:0009987)
NewGene_39321	0	0	0	0.100521	0.20536500000000002	0.127832	0.040947	0	0	0.151111	0	0.090251	1.14867	2.1919820000000003	1.43434	1.7487929999999998	2.23176	2.48822	--	--	--	--	--	--	--	--	--	1.86696551110322e-08	4.02798225480329	up	2.66189983319452e-13	4.65364990519432	up	--	--	--	--	--	--	--	--	--	--	--	--	--
NewGene_39659	0	0	0	0	0	0	0	0	0	0.7196610000000001	0.809521	0.899851	1.49469	2.5918559999999995	2.96855	2.33086	1.8098539999999999	2.21653	--	--	--	--	--	--	--	--	--	0.00127399450756451	1.35569651331691	up	0.000113818865518947	1.39028458274736	up	--	--	--	--	--	--	--	--	--	--	--	--	--
NewGene_3986	1.72139	1.94359	2.45688	3.4784070000000002	3.50583	2.55651	3.6432	2.2149	3.6209010000000004	1.59402	2.5998	1.28832	4.79021	4.51637	5.035426999999999	4.22148	4.26114	4.10166	0.000422679095337878	0.72381071666043	normal	0.042901689247563	0.510586413019682	normal	0.749665415925747	-0.180718	normal	1.37981481951498e-07	1.30647917292717	up	2.6081379611136e-06	1.24979434642943	up	--	--	Molecular Function: nucleic acid binding (GO:0003676);; Molecular Function: zinc ion binding (GO:0008270);;	K20027|4.48e-09|zma:103651960|K20027 palmitoyltransferase ZDHHC1/11 [EC:2.3.1.225] | (RefSeq) uncharacterized protein LOC103651960	--	[R]	General function prediction only	gag-polypeptide of LTR copia-type	--	L	Replication, recombination and repair	unnamed protein product [Triticum turgidum subsp. durum]	molecular function: binding (GO:0005488)
NewGene_39937	2.54011	3.272	1.52327	1.6239500000000002	1.10395	0.728216	1.12656	1.4272569999999998	1.28666	0.04289	0.018515	0.21788500000000002	0.35260400000000003	0.252512	0.594665	0.032444	0.199618	0.10497300000000001	0.00215287870473891	-1.06217	down	6.46945935433479e-05	-1.10017	down	3.90045176383728e-06	-4.59528	down	0.0246422344813655	1.98370104142868	normal	--	--	--	--	--	--	--	--	--	--	--	--	--	--	uncharacterized protein LOC109787012 [Aegilops tauschii subsp. tauschii]	--
NewGene_39940	4.90297	7.56154	6.71471	1.15131	1.49963	1.10702	2.81886	2.7556	3.56305	2.59051	1.6633	1.62571	1.04994	1.02399	2.07635	0.189509	0.068021	0.739505	2.47441180315625e-15	-2.27893	down	6.78704743991223e-06	-1.19514	down	1.80371191518034e-08	-1.73044	down	0.258635674248861	-0.585048	normal	0.00295889311060502	-2.47036	down	--	--	--	--	--	--	--	--	--	--	--	--	--
NewGene_40202	28.4292	38.1293	33.2502	15.0511	12.8887	13.6801	12.7177	24.3265	13.9464	0.025028	0	0	0	0	0	0	0	0	8.54952061316933e-12	-1.19036	down	0.000131772221035075	-1.077	down	2.04759071290559e-25	-11.2432	down	--	--	--	--	--	--	--	--	--	--	--	[R]	General function prediction only	--	--	--	--	hypothetical protein D1007_41546 [Hordeum vulgare]	--
NewGene_4026	4.2638050000000005	3.10994	2.8183320000000003	1.06779	1.27869	1.66089	1.49865	1.45512	1.30681	3.79953	3.67211	3.08252	1.98704	2.43303	3.08021	1.9635960000000001	1.69036	1.5327859999999998	1.23881768225232e-07	-1.26787	down	4.49138989841331e-12	-1.50379	down	0.917294228769365	-0.0551608	normal	0.000114291275756496	-0.801116	normal	9.02200830514498e-05	-0.907596	normal	--	--	Molecular Function: DNA binding (GO:0003677);; Cellular Component: nucleus (GO:0005634);;	--	--	--	--	--	--	--	--	uncharacterized protein LOC109740414 [Aegilops tauschii subsp. tauschii]	molecular function: binding (GO:0005488);; cellular component: intracellular (GO:0005622);; cellular component: cellular anatomical entity (GO:0110165)
NewGene_40389	3.25065	3.36116	3.09358	1.6338879999999998	0.680464	0.953451	0.7485580000000001	1.09687	1.3072759999999999	2.18046	2.29911	2.16513	0.630298	0.6030340000000001	1.0705040000000001	0.6478790000000001	0.7459	0.8605400000000001	2.66610436644301e-12	-1.41668	down	1.21328715309195e-25	-1.77269	down	0.00151614004228782	-0.487733	normal	1.36258642902515e-27	-1.65917	down	1.36105309531015e-13	-1.65462	down	--	--	--	K14300|5.51e-23|pda:103721930|K14300 nuclear pore complex protein Nup133 | (RefSeq) LOW QUALITY PROTEIN: nuclear pore complex protein NUP133	RNA transport (ko03013)	--	--	Transposase family tnp2	--	--	--	uncharacterized protein LOC109782642 isoform X1 [Aegilops tauschii subsp. tauschii]	--
NewGene_40481	0.063837	0.034064	0.081821	0.8300040000000001	0.902703	1.16183	0.813975	0.715397	0.573009	0.136056	0.13405	0.038086	0.805149	1.17833	1.20134	2.08096	2.6145829999999997	3.1424200000000004	8.67041431589703e-26	3.86939533551768	up	1.88332091332038e-13	3.06999771404253	up	--	--	--	1.05176734167521e-12	3.17570478734265	up	2.12595122650497e-28	4.42979869109718	up	--	--	--	--	--	--	--	--	--	--	--	--	--
NewGene_4136	0	0	0	0	0	0	0	0	0	0.251722	0.233023	0.269556	14.487967000000001	12.011795000000001	16.4386	5.5082	3.2978970000000003	3.8898750000000004	--	--	--	--	--	--	--	--	--	2.81028428462201e-180	5.65322261200766	up	5.20921415148932e-50	4.08602159550932	up	--	--	--	--	--	--	--	--	--	--	--	--	--
NewGene_41412	3.14916	2.805	1.91244	1.20495	0.909979	1.31669	1.23054	1.16806	1.2100590000000002	0.770145	0.735696	0.9728510000000001	0.451386	1.26667	1.04811	1.18517	0.710029	0.152977	0.000102257883049778	-1.03772	down	8.8594436512079e-07	-1.13955	down	1.4637735664638e-11	-1.63329	down	0.850871277845843	0.109148321891517	normal	0.820688420646652	-0.209497	normal	--	--	--	--	--	--	--	--	--	--	--	--	--
NewGene_41926	3.5784860000000003	3.830266999999999	2.81669	3.17853	3.3126759999999997	4.26731	4.284007999999999	5.240925000000001	6.15697	1.7514079999999999	2.2480510000000002	2.60395	5.63753	5.00299	4.83108	6.289235999999999	6.84512	4.546739000000001	0.658183029248728	0.115712443252878	normal	0.0177100488515162	0.506096170569606	normal	0.0175171621810341	-0.627479	normal	1.25199084076671e-07	1.07072002746025	up	6.6660713559089e-09	1.4368858905054	up	--	--	Biological Process: regulation of transcription, DNA-templated (GO:0006355);; Biological Process: circadian rhythm (GO:0007623);;	--	--	--	--	--	Protein LNK2 OS=Arabidopsis thaliana OX=3702 GN=LNK2 PE=1 SV=1	S	Function unknown	protein LNK2 isoform X3 [Aegilops tauschii subsp. tauschii]	biological process: biological regulation (GO:0065007);; biological process: rhythmic process (GO:0048511)
NewGene_42032	0.532049	0.737178	0.743169	1.02703	1.19944	0.92269	1.31416	1.18152	1.35879	0.642203	0.728066	0.671109	1.61522	1.25722	1.8717	1.39332	1.99061	1.40573	0.0254199196979401	0.699148755456108	normal	0.00682473749937358	0.800292570838771	normal	0.989150849423316	-0.0116073	normal	7.48266880336058e-05	1.11923	up	4.29497643817573e-06	1.27303961848436	up	--	--	Cellular Component: integral component of membrane (GO:0016021);;	--	--	--	--	--	--	S	Function unknown	hypothetical protein TRIUR3_33121 [Triticum urartu]	cellular component: cellular anatomical entity (GO:0110165)
NewGene_42553	5.96336	5.22647	5.4437	1.68355	1.88956	1.89838	0.952959	3.28038	1.37998	3.25357	2.76051	1.04351	0	0.126085	0.190439	0	0	1.28706	7.63489001994283e-06	-1.50356	down	0.000555396085751014	-1.63485	down	0.0123200334397716	-1.24067	normal	--	--	--	--	--	--	--	--	Molecular Function: DNA binding (GO:0003677);; Cellular Component: nucleus (GO:0005634);; Biological Process: regulation of transcription, DNA-templated (GO:0006355);;	--	--	--	--	--	--	--	--	unnamed protein product [Triticum turgidum subsp. durum]	molecular function: binding (GO:0005488);; cellular component: intracellular (GO:0005622);; cellular component: cellular anatomical entity (GO:0110165);; biological process: biological regulation (GO:0065007)
NewGene_42554	7.47674	5.77929	5.65677	2.07659	0.664526	3.6957	0.830731	3.0735490000000003	1.14877	3.55795	2.65817	1.43067	0	0	0.18889	0	0	1.22836	0.0029465381233662	-1.45552	down	1.82191723309111e-05	-1.96615	down	0.00100528537084894	-1.31648	down	--	--	--	--	--	--	[O]	Posttranslational modification, protein turnover, chaperones	Molecular Function: DNA binding (GO:0003677);; Cellular Component: nucleus (GO:0005634);; Biological Process: regulation of transcription, DNA-templated (GO:0006355);;	K09503|1.34e-19|qsu:112019417|K09503 DnaJ homolog subfamily A member 2 | (RefSeq) mitochondrial protein import protein mas5-like	Protein processing in endoplasmic reticulum (ko04141)	[O]	Posttranslational modification, protein turnover, chaperones	DnaJ domain	Chaperone protein dnaJ 10 OS=Arabidopsis thaliana OX=3702 GN=ATJ10 PE=2 SV=2	K	Transcription	unnamed protein product [Triticum turgidum subsp. durum]	molecular function: binding (GO:0005488);; cellular component: intracellular (GO:0005622);; cellular component: cellular anatomical entity (GO:0110165);; biological process: biological regulation (GO:0065007)
NewGene_42885	0.060158	0	0	0.631877	0.176254	0.729856	0.151638	0.201457	0.193237	0.117596	0.061702	0.227677	1.30222	2.4861	8.03219	2.10424	1.91938	1.18195	--	--	--	--	--	--	--	--	--	1.67082125065862e-09	4.68870533627926	up	4.10544104403356e-09	3.65290572083701	up	--	--	--	--	--	--	--	--	--	--	--	unnamed protein product [Triticum turgidum subsp. durum]	--
NewGene_43530	6.763420999999999	7.26225	7.278096000000001	2.43341	2.19136	1.7933750000000002	2.11407	1.6770350000000003	1.5537900000000002	1.38068	1.4923	0.814959	0.524864	0.462079	0.381123	0.236771	0.236515	0.437355	2.72666496599077e-19	-1.65467	down	1.85657700131568e-27	-2.10893	down	3.52928181113767e-28	-2.55145	down	0.00063746409969713	-1.40974	down	5.13935153495151e-05	-1.91012	down	--	--	Molecular Function: FAD binding (GO:0071949);;	--	--	--	--	--	--	C	Energy production and conversion	--	molecular function: binding (GO:0005488)
NewGene_43865	5.91	4.62565	4.07036	1.41826	1.32406	2.68643	2.19735	1.5089209999999997	1.38723	2.27679	3.8192380000000004	2.4803029999999997	0.63519	1.23308	0	0.521398	1.2223279999999999	0.971113	1.62178239532151e-07	-1.49376	down	8.06589584250522e-17	-2.00481	down	0.00118857865850893	-0.943386	normal	0.236162972141176	-2.21739	normal	3.88643050649481e-06	-1.59361	down	--	--	--	--	--	--	--	--	--	--	--	--	--
NewGene_45717	0.046056	0	0	0.959926	0.716386	1.08888	0.18577	0.396421	0.216171	0	0	0	1.53012	1.69858	1.68408	2.19744	1.33193	2.3758	4.5099455246837e-12	5.87042709386005	up	--	--	--	--	--	--	3.1889767373922e-14	9.5815067043754	up	8.75170770992059e-15	9.98679681637253	up	--	--	--	--	--	--	--	--	--	--	--	--	--
NewGene_46038	0	0	0	0.636015	0.550153	1.16715	0.767059	0.211217	0.153496	0	0	0	1.05742	1.65706	1.2069	1.38159	1.05014	1.47187	--	--	--	--	--	--	--	--	--	1.05455353679312e-11	8.89654170600114	up	4.1739616527276e-12	9.02462006428577	up	--	--	--	--	--	--	--	--	--	--	--	--	--
NewGene_46458	26.387	17.4121	19.1751	3.81426	1.4432960000000001	3.22396	6.32578	6.82559	9.63279	10.662915000000002	7.19782	10.5388	6.9065840000000005	6.2817	1.73836	5.02215	4.36177	5.5939	2.40698665547259e-47	-3.04474	down	8.9606221456071e-18	-1.57182	down	1.83968502308158e-23	-2.08173	down	0.195429346510077	-0.484412	normal	6.86257107683771e-05	-0.886831	normal	[G]	Carbohydrate transport and metabolism	Molecular Function: polygalacturonase activity (GO:0004650);; Cellular Component: extracellular region (GO:0005576);; Biological Process: carbohydrate metabolic process (GO:0005975);; Biological Process: cell wall organization (GO:0071555);;	K01184|2.71e-29|csv:101211713|K01184 polygalacturonase [EC:3.2.1.15] | (RefSeq) probable polygalacturonase At3g15720	Pentose and glucuronate interconversions (ko00040)	--	--	Glycosyl hydrolases family 28	Probable polygalacturonase OS=Vitis vinifera OX=29760 GN=GSVIVT00026920001 PE=1 SV=1	G	Carbohydrate transport and metabolism	unnamed protein product [Triticum turgidum subsp. durum]	molecular function: catalytic activity (GO:0003824);; cellular component: cellular anatomical entity (GO:0110165);; biological process: metabolic process (GO:0008152);; biological process: cellular process (GO:0009987)
NewGene_46564	8.07956	12.071863000000002	11.938566999999999	4.40559	3.73885	4.3403659999999995	2.9944	3.7808870000000003	4.10295	0.392287	0.297174	1.78466	0.156221	1.4246470000000002	0.139464	0.465919	1.3249769999999998	1.2595969999999996	3.20500374919693e-10	-1.29732	down	1.99083003232579e-13	-1.67359	down	6.03014613537813e-05	-3.53901	down	0.59537310203041	-0.782144	normal	0.820800090970517	0.210410025779925	normal	--	--	--	--	--	--	--	--	--	--	--	--	--
NewGene_46711	6.982	7.09216	5.87113	1.09641	1.46417	0.725583	3.34408	2.75298	3.61924	3.76814	3.28637	3.58762	1.43124	0.775916	0.113723	2.27685	3.05021	1.22482	3.95507983385535e-23	-2.52518	down	3.45346071471044e-09	-1.1593	down	8.52413082324662e-07	-0.921323	normal	0.000755243647181406	-2.29087	down	0.121462331325562	-0.651637	normal	--	--	--	--	--	--	--	--	--	--	--	--	--
NewGene_46859	0	0.009944	0.009437	0.483329	0.902366	1.2876150000000002	0.486986	0.626163	0.76543	0	0	0	3.24501	2.8871029999999998	1.85991	1.9936099999999999	0.442014	1.95077	1.20024079950953e-09	7.04082675831109	up	7.89411486729709e-08	6.28477901421011	up	--	--	--	2.55801838484578e-16	10.278914304224	up	1.92986340582317e-11	9.35430720330038	up	--	--	--	--	--	--	--	--	--	--	--	unnamed protein product [Triticum turgidum subsp. durum]	--
NewGene_48145	1.06667	1.03725	1.17057	1.19001	1.60115	1.6421329999999998	1.7816	2.3996	2.58116	0.970661	0.707701	0.6792499999999999	2.19936	2.16828	2.49124	1.8813600000000001	2.30933	1.46293	0.0755116284218939	0.499097796883347	normal	0.000250222388925025	0.936273506861294	normal	0.302152761282209	-0.442245	normal	2.03376033855357e-07	1.37583935894761	up	0.000188146616024622	1.20569729788096	up	--	--	--	--	--	--	--	--	--	--	--	--	--
NewGene_49473	2.4944	2.13559	2.15492	2.88601	2.5616	3.48797	3.4077	3.6188	4.18957	1.53022	1.44638	1.48982	3.33176	2.93716	3.45605	2.94782	2.94448	3.37132	0.0200860501364254	0.479628199961034	normal	0.000708701892132738	0.608666303627764	normal	0.00142906797078337	-0.619935	normal	1.57741804454448e-09	1.03140452019313	up	7.58861103910029e-12	1.10071860595911	up	--	--	Cellular Component: integral component of membrane (GO:0016021);;	--	--	--	--	Mitochondrial-associated sphingomyelin phosphodiesterase	--	--	--	unnamed protein product [Triticum turgidum subsp. durum]	cellular component: cellular anatomical entity (GO:0110165)
NewGene_49913	4.63581	5.57672	4.98371	1.0562850000000001	1.1836929999999999	0.80882	1.2601	0.811071	1.29821	5.150928000000001	4.80636	3.99396	0.842852	0.728662	0.808967	0.758147	0.8978189999999999	1.16589	1.5319477151427e-31	-2.1879	down	5.92893708561192e-35	-2.28321	down	0.872035584474845	-0.0711635	normal	3.41235179032433e-33	-2.57568	down	1.29323391774642e-27	-2.39834	down	--	--	--	K13457|4.97e-107|ats:109767112|K13457 disease resistance protein RPM1 | (RefSeq) LOC109767112; disease resistance protein RPM1-like	Plant-pathogen interaction (ko04626)	--	--	Rx N-terminal domain	--	T	Signal transduction mechanisms	disease resistance protein RPM1-like [Aegilops tauschii subsp. tauschii]	--
NewGene_50412	7.29687	6.12202	4.569151000000001	0.900784	0.5471579999999999	1.5718789999999998	2.7294449999999997	2.6637589999999998	1.6131399999999998	8.05271	8.44897	3.79187	3.23041	3.2322439999999997	6.478857999999999	5.607881000000002	1.69407	3.0153620000000005	4.85716086880156e-17	-2.41119	down	7.61441303427438e-09	-1.43713	down	0.897605605697536	0.0846669566892184	normal	0.0534326948650952	-0.742808	normal	0.120256026085749	-0.801682	normal	--	--	--	--	--	--	--	--	--	--	--	Retinol dehydrogenase 12 [Hordeum vulgare]	--
NewGene_5090	0.3202	0.151083	0.166629	0.615278	0.620713	0.984173	0.795956	1.14987	0.941964	0.454893	0.30689	0.287184	1.15522	1.08936	1.86286	1.22352	0.906631	1.24391	4.83267868262461e-06	1.88577450449442	up	5.23369098976535e-08	2.07299170914209	up	--	--	--	7.03073233075163e-07	1.85993536123093	up	5.02156982451062e-07	1.71719535294502	up	--	--	--	--	--	--	--	--	--	--	--	--	--
NewGene_51856	0	0.051255	0	0.025025	0	0	0	0.0238	0	0.451816	0.526607	0.315651	10.6749	10.8477	12.2608	7.4421	4.32148	5.48733	--	--	--	--	--	--	--	--	--	2.74835031464983e-101	4.59512886452785	up	2.82221864997658e-31	3.76755827643665	up	--	--	--	--	--	--	--	--	--	--	--	--	--
NewGene_52284	0.503563	0.255575	0.27423600000000004	0.442761	0.475271	0.4553169999999999	0.673305	0.8895120000000001	1.06847	0.49651199999999995	0.6461870000000001	0.827562	1.8043609999999999	1.64845	1.08323	1.33168	1.8466699999999998	1.1352	0.155186924124286	0.597448923173037	normal	0.000806726337406871	1.23494479292563	up	0.0749348146293791	0.881879445443938	normal	0.000811698757171134	1.1507150280143	up	0.000328485459081462	1.17729236950969	up	--	--	Cellular Component: integral component of membrane (GO:0016021);;	--	--	--	--	--	--	--	--	--	cellular component: cellular anatomical entity (GO:0110165)
NewGene_52840	0	0	0	0.451367	0.688686	0.555377	0.24176199999999998	0.561205	0.270542	0	0	0	1.0434439999999998	1.69651	1.25349	1.22912	0.7884840000000001	1.14542	1.55802502657157e-12	8.98828895565808	up	1.45737510690584e-09	8.19084512840028	up	--	--	--	3.62268791898131e-16	10.3013305231295	up	3.85452577828125e-15	10.0250903254559	up	--	--	--	K15803|5.57e-28|ats:109753656|K15803 (-)-germacrene D synthase [EC:4.2.3.75] | (RefSeq) LOC109753656; (S)-beta-bisabolene synthase-like	Sesquiterpenoid and triterpenoid biosynthesis (ko00909)	--	--	gag-polypeptide of LTR copia-type	--	--	--	keratin, type II cytoskeletal 1-like [Aegilops tauschii subsp. tauschii]	--
NewGene_52866	1.59896	0.090807	0.195299	0	0	0	0.192887	0	1.3242260000000001	2.53751	2.29932	1.69259	7.2515149999999995	7.27728	6.0458	6.51843	4.24365	5.10772	--	--	--	--	--	--	0.0613773696195532	1.80552465988386	normal	2.23617932650247e-09	1.56069	up	3.0992483502416e-05	1.32891647522218	up	--	--	--	--	--	--	--	--	--	--	--	--	--
NewGene_53283	11.2287	19.1997	16.7443	5.5659	4.93503	5.40129	5.953297000000001	5.2336800000000006	6.79617	14.486676000000001	11.3564	14.88	8.41814	9.963336000000002	12.318	6.084954999999999	6.0267230000000005	6.63933	5.57206156426982e-12	-1.48505	down	1.42217686458022e-09	-1.35573	down	0.464352718150929	-0.301125	normal	0.00329058702609313	-0.594263	normal	8.12001887947039e-06	-0.909806	normal	--	--	--	--	--	--	--	--	--	--	--	--	--
NewGene_54932	0.055252	0.083554	0.08404	0.360355	0.402109	0.568781	0.515886	0.495086	0.478336	0.206783	0.140107	0.097063	2.0462	0.865224	0.67321	1.5941	1.40317	0.872397	--	--	--	--	--	--	--	--	--	7.75027422083745e-06	2.88187328726521	up	2.4573029451953e-09	3.1308224140886	up	--	--	Molecular Function: hydrolase activity, hydrolyzing O-glycosyl compounds (GO:0004553);; Biological Process: carbohydrate metabolic process (GO:0005975);;	K19893|1.01e-38|csat:104730182|K19893 glucan endo-1,3-beta-glucosidase 5/6 [EC:3.2.1.39] | (RefSeq) glucan endo-1,3-beta-glucosidase 5-like	Starch and sucrose metabolism (ko00500)	--	--	Glycosyl hydrolases family 17	Glucan endo-1,3-beta-glucosidase 5 OS=Arabidopsis thaliana OX=3702 GN=At4g31140 PE=2 SV=1	G	Carbohydrate transport and metabolism	Glucan endo-1,3-beta-glucosidase 5 [Triticum urartu]	molecular function: catalytic activity (GO:0003824);; biological process: metabolic process (GO:0008152)
NewGene_55008	0.192808	0.098302	0.201583	0.905286	0.979751	0.9181409999999999	0.890223	0.7606740000000001	0.972076	0.407744	0.198457	0.19435000000000002	1.8582999999999998	1.98444	1.94395	1.06738	1.05375	1.2008329999999998	9.59948122785939e-10	2.53901648254443	up	2.13188483842584e-06	2.10254959828562	up	--	--	--	1.49476472282218e-16	2.90924789688644	up	2.20832680743421e-07	2.11780270407516	up	--	--	Molecular Function: DNA binding (GO:0003677);;	--	--	--	--	--	--	--	--	--	molecular function: binding (GO:0005488)
NewGene_55190	0	0	0	0	0	0	0	0	0	0.061612	0.106172	0.15219	1.74991	2.17067	2.03137	0.742621	1.10121	1.59597	--	--	--	--	--	--	--	--	--	1.12978215437147e-31	3.95193445371418	up	4.32670773993309e-12	3.27441011251897	up	--	--	Cellular Component: integral component of membrane (GO:0016021);;	--	--	--	--	--	--	--	--	--	cellular component: cellular anatomical entity (GO:0110165)
NewGene_55440	4.90448	3.4887460000000003	2.61075	1.17771	1.13775	2.05493	1.7153239999999998	1.6704	1.64082	2.4246670000000003	2.8277210000000004	1.41044	0.58703	0.600412	0.7273620000000001	0.43521299999999996	0.265585	0.826526	0.000942378941212776	-1.15421	down	7.29647387692599e-05	-1.15142	down	0.0897228728442261	-0.708586	normal	1.61958690675424e-05	-1.75006	down	0.00063806432728422	-1.83554	down	--	--	--	--	--	--	--	--	--	--	--	--	--
NewGene_55509	9.382	6.81846	5.61733	2.38225	2.5122	2.87932	2.20903	2.81131	2.84014	0	0	0	0	0	0	0	0	0	1.22688524128203e-09	-1.39119	down	2.98555749970688e-11	-1.55936	down	1.71831968504718e-18	-11.0884	down	--	--	--	--	--	--	--	--	--	--	--	--	--	--	--	--	--	uncharacterized protein LOC109773798 [Aegilops tauschii subsp. tauschii]	--
NewGene_56417	0.978048	0.460183	0.370461	1.1639769999999998	1.1033689999999998	1.1495419999999998	0.544502	1.15079	0.840478	0.814289	0.571796	0.662172	1.85026	1.5178	1.15911	2.32486	1.81485	1.64667	0.0432297509634804	0.749581408574899	normal	0.518028501478684	0.318547950504963	normal	0.944930531707784	0.0690193404369572	normal	3.51425866085238e-05	1.03486864707945	up	1.05801901277465e-09	1.50784555947334	up	--	--	--	--	--	--	--	--	--	--	--	--	--
NewGene_56695	0	0	0	0	0	0	0	0	0	0	0	0	1.48961	0.69997	1.01005	4.91993	5.51662	2.53086	--	--	--	--	--	--	--	--	--	1.66017857569873e-11	8.94267223959284	up	4.75084052418877e-18	11.0949525494354	up	--	--	--	--	--	--	--	--	--	--	--	unnamed protein product [Triticum turgidum subsp. durum]	--
NewGene_56802	0.025463	0.024191	0.038512	0.8096319999999999	0.49512199999999995	0.7997190000000001	0.391332	0.583009	0.60124	0.016993	0.041553	0.068082	2.8404	2.65566	2.4263	2.8821879999999998	2.3014	0.816254	6.74039346917564e-14	3.71429017383934	up	1.71238490527415e-15	3.7950289152155	up	--	--	--	1.01391419012109e-56	5.63243535238767	up	5.88737936608426e-20	5.31223353905344	up	--	--	Molecular Function: molecular_function (GO:0003674);; Molecular Function: nucleic acid binding (GO:0003676);; Molecular Function: RNA helicase activity (GO:0003724);; Molecular Function: catalytic activity (GO:0003824);; Molecular Function: RNA helicase activity (GO:0004004);; Molecular Function: helicase activity (GO:0004386);; Molecular Function: ATP binding (GO:0005524);; Cellular Component: c…	--	--	--	--	Putative gypsy type transposon	--	A	RNA processing and modification	DEAD-box ATP-dependent RNA helicase 40 [Triticum urartu]	molecular function: binding (GO:0005488);; molecular function: catalytic activity (GO:0003824);; cellular component: intracellular (GO:0005622);; cellular component: cellular anatomical entity (GO:0110165);; biological process: metabolic process (GO:0008152);; biological process: cellular process (GO:0009987)
NewGene_56838	15.288274000000001	11.5275	10.0371	2.8402	2.48052	2.3192	3.1529100000000003	2.29386	2.26338	0.150924	0.872428	0.964149	0	0.099326	0.003735	0	0	0.224367	2.13682442658528e-26	-2.24774	down	5.38744801734377e-27	-2.42725	down	1.44240933849393e-46	-4.75446	down	--	--	--	--	--	--	--	--	--	--	--	--	--	--	--	--	--	--	--
NewGene_57056	3.67548	2.8013489999999996	3.0498139999999996	4.00406	3.2885640000000005	3.6872540000000003	4.0417749999999995	4.0327	4.69347	0.7430289999999999	1.028	0.589288	6.16959	5.929238999999999	5.534	3.66401	3.4697329999999997	1.4271	0.122669975995269	0.314361478696438	normal	0.0376527443988599	0.374221198649366	normal	1.03050496156309e-20	-1.80776	down	4.74491427111095e-52	2.54943	up	0.000692386765278537	1.52663141470946	up	--	--	--	--	--	--	--	--	--	--	--	unknown [Zea mays]	--
NewGene_5788	0	0.020186	0	0.641606	0.547242	1.03845	0.410308	0.530759	0.47554	0.48622699999999996	0.897304	0.821214	44.148	33.260135000000005	29.9248	35.6831	25.5514	6.83902	1.00886737708396e-11	6.55473336196874	up	1.14268032514531e-08	5.70069174754467	up	8.31788227402872e-11	6.3953113565265	up	1.52582262321194e-164	5.27318357190171	up	1.03664942645292e-10	4.94648209450955	up	--	--	--	--	--	--	--	--	--	--	--	--	--
NewGene_5791	0.076688	0.160635	0	1.02296	1.07171	0.690816	0.87979	1.08581	1.36657	0.393491	0.29432400000000003	0.6523410000000001	4.02111	3.17226	3.41747	3.83873	3.6343199999999998	2.3664870000000002	--	--	--	--	--	--	--	--	--	6.40923220560274e-19	3.1802202711979	up	1.34166820418292e-14	3.04269911675775	up	--	--	--	--	--	--	--	--	--	--	--	unnamed protein product [Triticum turgidum subsp. durum]	--
NewGene_58064	0	0	0	0	0	0	0	0	0	0.061689	0.082714	0.08296100000000001	6.81591	6.69671	4.9586689999999995	3.70567	4.07596	3.2679	--	--	--	--	--	--	--	--	--	7.19189119448336e-62	6.15883557073049	up	3.45412690806762e-51	5.55855081559824	up	--	--	--	--	--	--	--	--	--	--	--	unnamed protein product [Triticum turgidum subsp. durum]	--
NewGene_59764	0	0	0	0.011716	0	0	0	0	0	1.1350760000000004	0.7614449999999999	0.361775	4.98707	1.8976	6.130840999999999	2.5405700000000007	1.5179	3.1525299999999996	--	--	--	--	--	--	1.41967393011086e-11	8.99649323540981	up	3.87219933692085e-08	2.39558053307967	up	0.000798608167530081	1.55957895216042	up	--	--	--	--	--	--	--	--	--	--	--	--	--
NewGene_60162	9.49967	9.381791999999999	8.54128	13.662375999999998	15.9752	15.490002999999998	17.4123	21.1192	20.6908	10.9913	8.68764	10.437057999999999	20.814	20.9459	21.078477000000003	23.0992	19.7669	18.7733	1.98454350767401e-10	0.818774087374324	normal	4.29400750218554e-10	0.951824688368797	normal	0.908539270762289	0.0372285010625724	normal	5.04089727922784e-22	1.04725985427124	up	2.08649403106506e-18	1.15361591266175	up	--	--	--	--	--	--	--	--	--	--	--	--	--
NewGene_60265	1.02038	1.08561	0.9366530000000001	2.1141680000000003	1.55552	2.3193289999999998	1.93148	1.6060999999999999	1.68097	0.8453719999999998	0.753166	0.862496	2.20998	2.14851	2.42505	2.22747	2.25952	2.2715680000000003	5.04659837567327e-06	0.985973951318333	normal	0.00375519062475994	0.541708816873654	normal	0.239120952193277	-0.310683	normal	7.22657443152702e-19	1.33355536454562	up	3.14398983730741e-20	1.39066291207505	up	--	--	--	--	--	--	--	--	--	--	--	--	--
NewGene_7023	1.7709489999999999	1.9698600000000002	1.7267	3.6284	3.5898179999999997	2.7241560000000002	2.52017	2.46827	2.90246	0.93545	1.3671	0.941952	1.7429	1.60779	3.69826	1.81936	2.77148	1.66148	3.45660657358301e-06	0.946198382951429	normal	0.0571362545923971	0.410159536886526	normal	0.00547177713245399	-0.788212	normal	0.00699327187414867	1.07786477435606	up	0.00303037065137123	1.04204303755415	up	--	--	--	--	--	--	--	--	--	--	--	--	--
NewGene_7391	0.739119	0.570326	0.592164	0.930791	1.00573	1.13424	1.11771	1.08153	1.2855889999999999	0.620327	0.712982	0.637159	1.4089	1.6262	1.60678	1.27081	1.43032	1.28489	0.000149372507714952	0.771697381120477	normal	0.000211281698648842	0.732651835283416	normal	0.981618798956105	-0.0127148	normal	2.2634536094734e-11	1.17895082634344	up	3.92206543099921e-08	1.05906017203221	up	--	--	Molecular Function: protein binding (GO:0005515);;	--	--	--	--	Leucine rich repeat	--	T	Signal transduction mechanisms	LOW QUALITY PROTEIN: putative disease resistance protein RGA4 [Aegilops tauschii subsp. tauschii]	molecular function: binding (GO:0005488)
NewGene_7754	0.279821	0.150163	0.272706	0.657652	1.1226990000000001	1.03005	1.09528	1.81752	0.954402	0.093029	0.226992	0.027745	1.3320649999999998	1.1265869999999998	1.23232	1.41914	2.4518050000000002	1.19453	--	--	--	--	--	--	--	--	--	5.16358435729218e-08	3.20551160565339	up	1.11210699052369e-10	3.71623144127046	up	--	--	--	--	--	--	--	--	--	--	--	--	--
NewGene_8186	5.087254000000001	4.31771	4.0445150000000005	2.07014	1.5437839999999998	1.8509039999999999	2.15356	2.30793	2.07956	2.68626	2.36912	2.05479	2.04503	1.57139	2.70355	0.38242200000000004	1.03226	1.85417	8.93627654118387e-12	-1.21782	down	1.4503633932182e-11	-1.19149	down	3.96433963227133e-07	-0.874563	normal	0.436208616762062	-0.237351	normal	0.0262681147674102	-1.18583	normal	--	--	--	--	--	--	--	--	--	--	--	--	--
NewGene_9098	0.215089	0	0	0.149913	0.192853	0.266446	0.082556	0.105616	0.108247	0.7039489999999999	1.20804	0.9125530000000001	2.76503	1.98593	2.52212	3.5348870000000003	5.49995	1.10632	0.602621064813779	1.64325117369023	normal	--	--	--	0.365485188560133	3.56099644877523	normal	8.24258360680966e-06	1.22518928535352	up	0.00108899462850586	1.77611273778634	up	--	--	Molecular Function: nucleic acid binding (GO:0003676);; Molecular Function: zinc ion binding (GO:0008270);; Biological Process: DNA integration (GO:0015074);;	K03006|1.52e-13|adu:107466525|K03006 DNA-directed RNA polymerase II subunit RPB1 [EC:2.7.7.6] | (RefSeq) LOW QUALITY PROTEIN: DNA-directed RNA polymerase II subunit 1-like	RNA polymerase (ko03020)	[R]	General function prediction only	gag-polypeptide of LTR copia-type	--	L	Replication, recombination and repair	uncharacterized protein LOC109771416 [Aegilops tauschii subsp. tauschii]	molecular function: binding (GO:0005488);; biological process: metabolic process (GO:0008152);; biological process: cellular process (GO:0009987)
NewGene_9101	0	0	0	0	0	0	0	0.03591	0	0.932506	1.67729	0.804765	6.09744	6.09681	7.39227	3.57218	6.9349	1.60015	--	--	--	--	--	--	3.96983817703159e-11	8.83484684366403	up	6.01591163915351e-17	2.42982847648822	up	0.00104110623327358	1.87414440329495	up	--	--	--	--	--	--	--	--	--	S	Function unknown	hypothetical protein C2845_PM03G25900, partial [Panicum miliaceum]	--
NewGene_9282	6.13433	4.28986	4.36257	1.43608	1.3921830000000002	1.7656779999999999	1.10773	1.76613	1.29218	4.01481	3.15769	3.4915659999999997	0.157325	0.226253	0.343187	0.304739	0.387802	1.14699	5.0323621748348e-15	-1.60417	down	3.80527816940547e-16	-1.90435	down	0.0357330431727417	-0.476355	normal	6.42621992503012e-41	-3.91386	down	3.23992053487793e-07	-2.46571	down	--	--	Molecular Function: ADP binding (GO:0043531);;	--	--	--	--	NB-ARC domain	Disease resistance protein Pikm1-TS OS=Oryza sativa subsp. japonica OX=39947 GN=PIKM1-TS PE=1 SV=1	T	Signal transduction mechanisms	unnamed protein product [Triticum turgidum subsp. durum]	molecular function: binding (GO:0005488)
TraesCS1A03G0146100	3.28448	2.51709	2.69908	0.704036	1.14339	1.64338	0.786875	1.68436	1.15155	2.73421	2.4686	2.17943	0.419972	0.078615	0.139226	1.38545	1.39021	1.57751	0.000170284742977629	-1.19468	down	2.04440030179222e-05	-1.32085	down	0.538447766995658	-0.216776	normal	1.09623852282761e-12	-3.6217	down	0.00200674329036485	-0.707947	normal	--	--	--	K14412|7.8e-17|obr:102714333|K14412 alpha-1,4-fucosyltransferase [EC:2.4.1.65] | (RefSeq) uncharacterized LOC102714333	Various types of N-glycan biosynthesis (ko00513)	[R]	General function prediction only	Zinc-finger of C2H2 type	Protein SENSITIVE TO PROTON RHIZOTOXICITY 2 OS=Arabidopsis thaliana OX=3702 GN=STOP2 PE=1 SV=1	P	Inorganic ion transport and metabolism	unnamed protein product [Triticum turgidum subsp. durum]	--
TraesCS1A03G0158800	6.48148	7.45304	7.1089	0.787626	1.13937	1.17805	2.43542	3.73088	3.28296	5.32077	5.82732	5.74826	0.921999	0.735372	0.9438810000000001	2.50415	3.97782	3.57334	1.94417212577394e-38	-2.6892	down	2.68746472091018e-09	-1.2674	down	0.0729732600180511	-0.338727	normal	9.53672654975205e-51	-2.78065	down	0.00110191726942928	-0.702752	normal	[G]	Carbohydrate transport and metabolism	Cellular Component: integral component of membrane (GO:0016021);; Molecular Function: transmembrane transporter activity (GO:0022857);;	K24193|8.6e-176|bdi:100842824|K24193 MFS transporter, SP family, sugar:H+ symporter | (RefSeq) sugar transport protein MST1	--	[R]	General function prediction only	Sugar (and other) transporter	Sugar transport protein MST1 OS=Oryza sativa subsp. japonica OX=39947 GN=MST1 PE=2 SV=1	U	Intracellular trafficking, secretion, and vesicular transport	unnamed protein product [Triticum turgidum subsp. durum]	cellular component: cellular anatomical entity (GO:0110165);; molecular function: transporter activity (GO:0005215)
TraesCS1A03G0207300	10.1525	11.2216	11.611	23.1963	20.602	14.9657	22.1785	21.3224	22.9784	7.72558	5.64882	8.26176	16.1721	27.7964	27.8177	19.355	16.8909	11.6196	1.01733040093183e-05	0.901217687997273	normal	4.55249557885687e-08	0.887416015489459	normal	0.0117424152672355	-0.628072	normal	2.63622757854365e-09	1.6365454502552	up	3.68076500713759e-05	1.19293932228274	up	--	--	--	--	--	--	--	--	--	--	--	hypothetical protein D1007_32243 [Hordeum vulgare]	--
TraesCS1A03G0673800	5.4908	4.35533	3.65205	0.883935	0.778104	1.38764	1.41104	1.85981	2.66105	2.77572	2.46189	3.37216	1.33424	0.603864	0.415927	0.067515	0.353644	0.518277	4.99961188577367e-14	-2.04524	down	1.22658617857942e-06	-1.29191	down	0.0118910117102482	-0.657577	normal	1.07520267433807e-05	-1.96301	down	2.69006226660703e-08	-3.11224	down	--	--	Cellular Component: integral component of membrane (GO:0016021);;	K14209|7.7e-09|mus:103977116|K14209 solute carrier family 36 (proton-coupled amino acid transporter) | (RefSeq) amino acid transporter ANTL2-like	--	[E]	Amino acid transport and metabolism	Transmembrane amino acid transporter protein	Amino acid permease 3 OS=Arabidopsis thaliana OX=3702 GN=AAP3 PE=1 SV=2	E	Amino acid transport and metabolism	amino acid permease 3-like [Aegilops tauschii subsp. tauschii]	cellular component: cellular anatomical entity (GO:0110165)
TraesCS1A03G0712900	0	0	0	0	0	0	0	0	0	0.699634	0.734928	0.561139	29.2141	15.3905	4.77132	54.3736	38.9235	10.3301	--	--	--	--	--	--	--	--	--	1.17417354105217e-09	4.53008112696201	up	4.14645544151253e-16	5.74857150809047	up	[Q]	Secondary metabolites biosynthesis, transport and catabolism	Molecular Function: oxidoreductase activity (GO:0016491);;	K00002|2.3e-149|ats:109751161|K00002 alcohol dehydrogenase (NADP+) [EC:1.1.1.2] | (RefSeq) LOC109751161; aldo-keto reductase family 4 member C9-like	Glycolysis / Gluconeogenesis (ko00010);; Pentose and glucuronate interconversions (ko00040);; Glycerolipid metabolism (ko00561)	[R]	General function prediction only	Aldo/keto reductase family	NADPH-dependent aldo-keto reductase, chloroplastic OS=Arabidopsis thaliana OX=3702 GN=AKR4C9 PE=1 SV=1	S	Function unknown	Aldo-keto reductase family 4 member C9 [Triticum urartu]	molecular function: catalytic activity (GO:0003824)
TraesCS1A03G0714300	2.0857289999999997	1.52561	2.55619	3.0130790000000003	2.7393609999999997	4.87763	3.86431	4.58243	3.27764	1.62622	1.8822	1.40703	4.12353	4.01382	2.8233949999999997	5.11329	4.04199	3.8799580000000002	0.00731911142912982	0.859156485678223	normal	0.00501320477558703	0.817187062277549	normal	0.486923013206272	-0.338041	normal	0.000162372175606683	1.05245672009966	up	7.7560574312927e-09	1.44155702991008	up	--	--	--	--	--	--	--	Tetratricopeptide repeat	--	S	Function unknown	unnamed protein product [Triticum turgidum subsp. durum]	--
TraesCS1A03G0758500	0.685564	0.564398	0	1.62397	0.86715	1.73456	4.4343	3.73757	3.2045	0.22476	0.458307	0.467334	5.00649	5.09654	4.03543	4.32829	4.23228	3.0695	--	--	--	0.0282949008278801	3.03734220918756	normal	--	--	--	2.4798676999865e-17	3.48251472069275	up	3.60595786362874e-14	3.34450464755049	up	--	--	--	--	--	--	--	--	--	O	Posttranslational modification, protein turnover, chaperones	uncharacterized protein LOC109783518 [Aegilops tauschii subsp. tauschii]	--
TraesCS1A03G0823100	1.53977	2.00743	0.578709	2.14699	1.84492	2.3223	2.92747	2.66115	1.94602	0.974212	1.12077	1.17007	3.67764	5.56851	3.43322	2.92307	2.86971	3.2167	0.205770683434858	0.676463893768256	normal	0.179998991973137	0.737524037158062	normal	--	--	--	1.9458620738369e-06	1.84999231715885	up	1.33987629854242e-05	1.49706595088794	up	[Q]	Secondary metabolites biosynthesis, transport and catabolism	Molecular Function: oxidoreductase activity (GO:0016491);; Molecular Function: metal ion binding (GO:0046872);;	K05658|2.0e-31|cpep:111781709|K05658 ATP-binding cassette, subfamily B (MDR/TAP), member 1 [EC:7.6.2.2] | (RefSeq) uncharacterized protein LOC111781709	ABC transporters (ko02010)	[QR]	Secondary metabolites biosynthesis, transport and catabolism;; General function prediction only	2OG-Fe(II) oxygenase superfamily	Protein SRG1 OS=Arabidopsis thaliana OX=3702 GN=SRG1 PE=2 SV=1	Q	Secondary metabolites biosynthesis, transport and catabolism	unnamed protein product [Triticum turgidum subsp. durum]	molecular function: catalytic activity (GO:0003824);; molecular function: binding (GO:0005488)
TraesCS1A03G0845500	0.989773	3.03861	0.55969	12.5154	4.1261	4.37234	1.39782	2.74961	2.90623	0.540978	0.458082	0.512733	7.38656	13.6646	17.0197	2.10815	2.77913	2.02798	0.0213066666065844	2.24418053442366	normal	0.666838025438023	0.479839503450536	normal	0.101823720728309	-1.63907	normal	1.51429069463611e-58	4.55860179023527	up	4.67366576772204e-27	2.2368727799253	up	[O]	Posttranslational modification, protein turnover, chaperones	Molecular Function: protein kinase activity (GO:0004672);; Molecular Function: ATP binding (GO:0005524);; Cellular Component: integral component of membrane (GO:0016021);;	K00924|2.1e-120|mus:103996480|K00924 kinase [EC:2.7.1.-] | (RefSeq) receptor-like protein kinase HSL1	--	--	--	Leucine rich repeat	MDIS1-interacting receptor like kinase 1 OS=Arabidopsis thaliana OX=3702 GN=MIK1 PE=1 SV=1	T	Signal transduction mechanisms	unnamed protein product [Triticum turgidum subsp. durum]	molecular function: catalytic activity (GO:0003824);; biological process: metabolic process (GO:0008152);; biological process: cellular process (GO:0009987);; molecular function: binding (GO:0005488);; cellular component: cellular anatomical entity (GO:0110165)
TraesCS1A03G0876000	5.08974	6.15296	5.47553	2.6053290000000002	2.73818	2.6301360000000003	3.8647	2.8914239999999998	3.07994	6.24034	6.3543	6.52954	4.1711149999999995	3.45193	4.67443	2.20174	4.19096	3.0706	1.11804651691239e-09	-1.01975	down	1.02055896208378e-08	-1.04699	down	0.597050572496525	0.136423402180523	normal	4.73406281647159e-09	-0.901949	normal	0.000121951997148391	-0.919615	normal	[G]	Carbohydrate transport and metabolism	Molecular Function: beta-galactosidase activity (GO:0004565);; Biological Process: carbohydrate metabolic process (GO:0005975);;	K12309|0.0e+00|ats:109732741|K12309 beta-galactosidase [EC:3.2.1.23] | (RefSeq) LOC109732741; beta-galactosidase 8 isoform X1	Galactose metabolism (ko00052);; Other glycan degradation (ko00511);; Glycosaminoglycan degradation (ko00531);; Sphingolipid metabolism (ko00600);; Glycosphingolipid biosynthesis - ganglio series (ko00604)	[G]	Carbohydrate transport and metabolism	Glycosyl hydrolases family 35	Beta-galactosidase 8 OS=Oryza sativa subsp. japonica OX=39947 GN=Os05g0539400 PE=2 SV=1	G	Carbohydrate transport and metabolism	unnamed protein product [Triticum turgidum subsp. durum]	molecular function: catalytic activity (GO:0003824);; biological process: metabolic process (GO:0008152)
TraesCS1A03G0885600	1.22987	1.38627	1.06307	2.06113	2.44273	2.50504	1.84396	1.3537	1.62608	0.829364	0.701518	0.676252	2.22725	2.15392	2.13684	3.06157	2.21075	2.20052	0.00120174581473661	0.994628376307214	normal	0.535734889492736	0.260385860610242	normal	0.134567660661756	-0.741378	normal	1.43579760187095e-05	1.44530111587061	up	3.06554313973201e-07	1.78276623530409	up	--	--	Molecular Function: SNAP receptor activity (GO:0005484);; Cellular Component: Golgi apparatus (GO:0005794);; Biological Process: intracellular protein transport (GO:0006886);; Cellular Component: membrane (GO:0016020);; Biological Process: vesicle-mediated transport (GO:0016192);;	K08493|1.5e-96|ats:109762819|K08493 vesicle transport through interaction with t-SNAREs 1 | (RefSeq) LOC109762819; vesicle transport v-SNARE 11-like	SNARE interactions in vesicular transport (ko04130)	[U]	Intracellular trafficking, secretion, and vesicular transport	Snare region anchored in the vesicle membrane C-terminus	Vesicle transport v-SNARE 11 OS=Arabidopsis thaliana OX=3702 GN=VTI11 PE=1 SV=2	U	Intracellular trafficking, secretion, and vesicular transport	Vesicle transport v-SNARE 11 [Triticum urartu]	molecular function: binding (GO:0005488);; cellular component: intracellular (GO:0005622);; cellular component: cellular anatomical entity (GO:0110165);; biological process: cellular process (GO:0009987);; biological process: localization (GO:0051179)
TraesCS1A03G0903400	3.20609	1.74227	1.68711	3.8631	3.22291	4.55881	3.61909	1.81811	2.49145	1.32635	1.92559	1.66228	5.79733	4.06722	3.63725	4.07852	3.52444	3.04419	0.00148166491697022	0.90872033215025	normal	0.743108076294799	0.147411507781075	normal	0.37033870939988	-0.438349	normal	1.04648100554624e-06	1.36735144867551	up	7.3270368676955e-06	1.16660568883826	up	--	--	Molecular Function: DNA binding (GO:0003677);; Molecular Function: DNA-binding transcription factor activity (GO:0003700);; Cellular Component: nucleus (GO:0005634);;	K09287|2.4e-186|ats:109744965|K09287 RAV-like factor | (RefSeq) LOC109744965; AP2/ERF and B3 domain-containing protein Os05g0549800-like	--	--	--	B3 DNA binding domain	AP2/ERF and B3 domain-containing protein Os01g0693400 OS=Oryza sativa subsp. japonica OX=39947 GN=Os01g0693400 PE=2 SV=1	K	Transcription	unnamed protein product [Triticum turgidum subsp. durum]	molecular function: binding (GO:0005488);; molecular function: transcription regulator activity (GO:0140110);; cellular component: intracellular (GO:0005622);; cellular component: cellular anatomical entity (GO:0110165)
TraesCS1A03G0906000	1.60243	1.50907	0.845062	2.46925	1.71972	2.76875	1.39176	1.481	1.39191	1.34252	1.61105	1.68734	4.3644	3.9613	1.90395	2.91362	4.21905	1.99477	0.00822962127346769	0.894532094101931	normal	0.99508550031615	-0.0031336	normal	0.753989231648645	0.212876371401787	normal	0.00661888758060904	1.04653862955177	up	0.00577600710805254	1.0216701048819	up	--	--	Molecular Function: molecular_function (GO:0003674);; Molecular Function: catalytic activity (GO:0003824);; Molecular Function: ubiquitin-protein transferase activity (GO:0004842);; Biological Process: cellular protein modification process (GO:0006464);; Biological Process: proteolysis (GO:0006508);; Biological Process: ubiquitin-dependent protein catabolic process (GO:0006511);; Biological Proce…	K19041|3.8e-26|var:108341058|K19041 E3 ubiquitin-protein ligase RNF38/44 [EC:2.3.2.27] | (RefSeq) E3 ubiquitin-protein ligase MBR2	--	[O]	Posttranslational modification, protein turnover, chaperones	Ring finger domain	Probable E3 ubiquitin-protein ligase HIP1 OS=Oryza sativa subsp. japonica OX=39947 GN=HIP1 PE=1 SV=2	O	Posttranslational modification, protein turnover, chaperones	unnamed protein product [Triticum turgidum subsp. durum]	molecular function: catalytic activity (GO:0003824);; biological process: metabolic process (GO:0008152);; biological process: cellular process (GO:0009987)
TraesCS1A03G0999000	0.15052	0.142062	0.265053	0.127464	0.327602	0.326682	0.712617	0.784076	0.668145	0.318678	0.179596	0.382801	0.949278	1.51183	1.03971	1.25278	1.08658	1.28745	--	--	--	--	--	--	--	--	--	0.000580084891610731	1.87069149073411	up	2.07529590937211e-05	2.06377872578238	up	--	--	--	--	--	--	--	Protein of unknown function (DUF1645)	--	S	Function unknown	uncharacterized protein LOC109761934 [Aegilops tauschii subsp. tauschii]	--
TraesCS1A03G1030100	4.68201	3.88683	4.03491	1.97987	1.4994239999999999	2.01849	1.77825	1.79346	1.6619	4.25157	2.8678060000000003	3.63836	2.8321	1.91891	1.79521	2.6325790000000002	3.3725690000000004	1.822	8.31982503894116e-09	-1.09245	down	8.6031861722299e-15	-1.36991	down	0.432826516325749	-0.242916	normal	0.00330916319191605	-0.807704	normal	0.242614855496802	-0.40563	normal	[T]	Signal transduction mechanisms	Molecular Function: protein kinase activity (GO:0004672);; Molecular Function: ATP binding (GO:0005524);; Cellular Component: integral component of membrane (GO:0016021);;	K24104|7.6e-79|thj:104799061|K24104 GPN-loop GTPase | (RefSeq) LOW QUALITY PROTEIN: uncharacterized protein LOC104799061	--	--	--	Protein kinase domain	Cysteine-rich receptor-like protein kinase 6 OS=Oryza sativa subsp. japonica OX=39947 GN=CRK6 PE=1 SV=1	--	--	unnamed protein product [Triticum turgidum subsp. durum]	molecular function: catalytic activity (GO:0003824);; biological process: metabolic process (GO:0008152);; biological process: cellular process (GO:0009987);; molecular function: binding (GO:0005488);; cellular component: cellular anatomical entity (GO:0110165)
TraesCS1B03G0063600	1.55209	4.42976	4.07087	1.043	1.51152	0.966393	0.78883	0.890278	1.38972	1.17065	1.80986	0.824864	0.492968	0.742384	0.944473	0	0	0.417803	0.000113528914766201	-1.45826	down	1.43843502845258e-06	-1.85183	down	0.00187977646506026	-1.44277	down	0.0478282114457132	-0.877028	normal	0.283713093566116	-3.1419	normal	[M]	Cell wall/membrane/envelope biogenesis	Molecular Function: protein kinase activity (GO:0004672);; Molecular Function: calcium ion binding (GO:0005509);; Molecular Function: ATP binding (GO:0005524);; Cellular Component: integral component of membrane (GO:0016021);; Molecular Function: polysaccharide binding (GO:0030247);;	K23544|1.0e-84|brp:103842861|K23544 serine incorporator 1/3 | (RefSeq) serine incorporator 3	--	--	--	Protein kinase domain	Wall-associated receptor kinase 3 OS=Arabidopsis thaliana OX=3702 GN=WAK3 PE=2 SV=2	T	Signal transduction mechanisms	wall-associated receptor kinase 3-like [Aegilops tauschii subsp. tauschii]	molecular function: catalytic activity (GO:0003824);; biological process: metabolic process (GO:0008152);; biological process: cellular process (GO:0009987);; molecular function: binding (GO:0005488);; cellular component: cellular anatomical entity (GO:0110165)
TraesCS1B03G0087300	18.9696	21.8404	27.0493	10.0626	11.9027	7.44701	13.3212	8.17127	9.5339	3.00121	4.45982	6.03207	2.31368	1.88353	4.9349	0	0	0.861915	2.0356755214258e-07	-1.1391	down	4.21316240023032e-08	-1.2577	down	6.82816930887217e-19	-2.34866	down	0.19495905212108	-0.654222	normal	0.147432426734606	-3.92606	normal	--	--	Cellular Component: apoplast (GO:0048046);;	--	--	--	--	Dirigent-like protein	--	--	--	unnamed protein product [Triticum turgidum subsp. durum]	cellular component: cellular anatomical entity (GO:0110165)
TraesCS1B03G0139600	8.1542	9.73585	8.74161	3.7175	3.45847	3.45645	3.51132	4.54916	3.90935	5.31481	14.4439	4.46487	4.62113	2.19558	8.13954	0	0.630806	1.98286	1.18474650347835e-13	-1.25072	down	6.38019143716537e-11	-1.26912	down	0.907747211792838	-0.164807	normal	0.380613117584537	-0.780177	normal	0.125721517597046	-3.17121	normal	--	--	Molecular Function: nutrient reservoir activity (GO:0045735);;	K17338|3.8e-26|ats:109751343|K17338 receptor expression-enhancing protein 1/2/3/4 | (RefSeq) LOC109751343; putative HVA22-like protein g isoform X1	--	--	--	Cupin	Glutelin type-A 1 OS=Oryza sativa subsp. japonica OX=39947 GN=GLUA1 PE=1 SV=2	S	Function unknown	Glutelin type-A 2 [Hordeum vulgare]	molecular function: nutrient reservoir activity (GO:0045735)
TraesCS1B03G0147600	30.2247	20.0833	18.0525	0.247525	1.14545	1.83719	1.34018	1.394	0.445837	2.27626	11.7099	2.54003	0.084822	0.065343	0.146437	0	0	0.394266	1.51792768815796e-26	-4.31228	down	6.85338453382229e-36	-4.51147	down	0.0379226356019951	-2.06125	normal	--	--	--	--	--	--	[HR]	Coenzyme transport and metabolism;; General function prediction only	Molecular Function: catalytic activity (GO:0003824);;	K08726|2.0e-33|bdi:100841009|K08726 soluble epoxide hydrolase / lipid-phosphate phosphatase [EC:3.3.2.10 3.1.3.76] | (RefSeq) uncharacterized protein LOC100841009	Arachidonic acid metabolism (ko00590);; Peroxisome (ko04146)	[I]	Lipid transport and metabolism	alpha/beta hydrolase fold	--	I	Lipid transport and metabolism	unnamed protein product [Triticum turgidum subsp. durum]	molecular function: catalytic activity (GO:0003824)
TraesCS1B03G0342000	18.2106	15.1741	16.2653	6.77424	6.69393	9.06271	3.03563	7.25115	4.52527	6.37832	5.55148	4.95182	0.484505	0.243109	0.60851	0.148298	0.077251	1.2598	2.38883390201953e-09	-1.05629	down	8.08541753990558e-11	-1.83833	down	1.00654920396051e-25	-1.57101	down	1.9319446725429e-28	-3.74087	down	5.09092613754634e-05	-3.46342	down	--	--	--	--	--	--	--	--	--	K	Transcription	unnamed protein product [Triticum turgidum subsp. durum]	--
TraesCS1B03G0358900	11.8651	12.5743	11.205	2.03571	1.49974	1.59182	2.7116	2.36856	2.51045	4.80588	4.70507	3.68096	0.594339	0.767425	1.26649	0.02166	0.038755	0.69471	8.99863065908832e-44	-2.71058	down	1.95859808830003e-40	-2.34906	down	1.83892612736047e-17	-1.45625	down	8.87519338938819e-13	-2.39111	down	0.00532623457696789	-4.0621	down	--	--	--	--	--	--	--	--	--	--	--	unnamed protein product [Triticum turgidum subsp. durum]	--
TraesCS1B03G0376400	9.46421	11.6717	9.99351	1.34368	0.96588	0.929932	3.12475	1.47209	1.86933	4.79484	5.42339	4.58399	0.631117	0.212133	1.21916	0	0	0.580717	7.774246891407e-17	-3.12427	down	8.56752935272882e-12	-2.39662	down	0.000241663972893635	-1.08512	down	3.63512390237949e-06	-2.83634	down	3.37015158738969e-05	-4.46818	down	--	--	--	--	--	--	--	DVL family	--	S	Function unknown	uncharacterized protein LOC109745852 [Aegilops tauschii subsp. tauschii]	--
TraesCS1B03G0598500	4.40828	5.29665	4.66223	8.22363	8.32822	9.20398	4.79714	6.18293	5.89937	3.74157	3.12162	3.71884	12.0525	9.21862	10.486	8.66688	5.48484	6.47765	5.98950033141561e-09	0.913979506470025	normal	0.648751603618353	0.113921817861068	normal	0.0219336017021333	-0.46339	normal	3.80352747914076e-21	1.49214693181919	up	1.34413296087233e-05	1.01417783321594	up	--	--	--	--	--	--	--	--	--	--	--	--	--
TraesCS1B03G0644600	1.38904	1.46126	1.62202	2.21418	2.41236	1.95831	2.90514	2.60712	2.66982	1.81228	1.51953	1.53575	3.74631	2.96033	4.00723	4.37577	3.65725	3.978	0.00300660302497322	0.625365553896809	normal	0.000239700880697028	0.74509625209008	normal	0.84057315325881	0.0954082744389641	normal	2.64381895614239e-07	1.04704258480299	up	4.02299683117863e-14	1.3525487887104	up	--	--	--	K01369|1.1e-20|osa:107275984|K01369 legumain [EC:3.4.22.34] | (RefSeq) vacuolar-processing enzyme-like	--	--	--	GRAS domain family	Scarecrow-like protein 6 OS=Arabidopsis thaliana OX=3702 GN=SCL6 PE=1 SV=1	K	Transcription	scarecrow-like protein 6 [Aegilops tauschii subsp. tauschii]	--
TraesCS1B03G0690800	0.729914	0.4245	0.633106	0.812113	1.16745	0.462659	6.75698	0.892029	3.0767	0.749978	1.60112	1.16835	3.33499	3.59117	3.63418	2.29133	2.54597	2.22699	--	--	--	--	--	--	--	--	--	2.19086906916968e-05	1.49148594895007	up	0.00820581355411874	1.05121563548422	up	--	--	Molecular Function: DNA binding (GO:0003677);; Molecular Function: DNA-binding transcription factor activity (GO:0003700);; Cellular Component: nucleus (GO:0005634);;	K09286|6.7e-83|ats:109733660|K09286 EREBP-like factor | (RefSeq) LOC109733660; ethylene-responsive transcription factor RAP2-3-like	--	--	--	AP2 domain	Ethylene-responsive transcription factor RAP2-3 OS=Arabidopsis thaliana OX=3702 GN=RAP2-3 PE=1 SV=2	K	Transcription	unnamed protein product [Triticum turgidum subsp. durum]	molecular function: binding (GO:0005488);; molecular function: transcription regulator activity (GO:0140110);; cellular component: intracellular (GO:0005622);; cellular component: cellular anatomical entity (GO:0110165)
TraesCS1B03G0812900	10.2058	10.8614	10.6115	1.65407	1.84019	1.07357	1.86063	3.89347	2.79484	8.1162	1.79978	4.67487	0	0.376922	0.282325	0.101091	0.114292	0.503276	6.7749931562513e-38	-2.72222	down	1.88538061414172e-14	-1.98777	down	0.188877136287689	-1.13774	normal	0.00182777164432767	-4.54176	down	6.40849706468956e-09	-4.24186	down	[Q]	Secondary metabolites biosynthesis, transport and catabolism	Molecular Function: oxidoreductase activity (GO:0016491);;	K00002|1.3e-171|ats:109751166|K00002 alcohol dehydrogenase (NADP+) [EC:1.1.1.2] | (RefSeq) LOC109751166; aldo-keto reductase family 4 member C9-like	Glycolysis / Gluconeogenesis (ko00010);; Pentose and glucuronate interconversions (ko00040);; Glycerolipid metabolism (ko00561)	[R]	General function prediction only	Aldo/keto reductase family	NADPH-dependent aldo-keto reductase, chloroplastic OS=Arabidopsis thaliana OX=3702 GN=AKR4C9 PE=1 SV=1	S	Function unknown	unnamed protein product [Triticum turgidum subsp. durum]	molecular function: catalytic activity (GO:0003824)
TraesCS1B03G0845600	0.538229	0.366284	0.65252	1.59236	0.475621	0.693661	0.990593	1.25426	0.970388	0.999605	0.848225	0.612274	1.501	1.62923	2.38331	1.94806	1.90785	2.90049	0.0834042418218825	0.912624615101982	normal	0.0149887378735959	0.933056931542289	normal	0.24668489332087	0.642343993497044	normal	0.00248194829994148	1.06783019859704	up	5.76818287077515e-06	1.4946800656823	up	--	--	Molecular Function: zinc ion transmembrane transporter activity (GO:0005385);; Cellular Component: integral component of membrane (GO:0016021);;	K14709|2.1e-178|ats:109752197|K14709 solute carrier family 39 (zinc transporter), member 1/2/3 | (RefSeq) LOC109752197; zinc transporter 5-like	--	[P]	Inorganic ion transport and metabolism	ZIP Zinc transporter	Zinc transporter 5 OS=Oryza sativa subsp. japonica OX=39947 GN=ZIP5 PE=2 SV=1	P	Inorganic ion transport and metabolism	unnamed protein product [Triticum turgidum subsp. durum]	molecular function: transporter activity (GO:0005215);; biological process: cellular process (GO:0009987);; biological process: localization (GO:0051179);; cellular component: cellular anatomical entity (GO:0110165)
TraesCS1B03G1127300	11.7114	15.8819	12.9034	3.4494	2.15977	2.15088	2.23316	2.34901	2.27911	11.3871	11.4603	12.3457	0.102631	0.374767	0.438767	0.574981	0.731902	0.697594	5.04790782621621e-22	-2.30768	down	3.1249065912706e-37	-2.67637	down	0.442795671459551	-0.227788	normal	4.58416100291505e-63	-5.30508	down	7.41000606845255e-78	-4.06057	down	--	--	Cellular Component: integral component of membrane (GO:0016021);;	--	--	--	--	PLAC8 family	Cell number regulator 2 OS=Zea mays OX=4577 GN=CNR2 PE=2 SV=1	S	Function unknown	cell number regulator 2-like [Aegilops tauschii subsp. tauschii]	cellular component: cellular anatomical entity (GO:0110165)
TraesCS1B03G1164300	0.055947	0.031464	0	0.745815	1.03478	0.796781	0.616264	0.618793	0.743514	0.007413	0	0.026892	1.1059	1.12261	1.39213	1.6791	1.63373	0.962151	4.41290219958286e-10	4.99896401713464	up	--	--	--	--	--	--	1.29019612775447e-10	6.25535331572024	up	2.27085579939675e-11	6.63279798156637	up	--	--	--	--	--	--	--	--	--	--	--	unnamed protein product [Triticum turgidum subsp. durum]	--
TraesCS1B03G1183100	10.5343	9.71194	8.05411	12.994981000000001	13.385957000000001	18.020607000000002	10.712741999999999	19.542	15.6543	5.8279250000000005	6.74733	4.92745	14.543	14.116916999999999	12.902	23.5563	17.047510000000003	19.8937	0.000195824897616683	0.729677377510344	normal	0.0295102589745459	0.579328566679041	normal	0.000342322356053831	-0.713781	normal	1.61512493948042e-12	1.15842672376227	up	4.50079189274067e-20	1.83332525650739	up	--	--	Molecular Function: DNA-binding transcription factor activity (GO:0003700);;	K09060|1.4e-189|ats:109736901|K09060 plant G-box-binding factor | (RefSeq) LOC109736901; common plant regulatory factor 1-like	--	--	--	G-box binding protein MFMR	Common plant regulatory factor 1 OS=Petroselinum crispum OX=4043 GN=CPRF1 PE=2 SV=1	K	Transcription	unnamed protein product [Triticum turgidum subsp. durum]	molecular function: transcription regulator activity (GO:0140110)
TraesCS1B03G1186600	0	0	0	0.517892	0.7551	0.694258	0.165604	0.664813	0.162698	0	0	0	4.17197	3.26691	3.00433	3.94722	2.22388	1.72259	--	--	--	--	--	--	--	--	--	2.2998355381902e-16	10.2716741929455	up	2.78515579271538e-14	10.019873696635	up	[T]	Signal transduction mechanisms	Molecular Function: protein serine/threonine phosphatase activity (GO:0004722);; Molecular Function: metal ion binding (GO:0046872);;	K14497|5.7e-185|ats:109781245|K14497 protein phosphatase 2C [EC:3.1.3.16] | (RefSeq) LOC109781245; probable protein phosphatase 2C 51	MAPK signaling pathway - plant (ko04016);; Plant hormone signal transduction (ko04075)	[T]	Signal transduction mechanisms	Protein phosphatase 2C	Protein phosphatase 2C 51 OS=Oryza sativa subsp. japonica OX=39947 GN=PP2C51 PE=1 SV=1	T	Signal transduction mechanisms	unnamed protein product [Triticum turgidum subsp. durum]	molecular function: catalytic activity (GO:0003824);; biological process: metabolic process (GO:0008152);; biological process: cellular process (GO:0009987);; molecular function: binding (GO:0005488)
TraesCS1B03G1196100	3.93539	5.37936	5.31826	1.15168	1.18534	1.75004	1.59125	2.29276	1.68001	4.25783	4.28916	4.97519	0.94672	1.1368	0.474842	1.71909	2.29593	3.86109	1.87115042111907e-13	-1.76236	down	3.67582161976829e-10	-1.50859	down	0.726565002135299	-0.139287	normal	9.45703220997479e-16	-2.483	down	0.0284518674189044	-0.736153	normal	[S]	Function unknown	Cellular Component: integral component of membrane (GO:0016021);; Biological Process: transmembrane transport (GO:0055085);;	K15363|1.3e-43|bna:111210893|K15363 fanconi-associated nuclease 1 [EC:3.1.21.- 3.1.4.1] | (RefSeq) fanconi-associated nuclease 1 homolog	--	--	--	OPT oligopeptide transporter protein	Iron-phytosiderophore transporter yellow stripe 1 OS=Zea mays OX=4577 GN=YS1 PE=2 SV=1	S	Function unknown	unnamed protein product [Triticum turgidum subsp. durum]	cellular component: cellular anatomical entity (GO:0110165);; biological process: cellular process (GO:0009987);; biological process: localization (GO:0051179)
TraesCS1B03G1200100	12.5809	13.5632	13.3758	20.5213	18.587	17.4494	14.9637	16.7476	20.944	13.4933	12.2974	12.6848	38.1232	35.5991	36.6671	24.1114	31.6898	23.338	0.000111477331959202	0.590666950627553	normal	0.153351365425791	0.291658187144107	normal	0.857511457032436	-0.0593042	normal	2.72633761236764e-41	1.42857137572449	up	6.75516636315546e-11	1.0868693884299	up	--	--	--	K13457|1.6e-17|vvi:100253350|K13457 disease resistance protein RPM1 | (RefSeq) disease resistance protein RPM1	Plant-pathogen interaction (ko04626)	--	--	--	--	S	Function unknown	unnamed protein product [Triticum turgidum subsp. durum]	--
TraesCS1B03G1218900	49.833	36.4215	42.1246	4.67126	6.17112	4.17022	13.3396	14.1586	15.4382	16.75	11.8527	20.0805	4.90926	6.33496	0.712488	9.25141	9.67089	9.8392	8.63548319550813e-75	-3.01672	down	6.3177475263114e-35	-1.6923	down	3.00495954549649e-12	-1.40981	down	0.0238612869149219	-2.11432	normal	0.00138087872318735	-0.714685	normal	[MDT]	Cell wall/membrane/envelope biogenesis;; Cell cycle control, cell division, chromosome partitioning;; Signal transduction mechanisms	Molecular Function: ATP binding (GO:0005524);;	K03231|2.2e-118|mtr:MTR_1g101870|K03231 elongation factor 1-alpha | (RefSeq) elongation factor 1-alpha	RNA transport (ko03013)	[O]	Posttranslational modification, protein turnover, chaperones	ATPase family associated with various cellular activities (AAA)	Katanin p60 ATPase-containing subunit A1 OS=Arabidopsis thaliana OX=3702 GN=AAA1 PE=1 SV=1	O	Posttranslational modification, protein turnover, chaperones	unnamed protein product [Triticum turgidum subsp. durum]	molecular function: binding (GO:0005488)
TraesCS1B03G1238500	6.44368	7.31884	7.88142	2.34623	2.46957	3.01454	2.62401	2.64086	2.65299	0	0	0	0	0	0	0.106981	0	0	0.000339124790750971	-1.37734	down	3.4120140693575e-05	-1.54871	down	5.54354518820946e-11	-8.68212	down	--	--	--	--	--	--	--	--	--	--	--	--	--	--	--	--	--	hypothetical protein TRIUR3_24085 [Triticum urartu]	--
TraesCS1D03G0026900	0.179189	0.071057	0.066361	0.624078	0.236823	0.322313	0.634773	0.947654	0.878369	0	0.062216	0.069685	1.51459	0.833808	1.19933	1.52364	1.77548	1.76106	--	--	--	7.12945871179777e-11	2.8486343115138	up	--	--	--	2.53660854509621e-13	4.60359469916831	up	1.13176880318132e-24	5.25062806088632	up	[M]	Cell wall/membrane/envelope biogenesis	Molecular Function: protein serine/threonine kinase activity (GO:0004674);; Molecular Function: ATP binding (GO:0005524);; Cellular Component: integral component of membrane (GO:0016021);; Biological Process: recognition of pollen (GO:0048544);;	K13430|3.4e-57|mtr:MTR_7g083500|K13430 serine/threonine-protein kinase PBS1 [EC:2.7.11.1] | (RefSeq) receptor Serine/Threonine kinase	Plant-pathogen interaction (ko04626)	--	--	Protein kinase domain	G-type lectin S-receptor-like serine/threonine-protein kinase At2g19130 OS=Arabidopsis thaliana OX=3702 GN=At2g19130 PE=2 SV=1	T	Signal transduction mechanisms	G-type lectin S-receptor-like serine/threonine-protein kinase At2g19130 isoform X1 [Aegilops tauschii subsp. tauschii]	molecular function: catalytic activity (GO:0003824);; biological process: metabolic process (GO:0008152);; biological process: cellular process (GO:0009987);; molecular function: binding (GO:0005488);; cellular component: cellular anatomical entity (GO:0110165);; biological process: reproduction (GO:0000003);; biological process: reproductive process (GO:0022414)
TraesCS1D03G0085000	0.102772	0.103095	0.094916	0.942222	0.552216	0.414618	0.29583	0.089803	0	0.158108	0.12571	0.134778	2.01908	1.03196	0.881908	2.89185	2.11952	1.22045	--	--	--	--	--	--	--	--	--	9.25127460887717e-10	3.08656189406325	up	1.68294503395139e-16	3.89541468618711	up	[Q]	Secondary metabolites biosynthesis, transport and catabolism	Biological Process: fatty acid biosynthetic process (GO:0006633);; Cellular Component: membrane (GO:0016020);; Molecular Function: transferase activity, transferring acyl groups other than amino-acyl groups (GO:0016747);;	K15397|1.5e-261|ats:109746362|K15397 3-ketoacyl-CoA synthase [EC:2.3.1.199] | (RefSeq) LOC109746362; 3-ketoacyl-CoA synthase 12-like	Fatty acid elongation (ko00062);; Plant-pathogen interaction (ko04626)	--	--	FAE1/Type III polyketide synthase-like protein	3-ketoacyl-CoA synthase 12 OS=Arabidopsis thaliana OX=3702 GN=KCS12 PE=2 SV=1	G	Carbohydrate transport and metabolism	3-ketoacyl-CoA synthase 12-like [Aegilops tauschii subsp. tauschii]	biological process: metabolic process (GO:0008152);; biological process: cellular process (GO:0009987);; cellular component: cellular anatomical entity (GO:0110165);; molecular function: catalytic activity (GO:0003824)
TraesCS1D03G0263900	0.284802	0.192745	0.108084	0.671922	0.969252	0.42586	0.452257	0.765578	0.40232	0.410818	0.606277	0.6005469999999999	1.58271	2.2368069999999998	1.4771050000000001	3.8996310000000003	2.24284	1.08796	--	--	--	--	--	--	--	--	--	2.70773718998087e-06	1.60947220146644	up	2.68267015987548e-05	2.19625592561873	up	[QV]	Secondary metabolites biosynthesis, transport and catabolism;; Defense mechanisms	Molecular Function: monooxygenase activity (GO:0004497);; Molecular Function: iron ion binding (GO:0005506);; Cellular Component: integral component of membrane (GO:0016021);; Molecular Function: oxidoreductase activity, acting on paired donors, with incorporation or reduction of molecular oxygen (GO:0016705);; Molecular Function: heme binding (GO:0020037);;	K07426|5.1e-126|cpep:111792333|K07426 cytochrome P450 family 4 subfamily B polypeptide 1 [EC:1.14.14.1] | (RefSeq) cytochrome P450 CYP72A219-like	--	[QI]	Secondary metabolites biosynthesis, transport and catabolism;; Lipid transport and metabolism	Cytochrome P450	Cytochrome P450 72A14 OS=Arabidopsis thaliana OX=3702 GN=CYP72A14 PE=2 SV=1	Q	Secondary metabolites biosynthesis, transport and catabolism	cytochrome P450 72A14-like [Aegilops tauschii subsp. tauschii]	molecular function: catalytic activity (GO:0003824);; biological process: metabolic process (GO:0008152);; molecular function: binding (GO:0005488);; cellular component: cellular anatomical entity (GO:0110165)
TraesCS1D03G0365900	2.3833	1.50321	1.86584	3.49106	2.92792	3.86899	2.42402	2.9345	2.52562	1.96948	1.95652	1.44003	4.14636	3.53653	3.79484	3.02538	3.42544	4.04376	2.43427799041506e-05	0.924996267064632	normal	0.185614506165715	0.350663516324007	normal	0.835903517621672	-0.11215	normal	4.19871181392394e-07	1.00633862592164	up	2.87021682834006e-06	1.01411354872357	up	[R]	General function prediction only	--	--	--	--	--	von Willebrand factor type A domain	E3 ubiquitin-protein ligase WAV3 OS=Arabidopsis thaliana OX=3702 GN=WAV3 PE=1 SV=1	O	Posttranslational modification, protein turnover, chaperones	uncharacterized protein LOC109768904 [Aegilops tauschii subsp. tauschii]	--
TraesCS1D03G0397500	8.96294	8.59993	8.24925	15.0401	14.5299	11.465	14.2947	14.1951	18.6686	9.29979	7.89829	8.80287	19.2818	16.1865	21.7128	17.2679	17.7172	20.2643	3.08097013445857e-07	0.743037293486287	normal	4.8910386210238e-07	0.747241828345396	normal	0.980751499590885	-0.00794028	normal	1.47302864095804e-12	1.04508940872454	up	5.9892985449808e-21	1.13403903073262	up	--	--	Molecular Function: methyltransferase activity (GO:0008168);; Cellular Component: integral component of membrane (GO:0016021);; Biological Process: methylation (GO:0032259);;	K23872|8.1e-125|gmx:100782539|K23872 putative homogalacturonan methyltransferase [EC:2.1.1.-] | (RefSeq) probable methyltransferase PMT13	--	--	--	Putative S-adenosyl-L-methionine-dependent methyltransferase	Probable methyltransferase PMT8 OS=Arabidopsis thaliana OX=3702 GN=At1g04430 PE=2 SV=1	S	Function unknown	probable methyltransferase PMT8 [Aegilops tauschii subsp. tauschii]	molecular function: catalytic activity (GO:0003824);; cellular component: cellular anatomical entity (GO:0110165);; biological process: metabolic process (GO:0008152)
TraesCS1D03G0546200	10.9958	10.2447	8.50342	18.6546	16.8239	19.1329	13.5972	12.1043	11.6423	8.55131	8.12804	8.73452	20.1013	18.2772	16.7751	19.8572	14.8068	14.5652	4.58506927238362e-10	0.955182915529444	normal	0.304219765240273	0.212060219297748	normal	0.280403541305451	-0.244566	normal	1.54949430640505e-14	1.02624122240559	up	1.32179279470649e-07	1.00454091626453	up	[O]	Posttranslational modification, protein turnover, chaperones	Molecular Function: peptide-methionine (S)-S-oxide reductase activity (GO:0008113);;	K07304|2.4e-150|ats:109758433|K07304 peptide-methionine (S)-S-oxide reductase [EC:1.8.4.11] | (RefSeq) LOC109758433; peptide methionine sulfoxide reductase A4, chloroplastic-like	--	[O]	Posttranslational modification, protein turnover, chaperones	Peptide methionine sulfoxide reductase	Peptide methionine sulfoxide reductase A4, chloroplastic OS=Oryza sativa subsp. japonica OX=39947 GN=MSRA4 PE=2 SV=2	O	Posttranslational modification, protein turnover, chaperones	peptide methionine sulfoxide reductase A4, chloroplastic-like [Aegilops tauschii subsp. tauschii]	molecular function: catalytic activity (GO:0003824);; biological process: metabolic process (GO:0008152)
TraesCS1D03G0638400	34.3793	28.1855	26.7983	12.0653	12.051	15.1285	10.4566	13.4835	11.1321	13.6107	18.5804	12.9127	10.0702	10.5534	9.02795	15.3399	13.877	14.0905	4.47928551058473e-12	-1.10322	down	4.19947645887765e-17	-1.45524	down	1.7400960719284e-08	-1.00255	down	0.000320059640672142	-0.692761	normal	0.981844114587556	-0.00653739	normal	--	--	Cellular Component: ubiquitin ligase complex (GO:0000151);; Molecular Function: molecular_function (GO:0003674);; Molecular Function: catalytic activity (GO:0003824);; Molecular Function: ubiquitin-protein transferase activity (GO:0004842);; Molecular Function: protein binding (GO:0005515);; Cellular Component: cellular_component (GO:0005575);; Cellular Component: intracellular (GO:0005622);; Cel…	K03875|1.3e-130|ats:109743063|K03875 F-box and leucine-rich repeat protein 1 (S-phase kinase-associated protein 2) | (RefSeq) LOC109743063; F-box protein SKP2A-like	Ubiquitin mediated proteolysis (ko04120)	[R]	General function prediction only	Leucine Rich repeat	F-box protein SKP2A OS=Arabidopsis thaliana OX=3702 GN=SKP2A PE=1 SV=1	S	Function unknown	F-box protein SKP2A-like [Aegilops tauschii subsp. tauschii]	cellular component: protein-containing complex (GO:0032991);; molecular function: catalytic activity (GO:0003824);; molecular function: binding (GO:0005488);; cellular component: intracellular (GO:0005622);; cellular component: cellular anatomical entity (GO:0110165);; biological process: metabolic process (GO:0008152);; biological process: cellular process (GO:0009987);; biological process: resp…
TraesCS1D03G0677400	1.71656	1.9388	1.80774	3.68213	3.82917	2.63428	3.53281	4.04801	3.95673	1.09448	1.26649	0.909008	3.39448	2.87864	2.50165	5.23846	3.94728	4.43568	2.1286959217071e-05	0.958949751075005	normal	3.09319866297386e-06	0.957813	normal	0.00758183765059146	-0.762196	normal	1.4868038175279e-07	1.32937409008647	up	1.24695149120894e-19	2.10474612128782	up	--	--	--	--	--	--	--	Tetratricopeptide repeat	--	S	Function unknown	uncharacterized protein LOC109751181 [Aegilops tauschii subsp. tauschii]	--
TraesCS1D03G0721900	4.74281	3.85567	4.24581	1.59184	1.35517	1.44602	1.49093	1.83293	1.02938	1.97077	3.05853	2.89098	0.382414	0.511656	0.433869	2.14649	2.44094	1.92752	1.81094974077921e-17	-1.46325	down	1.23057636541061e-11	-1.66413	down	0.00203507031255676	-0.711813	normal	1.62569729319208e-20	-2.65676	down	0.442737230907929	-0.233254	normal	[QV]	Secondary metabolites biosynthesis, transport and catabolism;; Defense mechanisms	Molecular Function: monooxygenase activity (GO:0004497);; Molecular Function: iron ion binding (GO:0005506);; Cellular Component: integral component of membrane (GO:0016021);; Molecular Function: oxidoreductase activity, acting on paired donors, with incorporation or reduction of molecular oxygen (GO:0016705);; Molecular Function: heme binding (GO:0020037);;	K20663|0.0e+00|ats:109743419|K20663 gibberellin 16alpha,17-epoxidase [EC:1.14.-.-] | (RefSeq) LOC109743419; cytochrome P450 714D1-like	--	[QI]	Secondary metabolites biosynthesis, transport and catabolism;; Lipid transport and metabolism	Cytochrome P450	Cytochrome P450 714D1 OS=Oryza sativa subsp. japonica OX=39947 GN=CYP714D1 PE=1 SV=1	Q	Secondary metabolites biosynthesis, transport and catabolism	cytochrome P450 714D1-like [Aegilops tauschii subsp. tauschii]	molecular function: catalytic activity (GO:0003824);; biological process: metabolic process (GO:0008152);; molecular function: binding (GO:0005488);; cellular component: cellular anatomical entity (GO:0110165)
TraesCS1D03G0766700	0.154707	0.043792	0.103275	0.658753	0.512578	0.671715	0.222542	0.230841	0.168158	1.14402	1.11064	1.35747	5.43849	4.43593	4.48294	3.91034	3.5114	2.6481	4.22748235158415e-08	2.6468289180899	up	--	--	--	8.00933771494197e-17	3.51452059784761	up	5.97833057296884e-23	1.89286972771182	up	5.86347493534707e-10	1.52402605183249	up	--	--	--	K15078|1.7e-11|tcc:18614561|K15078 structure-specific endonuclease subunit SLX1 [EC:3.6.1.-] | (RefSeq) putative disease resistance protein RGA3	--	--	--	--	--	--	--	uncharacterized protein LOC109743544 [Aegilops tauschii subsp. tauschii]	--
TraesCS1D03G0808500	0.191111	0.098777	0.123287	0.51795	0.606654	0.688202	0.768664	0.816187	0.799362	0.136042	0.105269	0.239538	1.47572	1.39769	1.01449	1.67924	1.1801	1.29916	3.06834581541196e-09	2.20368725955076	up	2.95147980687473e-12	2.40395652593951	up	--	--	--	7.63561025191394e-14	2.90226339883518	up	8.13477265579402e-16	3.13778866154904	up	[O]	Posttranslational modification, protein turnover, chaperones	Molecular Function: ATP binding (GO:0005524);;	K03695|0.0e+00|ats:109741066|K03695 ATP-dependent Clp protease ATP-binding subunit ClpB | (RefSeq) LOC109741066; chaperone protein ClpB1	--	[O]	Posttranslational modification, protein turnover, chaperones	AAA domain (Cdc48 subfamily)	Chaperone protein ClpB1 OS=Oryza sativa subsp. japonica OX=39947 GN=CLPB1 PE=2 SV=1	O	Posttranslational modification, protein turnover, chaperones	chaperone protein ClpB1 [Aegilops tauschii subsp. tauschii]	molecular function: binding (GO:0005488)
TraesCS1D03G0834800	5.45889	3.94618	5.04305	7.83346	8.26632	7.83692	7.06407	6.30335	7.02939	4.98558	5.0062	4.47345	11.9155	11.2165	10.8089	9.28078	9.73209	10.4708	1.31719946782202e-07	0.809463975959213	normal	0.0319289785138586	0.38385585245601	normal	0.977551402846056	-0.0121969	normal	1.74992376374503e-23	1.14020869422644	up	1.38280105912438e-22	1.07485676294208	up	[G]	Carbohydrate transport and metabolism	Cellular Component: integral component of membrane (GO:0016021);;	--	--	--	--	Protein of unknown function (DUF616)	Probable hexosyltransferase MUCI70 OS=Arabidopsis thaliana OX=3702 GN=MUCI70 PE=1 SV=1	S	Function unknown	uncharacterized protein LOC109781820 [Aegilops tauschii subsp. tauschii]	cellular component: cellular anatomical entity (GO:0110165)
TraesCS1D03G0887900	2.69873	3.29817	3.40273	1.11837	1.1018	1.29092	1.17712	1.74262	1.47675	2.48418	2.58152	2.82398	0.750812	0.706926	0.67544	1.21476	1.69053	1.97868	1.13653302052761e-12	-1.34523	down	4.26465049710916e-08	-1.21055	down	0.269857309682825	-0.276097	normal	7.3557058409359e-33	-1.97409	down	0.00430639477388825	-0.646593	normal	--	--	--	--	--	--	--	DUF761-associated sequence motif	--	S	Function unknown	uncharacterized protein LOC109774767 [Aegilops tauschii subsp. tauschii]	--
TraesCS1D03G0972500	0.090673	0.085931	0.060324	0.119589	0.078118	0.026867	0.03824	0.08199	0	0.059089	0.213678	0.302202	3.13854	2.55136	2.19989	3.34195	1.33488	4.52199	--	--	--	--	--	--	--	--	--	3.07351358269027e-10	3.6199679909265	up	3.74974717970615e-08	3.97943667084801	up	--	--	--	--	--	--	--	--	--	--	--	uncharacterized protein LOC109764818 [Aegilops tauschii subsp. tauschii]	--
TraesCS2A03G0091900	10.4667	9.327	8.84925	1.80422	2.28334	1.74309	1.31226	1.20252	1.90607	11.1895	6.87033	9.00158	0.459391	0.600582	1.13668	0.49447	0.392853	1.49183	2.76896705115022e-14	-2.19924	down	1.51816029904168e-19	-2.76622	down	0.870917658145959	-0.0987022	normal	9.35209763729313e-16	-3.65854	down	4.71843198687721e-10	-3.38288	down	--	--	--	--	--	--	--	--	--	--	--	uncharacterized protein LOC109767312 [Aegilops tauschii subsp. tauschii]	--
TraesCS2A03G0092600	0.360614	0.323498	0.537514	1.02193	0.749603	1.19573	0.523919	0.602807	0.501697	3.51545	4.14173	2.76296	7.44662	8.2132	10.2131	11.2214	6.15749	9.172844999999999	1.61484665477926e-05	1.35201709785563	up	0.454179587203778	0.307862821820021	normal	2.17505106323328e-33	3.01876851126657	up	1.65638508267791e-09	1.16593301138363	up	1.833760319442e-07	1.41336894645392	up	[V]	Defense mechanisms	Molecular Function: ATP binding (GO:0005524);; Cellular Component: integral component of membrane (GO:0016021);; Molecular Function: ATPase activity (GO:0016887);;	K21396|1.3e-53|gsl:Gasu_36200|K21396 ATP-binding cassette, subfamily G (WHITE), eye pigment precursor transporter | (RefSeq) ABC transporter, ATP-binding protein	--	[Q]	Secondary metabolites biosynthesis, transport and catabolism	ABC-2 type transporter	ABC transporter G family member 28 OS=Arabidopsis thaliana OX=3702 GN=ABCG28 PE=3 SV=1	Q	Secondary metabolites biosynthesis, transport and catabolism	ABC transporter G family member 28-like [Aegilops tauschii subsp. tauschii]	molecular function: binding (GO:0005488);; cellular component: cellular anatomical entity (GO:0110165);; molecular function: catalytic activity (GO:0003824)
TraesCS2A03G0109900	0.031244	0.010595	0	0.318233	0.378217	0.245958	0.345685	0.414027	0.338563	0.069938	0.009663	0.070661	0.905195	0.702132	1.44125	0.565804	0.74212	2.512	2.91739950926693e-12	4.53101050692168	up	7.40290540685814e-13	4.56598259307267	up	--	--	--	6.61605385762257e-15	4.17340386084214	up	2.61672109499173e-10	4.62933051072709	up	[V]	Defense mechanisms	Molecular Function: ATP binding (GO:0005524);; Cellular Component: integral component of membrane (GO:0016021);; Molecular Function: ATPase activity (GO:0016887);; Molecular Function: ATPase-coupled transmembrane transporter activity (GO:0042626);;	K05665|0.0e+00|ats:109758359|K05665 ATP-binding cassette, subfamily C (CFTR/MRP), member 1 [EC:7.6.2.3] | (RefSeq) LOC109758359; ABC transporter C family member 4-like	ABC transporters (ko02010)	[Q]	Secondary metabolites biosynthesis, transport and catabolism	ABC transporter	ABC transporter C family member 14 OS=Arabidopsis thaliana OX=3702 GN=ABCC14 PE=1 SV=1	Q	Secondary metabolites biosynthesis, transport and catabolism	ABC transporter C family member 4-like [Aegilops tauschii subsp. tauschii]	molecular function: binding (GO:0005488);; cellular component: cellular anatomical entity (GO:0110165);; molecular function: catalytic activity (GO:0003824);; molecular function: transporter activity (GO:0005215);; biological process: cellular process (GO:0009987);; biological process: localization (GO:0051179)
TraesCS2A03G0188900	0.289985	0.233383	0.117577	0.660069	0.637611	0.619999	0.640869	0.934337	1.06738	0.319265	0.491178	0.256552	1.56044	1.05469	1.30925	1.74587	1.32638	1.35942	0.000271476452941467	1.63154816445286	up	2.30760796434155e-05	1.88987901768184	up	--	--	--	4.26117018282811e-06	1.77561742088452	up	1.36507326114862e-08	2.07766589090017	up	--	--	--	--	--	--	--	ACT domain	ACT domain-containing protein ACR2 OS=Arabidopsis thaliana OX=3702 GN=ACR2 PE=4 SV=1	S	Function unknown	unnamed protein product [Triticum turgidum subsp. durum]	--
TraesCS2A03G0309300	7.21514	5.81925	5.80266	2.31687	1.99046	2.20808	3.14336	3.58558	2.72181	5.7519	6.36226	6.87707	3.63683	4.20292	4.39433	3.37774	2.44912	3.36644	7.32452883574553e-15	-1.44636	down	1.08827254280666e-07	-1.10373	down	0.995760266268154	-0.00235279	normal	6.20989766880456e-05	-0.721749	normal	4.58744928369706e-06	-0.998913	normal	[T]	Signal transduction mechanisms	Molecular Function: protein kinase activity (GO:0004672);; Molecular Function: ATP binding (GO:0005524);; Cellular Component: mitochondrial matrix (GO:0005759);;	K00898|7.0e-209|ats:109735306|K00898 pyruvate dehydrogenase kinase 2/3/4 [EC:2.7.11.2] | (RefSeq) LOC109735306; pyruvate dehydrogenase (acetyl-transferring) kinase, mitochondrial-like	--	[T]	Signal transduction mechanisms	Mitochondrial branched-chain alpha-ketoacid dehydrogenase kinase	[Pyruvate dehydrogenase (acetyl-transferring)] kinase, mitochondrial OS=Arabidopsis thaliana OX=3702 GN=PDK PE=1 SV=1	T	Signal transduction mechanisms	pyruvate dehydrogenase (acetyl-transferring) kinase, mitochondrial-like [Aegilops tauschii subsp. tauschii]	molecular function: catalytic activity (GO:0003824);; biological process: metabolic process (GO:0008152);; biological process: cellular process (GO:0009987);; molecular function: binding (GO:0005488);; cellular component: intracellular (GO:0005622);; cellular component: cellular anatomical entity (GO:0110165)
TraesCS2A03G0367900	0.135976	0.198147	0.139667	0.219066	0.235269	0.1662	0.308876	0.159144	0.190026	0.282347	0.13061	0.163289	1.41063	1.31663	0.846449	1.37368	1.3939	1.12401	--	--	--	--	--	--	--	--	--	7.72321173590993e-07	2.46878403118058	up	6.28780052598424e-10	2.7254590170349	up	[S]	Function unknown	Biological Process: lipid metabolic process (GO:0006629);; Molecular Function: phosphoric diester hydrolase activity (GO:0008081);;	K01126|4.4e-211|ats:109783957|K01126 glycerophosphoryl diester phosphodiesterase [EC:3.1.4.46] | (RefSeq) LOC109783957; glycerophosphodiester phosphodiesterase GDPD6-like	Glycerophospholipid metabolism (ko00564)	[C]	Energy production and conversion	Glycerophosphoryl diester phosphodiesterase family	Glycerophosphodiester phosphodiesterase GDPD6 OS=Arabidopsis thaliana OX=3702 GN=GDPD6 PE=2 SV=1	C	Energy production and conversion	glycerophosphodiester phosphodiesterase GDPD6-like [Aegilops tauschii subsp. tauschii]	biological process: metabolic process (GO:0008152);; molecular function: catalytic activity (GO:0003824)
TraesCS2A03G0462800	2.18246	1.17434	1.69602	2.4008410000000002	2.27937	2.5148330000000003	2.18538	2.37376	2.36742	1.55158	0.944805	1.27418	5.05517	3.7149699999999997	4.847904000000001	3.04848	2.98133	2.09254	0.0175557768887885	0.599839972341307	normal	0.219393547764281	0.353543774793687	normal	0.352619398644724	-0.42503	normal	2.24020368060365e-12	1.75199149184664	up	0.000149186826386741	1.15001918954594	up	[T]	Signal transduction mechanisms	Molecular Function: protein kinase activity (GO:0004672);; Molecular Function: ATP binding (GO:0005524);; Cellular Component: integral component of membrane (GO:0016021);;	K24104|6.4e-60|thj:104799061|K24104 GPN-loop GTPase | (RefSeq) LOW QUALITY PROTEIN: uncharacterized protein LOC104799061	--	--	--	Protein kinase domain	Cysteine-rich receptor-like protein kinase 6 OS=Oryza sativa subsp. japonica OX=39947 GN=CRK6 PE=1 SV=1	T	Signal transduction mechanisms	unnamed protein product [Triticum turgidum subsp. durum]	molecular function: catalytic activity (GO:0003824);; biological process: metabolic process (GO:0008152);; biological process: cellular process (GO:0009987);; molecular function: binding (GO:0005488);; cellular component: cellular anatomical entity (GO:0110165)
TraesCS2A03G0462900	1.45456	1.14115	1.18887	2.64121	2.5637	1.69668	2.09909	2.16257	2.79642	0.895767	0.522797	0.894872	3.61197	2.744	2.75032	2.91032	3.12434	2.60318	0.000119672892040865	0.94506339665549	normal	0.000580569015186843	0.784971568475073	normal	0.0541600208193913	-0.715598	normal	1.01213228397569e-10	1.87603281421882	up	4.63317483355214e-12	1.93859753800299	up	--		Molecular Function: protein kinase activity (GO:0004672);; Molecular Function: ATP binding (GO:0005524);;	K24104|2.3e-80|thj:104799061|K24104 GPN-loop GTPase | (RefSeq) LOW QUALITY PROTEIN: uncharacterized protein LOC104799061	--	--	--	Protein kinase domain	Cysteine-rich receptor-like protein kinase 6 OS=Oryza sativa subsp. japonica OX=39947 GN=CRK6 PE=1 SV=1	T	Signal transduction mechanisms	unnamed protein product [Triticum turgidum subsp. durum]	molecular function: catalytic activity (GO:0003824);; biological process: metabolic process (GO:0008152);; biological process: cellular process (GO:0009987);; molecular function: binding (GO:0005488)
TraesCS2A03G0463700	1.12547	0.689258	0.980982	1.78418	1.79891	1.52808	1.22421	1.60614	2.06796	0.653846	0.413008	0.543689	1.48137	1.40233	1.92785	1.51209	1.68924	1.7873	8.85407467104451e-05	0.955835854344024	normal	0.0217424476291049	0.699104691167738	normal	0.038886915845234	-0.801306	normal	9.88711004328792e-07	1.48106431661857	up	3.81864363733455e-10	1.67288304631537	up	[T]	Signal transduction mechanisms	Molecular Function: protein kinase activity (GO:0004672);; Molecular Function: ATP binding (GO:0005524);; Cellular Component: integral component of membrane (GO:0016021);;	K24104|1.4e-77|thj:104799061|K24104 GPN-loop GTPase | (RefSeq) LOW QUALITY PROTEIN: uncharacterized protein LOC104799061	--	--	--	Protein tyrosine and serine/threonine kinase	Cysteine-rich receptor-like protein kinase 6 OS=Oryza sativa subsp. japonica OX=39947 GN=CRK6 PE=1 SV=1	T	Signal transduction mechanisms	unnamed protein product [Triticum turgidum subsp. durum]	molecular function: catalytic activity (GO:0003824);; biological process: metabolic process (GO:0008152);; biological process: cellular process (GO:0009987);; molecular function: binding (GO:0005488);; cellular component: cellular anatomical entity (GO:0110165)
TraesCS2A03G0700300	7.33408	9.34562	7.63143	3.22118	2.6822	3.17261	2.694	2.12623	1.73694	5.19367	6.42787	4.77104	0.87477	0.803213	1.07622	4.81259	4.09118	2.3199	2.33934871017283e-12	-1.34664	down	4.61850647202625e-19	-2.0124	down	0.00741014858833857	-0.595215	normal	6.09156717629743e-31	-2.65435	down	0.176751058588427	-0.489387	normal	[M]	Cell wall/membrane/envelope biogenesis	Cellular Component: ubiquitin ligase complex (GO:0000151);; Molecular Function: protein binding (GO:0005515);; Cellular Component: cellular_component (GO:0005575);; Cellular Component: intracellular (GO:0005622);; Cellular Component: obsolete cell (GO:0005623);; Cellular Component: cullin-RING ubiquitin ligase complex (GO:0031461);; Cellular Component: Cul3-RING ubiquitin ligase complex (GO:00314…	K14308|1.4e-21|bna:106359187|K14308 nuclear pore complex protein Nup54 | (RefSeq) LOW QUALITY PROTEIN: uncharacterized protein LOC106359187	RNA transport (ko03013)	[R]	General function prediction only	Kelch motif	F-box/kelch-repeat protein At1g67480 OS=Arabidopsis thaliana OX=3702 GN=At1g67480 PE=2 SV=1	S	Function unknown	F-box/kelch-repeat protein At1g67480-like [Aegilops tauschii subsp. tauschii]	cellular component: protein-containing complex (GO:0032991);; molecular function: binding (GO:0005488);; cellular component: intracellular (GO:0005622)
TraesCS2A03G0714000	11.8488	9.17829	7.64409	4.51541	3.66167	3.7945	3.23015	1.11295	0.443408	2.20951	3.65054	1.7626	0.298824	0.249874	0.239863	0.796443	0.644708	0.472888	9.53112126296692e-10	-1.1748	down	0.00175331098854482	-2.68415	down	3.0036607072755e-12	-1.92698	down	1.95800004840405e-16	-3.33188	down	2.09046196258789e-06	-1.92687	down	[I]	Lipid transport and metabolism	Biological Process: lipid metabolic process (GO:0006629);; Molecular Function: phosphoric diester hydrolase activity (GO:0008081);;	K18696|3.3e-209|ats:109764746|K18696 glycerophosphodiester phosphodiesterase [EC:3.1.4.46] | (RefSeq) LOC109764746; glycerophosphodiester phosphodiesterase GDPD2-like	Glycerophospholipid metabolism (ko00564)	[R]	General function prediction only	Glycerophosphoryl diester phosphodiesterase family	Glycerophosphodiester phosphodiesterase GDPD2 OS=Arabidopsis thaliana OX=3702 GN=GDPD2 PE=2 SV=1	C	Energy production and conversion	unnamed protein product [Triticum turgidum subsp. durum]	biological process: metabolic process (GO:0008152);; molecular function: catalytic activity (GO:0003824)
TraesCS2A03G0722800	7.8722970000000005	7.09484	8.6871	2.4573240000000003	1.67789	1.97452	2.96461	4.58379	3.294	6.57465	7.63799	6.83145	0.645722	0.812135	0.448159	3.98981	4.18717	3.5773	1.61502384166507e-20	-1.86011	down	9.96256695062883e-08	-1.21659	down	0.466257532347405	-0.186876	normal	5.84113500290526e-45	-3.50843	down	1.25644424823758e-06	-0.78341	normal	[V]	Defense mechanisms	Molecular Function: hydrolase activity (GO:0016787);;	K07766|5.6e-118|ats:109774553|K07766 diphosphoinositol-polyphosphate diphosphatase [EC:3.6.1.52] | (RefSeq) LOC109774553; nudix hydrolase 13, mitochondrial-like	--	[T]	Signal transduction mechanisms	NUDIX domain	Nudix hydrolase 12, mitochondrial OS=Arabidopsis thaliana OX=3702 GN=NUDT12 PE=2 SV=1	T	Signal transduction mechanisms	unnamed protein product [Triticum turgidum subsp. durum]	molecular function: catalytic activity (GO:0003824)
TraesCS2A03G0796100	5.0813	6.44756	5.94541	1.91022	1.46067	1.23842	1.02302	1.35222	1.11324	4.58729	3.90877	3.42266	0.447561	0.586391	0.63222	0.423287	0.628881	1.17378	1.0830592527554e-17	-1.85001	down	4.89645211926012e-30	-2.43676	down	0.00844312173180719	-0.578427	normal	2.00132727826011e-33	-2.9088	down	1.91462237620026e-10	-2.36458	down	[G]	Carbohydrate transport and metabolism	Cellular Component: integral component of membrane (GO:0016021);; Molecular Function: transmembrane transporter activity (GO:0022857);;	K24193|2.9e-184|ats:109761251|K24193 MFS transporter, SP family, sugar:H+ symporter | (RefSeq) LOC109761251; sugar transport protein 5-like	--	[R]	General function prediction only	Sugar (and other) transporter	Sugar transport protein MST1 OS=Oryza sativa subsp. japonica OX=39947 GN=MST1 PE=2 SV=1	U	Intracellular trafficking, secretion, and vesicular transport	sugar transport protein 5-like [Aegilops tauschii subsp. tauschii]	cellular component: cellular anatomical entity (GO:0110165);; molecular function: transporter activity (GO:0005215)
TraesCS2A03G1002800	1.57734	1.36142	1.02316	2.69218	1.88341	2.36701	2.16327	2.68321	1.40644	1.1544	1.16108	1.31085	3.47765	2.53629	2.60431	3.82203	3.08293	2.98178	0.00165943721565158	0.888104272394717	normal	0.150684058482353	0.552586755336975	normal	0.821623545631557	-0.146242	normal	1.46199396126432e-05	1.15186704554745	up	8.53078301980430e-10	1.49130432232098	up	--	--	--	K23002|7.7e-06|mis:MICPUN_84881|K23002 RNA polymerase II-associated protein 3 | (RefSeq) predicted protein	--	--	--	Tetratricopeptide repeat	--	S	Function unknown	protein unc-45 homolog A [Aegilops tauschii subsp. tauschii]	--
TraesCS2A03G1006900	106.092	129.637	120.254	4.25609	3.0728	3.63961	0.658537	1.19741	1.67882	63.2972	50.0036	52.7793	0.919847	0.424408	0	0.245667	0.182778	0.149655	2.62546333144315e-162	-4.93087	down	6.00551825801646e-176	-6.72175	down	8.76509373994294e-13	-1.12373	down	5.07054319037902e-08	-7.01717	down	5.51140078155253e-86	-8.10643	down	--	--	--	--	--	--	--	--	--	--	--	hypothetical protein TRIUR3_14546 [Triticum urartu]	--
TraesCS2A03G1052200	2.37466	2.25754	2.56756	0.909723	1.20715	1.19671	1.29	1.63058	0.955322	1.81158	2.35325	1.93843	0.827802	1.05307	0.669468	0.919052	0.952868	0.957912	3.41084377566438e-06	-1.04349	down	0.000266652338528453	-1.00038	down	0.405373485993815	-0.259557	normal	1.76168749214972e-06	-1.34169	down	2.8908918888841e-06	-1.05523	down	--	--	Molecular Function: DNA-binding transcription factor activity (GO:0003700);; Cellular Component: nucleus (GO:0005634);; Molecular Function: sequence-specific DNA binding (GO:0043565);;	K13425|2.4e-37|egu:105047514|K13425 WRKY transcription factor 22 | (RefSeq) WRKY transcription factor 22-like	MAPK signaling pathway - plant (ko04016);; Plant-pathogen interaction (ko04626)	--	--	WRKY DNA -binding domain	Probable WRKY transcription factor 35 OS=Arabidopsis thaliana OX=3702 GN=WRKY35 PE=2 SV=1	K	Transcription	unnamed protein product [Triticum turgidum subsp. durum]	molecular function: transcription regulator activity (GO:0140110);; cellular component: intracellular (GO:0005622);; cellular component: cellular anatomical entity (GO:0110165);; molecular function: binding (GO:0005488)
TraesCS2A03G1072400	48.4968	54.8438	46.0322	14.2441	15.1978	14.2173	26.8173	26.3835	23.3351	29.1656	41.6716	34.9031	20.6096	20.7356	27.4287	17.3262	17.5648	20.8244	6.8500884239661e-33	-1.70148	down	2.10336368272865e-11	-1.08205	down	0.00838247573413912	-0.520431	normal	0.000293416120457513	-0.709492	normal	1.06889699309427e-06	-0.875204	normal	--	--	--	--	--	--	--	zinc-finger of the FCS-type, C2-C2	FCS-Like Zinc finger 1 OS=Arabidopsis thaliana OX=3702 GN=FLZ1 PE=1 SV=1	S	Function unknown	protein MARD1-like [Aegilops tauschii subsp. tauschii]	--
TraesCS2A03G1132000	3.49519	2.76376	2.85071	4.17579	3.70099	4.05512	5.53495	4.74702	4.60089	4.14611	2.57408	3.2792	8.44682	8.13272	7.55607	10.1204	8.25206	8.31935	0.0137630793201596	0.470181907482361	normal	0.00289434552729392	0.591700213741002	normal	0.81752376797759	0.11826932593695	normal	3.27498776919381e-08	1.17890850215222	up	2.71509584669589e-10	1.46445067394425	up	--	--	Molecular Function: protein dimerization activity (GO:0046983);;	K05765|2.9e-12|gra:105781290|K05765 cofilin | (RefSeq) uncharacterized LOC105781290	--	--	--	--	Transcription factor bHLH123 OS=Arabidopsis thaliana OX=3702 GN=BHLH123 PE=1 SV=1	S	Function unknown	unnamed protein product [Triticum turgidum subsp. durum]	molecular function: binding (GO:0005488)
TraesCS2A03G1157300	5.71726	4.58337	3.83236	1.799	1.40123	1.83428	0.728713	1.74472	0.841608	4.98618	4.23826	4.29258	0.500718	0.697337	0.523333	3.28759	3.61379	1.95964	8.54238708973547e-13	-1.40071	down	6.20345828325036e-12	-2.17714	down	0.846157948242994	-0.0777018	normal	9.09438602780451e-53	-3.04977	down	0.0557959383052567	-0.558835	normal	[M]	Cell wall/membrane/envelope biogenesis	Molecular Function: protein serine/threonine kinase activity (GO:0004674);; Molecular Function: ATP binding (GO:0005524);; Cellular Component: integral component of membrane (GO:0016021);;	K20181|2.4e-61|mtr:MTR_5g026090|K20181 vacuolar protein sorting-associated protein 18 | (RefSeq) vacuolar sorting-associated-like protein	--	--	--	Leucine rich repeat	Receptor kinase-like protein Xa21 OS=Oryza sativa subsp. japonica OX=39947 GN=XA21 PE=1 SV=1	T	Signal transduction mechanisms	unnamed protein product [Triticum turgidum subsp. durum]	molecular function: catalytic activity (GO:0003824);; biological process: metabolic process (GO:0008152);; biological process: cellular process (GO:0009987);; molecular function: binding (GO:0005488);; cellular component: cellular anatomical entity (GO:0110165)
TraesCS2A03G1182400	5.02955	5.88656	5.50885	1.2808	1.28878	1.02236	1.368	1.73415	1.85571	4.08848	4.10077	3.31995	0.443868	0.610898	0.721958	0.705159	0.694771	1.51972	2.23655991742657e-30	-2.12182	down	4.78899160252372e-22	-1.84242	down	0.00463282905377323	-0.536805	normal	4.91160964088965e-32	-2.76613	down	2.81953998714385e-08	-1.92447	down	[G]	Carbohydrate transport and metabolism	--	K01205|0.0e+00|ats:109760337|K01205 alpha-N-acetylglucosaminidase [EC:3.2.1.50] | (RefSeq) LOC109760337; alpha-N-acetylglucosaminidase-like	Glycosaminoglycan degradation (ko00531)	[U]	Intracellular trafficking, secretion, and vesicular transport	Alpha-N-acetylglucosaminidase (NAGLU) tim-barrel domain	Alpha-N-acetylglucosaminidase OS=Arabidopsis thaliana OX=3702 GN=NAGLU PE=2 SV=1	U	Intracellular trafficking, secretion, and vesicular transport	unnamed protein product [Triticum turgidum subsp. durum]	--
TraesCS2A03G1218100	0.174082	0	0.156746	0.640927	0.413448	0.451185	0.38612	0.23792	0.320112	0.060984	0.175304	0.023694	2.91976	2.75899	2.48901	3.32514	2.66005	1.62554	--	--	--	--	--	--	--	--	--	1.16291833067475e-22	4.86528658688711	up	2.00213697381692e-15	4.90511864354762	up	--	--	Molecular Function: transferase activity, transferring acyl groups other than amino-acyl groups (GO:0016747);;	K13264|1.3e-36|gmx:100127365|K13264 isoflavone 7-O-glucoside-6''-O-malonyltransferase [EC:2.3.1.115] | (RefSeq) AT133; malonyl-CoA:isoflavone 7-O-glucoside-6''-O-malonyltransferase	Isoflavonoid biosynthesis (ko00943);; Flavone and flavonol biosynthesis (ko00944)	--	--	Transferase family	--	S	Function unknown	unnamed protein product [Triticum turgidum subsp. durum]	molecular function: catalytic activity (GO:0003824)
TraesCS2A03G1291000	0.068063	0.029392	0.053032	0.476537	0.296724	0.232648	0.261221	0.115354	0.258463	1.04063	1.38201	1.47605	7.41877	3.71573	1.5815	6.70523	5.6094	2.04217	--	--	--	--	--	--	--	--	--	0.00633192997144273	1.60324477488431	up	0.000243183237043498	1.92235670446513	up	--	--	Molecular Function: protein binding (GO:0005515);;	--	--	--	--	PLAT/LH2 domain	--	S	Function unknown	unnamed protein product [Triticum turgidum subsp. durum]	molecular function: binding (GO:0005488)
TraesCS2A03G1363800	12.2717	7.84118	7.65144	4.03216	3.12017	3.56983	4.42221	5.44189	4.48767	7.94659	7.69063	8.98432	15.5204	11.2165	7.74077	8.6018	12.2841	1.53434	9.52717442496248e-10	-1.27892	down	2.25063343741814e-06	-1.05117	down	0.626102374499157	-0.180621	normal	0.175820254186503	0.393141649379955	normal	0.94639705442402	-0.0832957	normal	[T]	Signal transduction mechanisms	Molecular Function: protein kinase activity (GO:0004672);; Molecular Function: ATP binding (GO:0005524);;	K18417|6.7e-102|sbi:8070152|K18417 ERI1 exoribonuclease 2 [EC:3.1.-.-] | (RefSeq) serine/threonine-protein kinase PBL13 isoform X1	--	--	--	Protein kinase domain	FT-interacting protein 7 OS=Oryza sativa subsp. japonica OX=39947 GN=FTIP7 PE=1 SV=1	S	Function unknown	unnamed protein product [Triticum aestivum]	molecular function: catalytic activity (GO:0003824);; biological process: metabolic process (GO:0008152);; biological process: cellular process (GO:0009987);; molecular function: binding (GO:0005488)
TraesCS2B03G0000300	8.3782	6.10104	6.88467	2.12967	1.48627	3.0366	2.35824	3.95161	2.38791	1.1106	0.485448	0.585265	0.464299	0.221792	0.207003	0.487144	0	1.2739	3.95953105624275e-07	-1.58037	down	8.16700791322582e-06	-1.39333	down	1.69856189728597e-19	-3.25831	down	--	--	--	--	--	--	--	--	Cellular Component: integral component of membrane (GO:0016021);;	--	--	--	--	Domain of unknown function	--	--	--	hypothetical protein D1007_21700 [Hordeum vulgare]	cellular component: cellular anatomical entity (GO:0110165)
TraesCS2B03G0000700	11.3926	8.40348	9.45148	2.76288	2.43673	2.25373	2.53052	4.75029	2.46709	4.05965	8.91464	5.84392	5.62517	6.08699	2.685	7.16396	3.65132	1.38322	9.77185734363667e-25	-1.88143	down	4.00525963727577e-09	-1.67308	down	0.0581709606363715	-0.649239	normal	0.296453382116306	-0.471303	normal	0.423724022935278	-0.562069	normal	[Q]	Secondary metabolites biosynthesis, transport and catabolism	Molecular Function: oxidoreductase activity (GO:0016491);;	K22374|3.6e-164|ats:109784858|K22374 3''-deamino-3''-oxonicotianamine reductase [EC:1.1.1.285] | (RefSeq) LOC109784858; probable NAD(P)H-dependent oxidoreductase 1	--	[R]	General function prediction only	Aldo/keto reductase family	Probable NAD(P)H-dependent oxidoreductase 1 OS=Oryza sativa subsp. japonica OX=39947 GN=Os10g0113000 PE=1 SV=1	S	Function unknown	unnamed protein product [Triticum turgidum subsp. durum]	molecular function: catalytic activity (GO:0003824)
TraesCS2B03G0115000	0.792778	0.62733	0.498133	1.08669	0.415811	0.467513	0.846902	0.990071	0.906196	0.734734	0.444258	0.543213	1.33015	1.02647	1.72054	1.22902	1.56685	2.21683	0.818045846948285	0.130906432771335	normal	0.262272000388008	0.406249378367117	normal	0.834883180141166	-0.167987	normal	0.00164258762204281	1.15149459758798	up	1.24887988440432e-05	1.58186244669352	up	[T]	Signal transduction mechanisms	Molecular Function: protein kinase activity (GO:0004672);; Molecular Function: ATP binding (GO:0005524);; Cellular Component: integral component of membrane (GO:0016021);; Molecular Function: carbohydrate binding (GO:0030246);;	K01176|3.8e-64|sbi:8065370|K01176 alpha-amylase [EC:3.2.1.1] | (RefSeq) alpha-amylase isozyme 2A	Starch and sucrose metabolism (ko00500)	--	--	Legume lectin domain	L-type lectin-domain containing receptor kinase SIT2 OS=Oryza sativa subsp. japonica OX=39947 GN=SIT2 PE=2 SV=2	T	Signal transduction mechanisms	unnamed protein product [Triticum turgidum subsp. durum]	molecular function: catalytic activity (GO:0003824);; biological process: metabolic process (GO:0008152);; biological process: cellular process (GO:0009987);; molecular function: binding (GO:0005488);; cellular component: cellular anatomical entity (GO:0110165)
TraesCS2B03G0125000	9.91733	8.52051	14.0619	2.41725	1.23115	0.998655	1.27736	1.37295	0.35595	9.17543	8.05227	8.13254	0.249213	0.239831	0.709305	0	0	0	3.30469694238789e-15	-2.70209	down	2.32712055026886e-19	-3.5305	down	0.289946996451635	-0.37606	normal	3.51733611915113e-26	-4.37402	down	7.0784120120905e-16	-10.0895	down	--	--	--	--	--	--	--	--	--	--	--	hypothetical protein TRIUR3_10755 [Triticum urartu]	--
TraesCS2B03G0227100	2.82755	1.28317	1.3496	3.51857	2.90637	2.38854	3.33184	2.9438	3.84855	1.18054	0.611708	0.625847	2.45765	2.60715	2.19525	4.4883	4.59352	6.64016	0.016468408045315	0.783320634837677	normal	0.0141676006009915	0.784992174062487	normal	0.013792008445331	-1.17211	normal	1.70425391751322e-05	1.49081535875335	up	2.25276360187522e-16	2.73796002255478	up	--	--	Molecular Function: calmodulin binding (GO:0005516);; Biological Process: defense response (GO:0006952);; Biological Process: response to biotic stimulus (GO:0009607);; Cellular Component: integral component of membrane (GO:0016021);;	K08472|3.5e-272|ats:109746305|K08472 mlo protein | (RefSeq) LOC109746305; MLO-like protein 1	--	--	--	Mlo family	MLO-like protein 1 OS=Arabidopsis thaliana OX=3702 GN=MLO1 PE=1 SV=1	G	Carbohydrate transport and metabolism	seven trans-membrane protein [Triticum aestivum]	molecular function: binding (GO:0005488);; biological process: response to stimulus (GO:0050896);; cellular component: cellular anatomical entity (GO:0110165)
TraesCS2B03G0239900	7.19618	12.3279	12.4156	1.98607	1.66675	2.36639	0.984604	1.70124	1.12153	8.12404	8.81232	7.22053	1.05089	0.579486	0.913287	0.776428	0.889409	0.874664	3.6025286153265e-21	-2.33652	down	8.0031073873038e-30	-3.18008	down	0.182074428999996	-0.43397	normal	5.21118130568183e-52	-3.33572	down	3.2071277573367e-94	-3.19073	down	--	--	Cellular Component: integral component of membrane (GO:0016021);;	K11251|1.2e-08|ats:109771289|K11251 histone H2A | (RefSeq) LOC109771289; histone H2A, sperm-like	--	--	--	Domain of unknown function (DUF4220)	--	S	Function unknown	unnamed protein product [Triticum turgidum subsp. durum]	cellular component: cellular anatomical entity (GO:0110165)
TraesCS2B03G0263300	4.54798	4.58877	4.55832	1.52415	0.757952	1.38444	1.41409	3.22873	2.22	14.6306	13.3914	13.7414	0.584001	0.598475	0.471255	18.3438	22.3351	12.758	1.45000053700928e-11	-1.80304	down	0.00040812346175	-1.09637	down	9.50978468051569e-33	1.58501861267829	up	2.92493578006707e-117	-4.73186	down	0.115734816341138	0.404223861849244	normal	[H]	Coenzyme transport and metabolism	Molecular Function: O-methyltransferase activity (GO:0008171);; Biological Process: methylation (GO:0032259);; Molecular Function: protein dimerization activity (GO:0046983);;	K22588|7.7e-201|ats:109738391|K22588 acetylserotonin O-methyltransferase, plant [EC:2.1.1.4] | (RefSeq) LOC109738391; acetylserotonin O-methyltransferase 1-like	Tryptophan metabolism (ko00380)	[R]	General function prediction only	O-methyltransferase domain	Acetylserotonin O-methyltransferase 1 OS=Oryza sativa subsp. japonica OX=39947 GN=ASMT1 PE=1 SV=1	S	Function unknown	unnamed protein product [Triticum turgidum subsp. durum]	molecular function: catalytic activity (GO:0003824);; biological process: metabolic process (GO:0008152);; molecular function: binding (GO:0005488)
TraesCS2B03G0306700	15.3263	38.6611	31.8991	3.40639	4.54952	6.75576	6.85926	2.63385	3.20829	25.4969	18.6539	30.8995	0.418691	0.61544	0.337803	0.213523	0.381725	1.23915	3.90450221144353e-06	-2.48357	down	3.97273505388619e-06	-2.89788	down	0.83955567706777	-0.228716	normal	2.91842383168602e-89	-5.83488	down	1.22011295952766e-12	-5.30735	down	--	--	Molecular Function: peroxidase activity (GO:0004601);; Cellular Component: extracellular region (GO:0005576);; Biological Process: response to oxidative stress (GO:0006979);; Molecular Function: heme binding (GO:0020037);; Biological Process: hydrogen peroxide catabolic process (GO:0042744);; Molecular Function: metal ion binding (GO:0046872);;	K00430|1.9e-146|ats:109769471|K00430 peroxidase [EC:1.11.1.7] | (RefSeq) LOC109769471; peroxidase	Phenylpropanoid biosynthesis (ko00940)	--	--	Peroxidase	Peroxidase 1 OS=Hordeum vulgare OX=4513 PE=2 SV=1	Q	Secondary metabolites biosynthesis, transport and catabolism	class III peroxidase [Triticum aestivum]	molecular function: catalytic activity (GO:0003824);; molecular function: antioxidant activity (GO:0016209);; biological process: metabolic process (GO:0008152);; biological process: cellular process (GO:0009987);; biological process: response to stimulus (GO:0050896);; biological process: detoxification (GO:0098754);; cellular component: cellular anatomical entity (GO:0110165);; molecular functi…
TraesCS2B03G0331900	56.902	62.876	53.8476	23.5346	23.3706	18.4793	29.2421	34.0827	30.43	40.6116	42.2752	44.9234	24.4008	23.8293	28.8438	29.322	30.0112	30.6979	2.45245276169128e-20	-1.33718	down	5.0396458132788e-11	-1.00547	down	0.000601361227666074	-0.462935	normal	1.77554337459552e-12	-0.820311	normal	1.88851980988193e-07	-0.457917	normal	[G]	Carbohydrate transport and metabolism	Molecular Function: xylose isomerase activity (GO:0009045);; Biological Process: D-xylose metabolic process (GO:0042732);; Molecular Function: metal ion binding (GO:0046872);;	K01805|7.4e-283|ats:109778269|K01805 xylose isomerase [EC:5.3.1.5] | (RefSeq) LOC109778269; xylose isomerase	Pentose and glucuronate interconversions (ko00040);; Fructose and mannose metabolism (ko00051)	--	--	Xylose isomerase-like TIM barrel	Xylose isomerase OS=Hordeum vulgare OX=4513 GN=XYLA PE=1 SV=1	G	Carbohydrate transport and metabolism	unnamed protein product [Triticum turgidum subsp. durum]	molecular function: catalytic activity (GO:0003824);; biological process: metabolic process (GO:0008152);; molecular function: binding (GO:0005488)
TraesCS2B03G0514500	8.00904	8.86037	9.15111	15.0322	14.9273	12.969	10.8033	12.7707	11.7829	7.21563	7.77796	6.80611	17.7502	12.131	20.149	18.8559	13.5821	14.4077	5.73963891702454e-08	0.793097905648045	normal	0.0844349816834586	0.324156921484554	normal	0.148065313615513	-0.278512	normal	5.04450185663581e-08	1.10717053833958	up	1.98722436254928e-10	1.15568328006566	up	--	--	--	--	--	[Z]	Cytoskeleton	Interferon-related developmental regulator (IFRD)	--	Z	Cytoskeleton	unnamed protein product [Triticum turgidum subsp. durum]	--
TraesCS2B03G0582800	13.4263	18.328	17.520298999999998	0.824327	0.87834	1.32503	1.3765939999999999	0.732283	0.962476	8.61596	6.652044999999999	6.0648539999999995	0.263736	0.140094	0.183348	0.26247	0.7008220000000001	0.675915	1.0590274315996e-68	-3.94885	down	2.5347001128065e-71	-4.13537	down	9.80568471274842e-10	-1.23534	down	1.21066302726428e-73	-5.23157	down	4.85881747799483e-27	-3.62848	down	--	--	Molecular Function: hydrolase activity, hydrolyzing O-glycosyl compounds (GO:0004553);; Biological Process: carbohydrate metabolic process (GO:0005975);;	K19891|1.8e-78|smo:SELMODRAFT_442025|K19891 glucan endo-1,3-beta-glucosidase 1/2/3 [EC:3.2.1.39] | (RefSeq) hypothetical protein	Starch and sucrose metabolism (ko00500)	--	--	Glycosyl hydrolases family 17	Glucan endo-1,3-beta-glucosidase 12 OS=Arabidopsis thaliana OX=3702 GN=At4g29360 PE=2 SV=1	G	Carbohydrate transport and metabolism	predicted protein [Hordeum vulgare subsp. vulgare]	molecular function: catalytic activity (GO:0003824);; biological process: metabolic process (GO:0008152)
TraesCS2B03G0584200	2.69634	2.88188	2.39952	1.09683	1.10369	0.876179	1.44973	0.848969	0.880036	2.79793	3.2396	3.08821	2.18038	2.24789	2.36094	2.17141	2.0248	1.83631	1.27809043937553e-09	-1.30155	down	2.41527776616983e-08	-1.45485	down	0.590676960068989	0.171141066048887	normal	0.00302708197213481	-0.516285	normal	0.0031629532031524	-0.548678	normal	[T]	Signal transduction mechanisms	Molecular Function: protein kinase activity (GO:0004672);; Molecular Function: ATP binding (GO:0005524);; Cellular Component: integral component of membrane (GO:0016021);;	K24104|3.4e-76|thj:104799061|K24104 GPN-loop GTPase | (RefSeq) LOW QUALITY PROTEIN: uncharacterized protein LOC104799061	--	--	--	Protein kinase domain	Cysteine-rich receptor-like protein kinase 6 OS=Oryza sativa subsp. japonica OX=39947 GN=CRK6 PE=1 SV=1	T	Signal transduction mechanisms	unnamed protein product [Triticum turgidum subsp. durum]	molecular function: catalytic activity (GO:0003824);; biological process: metabolic process (GO:0008152);; biological process: cellular process (GO:0009987);; molecular function: binding (GO:0005488);; cellular component: cellular anatomical entity (GO:0110165)
TraesCS2B03G0744400	0.186919	0.093621	0.23625	0.693296	0.850407	0.960548	1.09611	0.758032	1.34009	0.149205	0.556945	0.61617	5.13967	1.8065	5.19222	7.72225	6.69845	5.01919	--	--	--	--	--	--	--	--	--	2.79078514491177e-07	3.06609915713773	up	1.41484492280044e-17	3.8876147506974	up	--	--	--	--	--	--	--	--	--	S	Function unknown	unnamed protein product [Triticum turgidum subsp. durum]	--
TraesCS2B03G0786500	5.85349	6.26052	6.45409	12.6536	8.64223	6.32512	12.1458	14.3994	12.3923	1.91016	1.29146	2.81874	6.27552	6.36369	7.61801	7.89767	5.06263	6.12271	0.0224776248763881	0.642317931034195	normal	1.79747105826567e-06	0.949427106426562	normal	3.4786924488068e-07	-1.63326	down	1.47616340364807e-06	1.64425835208834	up	1.25264766767793e-05	1.70024937270707	up	--	--	Cellular Component: integral component of membrane (GO:0016021);;	K11094|1.5e-19|peq:110018477|K11094 U2 small nuclear ribonucleoprotein B'' | (RefSeq) U2 small nuclear ribonucleoprotein B''-like isoform X1	Spliceosome (ko03040)	--	--	Protein of unknown function (DUF3339)	--	S	Function unknown	uncharacterized protein LOC109732778 [Aegilops tauschii subsp. tauschii]	cellular component: cellular anatomical entity (GO:0110165)
TraesCS2B03G0806000	4.08336	6.98712	6.31222	3.29036	2.05279	2.44605	1.74828	2.55328	2.12548	3.44418	3.64502	3.30629	2.7345	2.23096	2.30831	2.06113	1.82559	2.06139	0.000104095041265806	-1.08535	down	1.84040873214499e-08	-1.55092	down	0.00609413336313402	-0.770853	normal	0.00201647132670459	-0.608194	normal	4.05699506391624e-05	-0.755282	normal	--	--	--	K10406|9.2e-22|mtr:MTR_5g096570|K10406 kinesin family member C2/C3 | (RefSeq) kinesin heavy chain, putative	--	--	--	Plant protein of unknown function (DUF868)	--	S	Function unknown	unnamed protein product [Triticum turgidum subsp. durum]	--
TraesCS2B03G0928800	0.632395	0.913214	0.714047	1.57062	2.61728	0.862846	1.59322	1.39376	1.83981	0.490989	0.820808	0.570561	2.44375	1.34486	1.73122	1.85418	1.31266	2.05158	--	--	--	0.0171227604258973	0.94795958444549	normal	--	--	--	0.00146811901101207	1.45194821070538	up	0.000458120546095134	1.51873733338419	up	--	--	Molecular Function: protein binding (GO:0005515);;	--	--	--	--	Ubiquitin family	BAG family molecular chaperone regulator 2 OS=Arabidopsis thaliana OX=3702 GN=BAG2 PE=1 SV=1	S	Function unknown	unnamed protein product [Triticum turgidum subsp. durum]	molecular function: binding (GO:0005488)
TraesCS2B03G1134700	8.81161	8.38578	9.28841	3.06371	2.53883	2.87667	3.32425	5.99153	3.57743	8.16001	9.20928	6.70503	0.402452	0.613844	0.665374	3.75534	4.65374	3.51948	5.01968542716961e-27	-1.56365	down	6.02748762643254e-06	-1.14156	down	0.553276595887422	-0.159009	normal	5.52756543876782e-69	-3.90912	down	2.62132558494909e-07	-0.962115	normal	--	--	Molecular Function: calcium ion binding (GO:0005509);; Cellular Component: integral component of membrane (GO:0016021);;	K01859|5.7e-214|sita:101771169|K01859 chalcone isomerase [EC:5.5.1.6] | (RefSeq) vacuolar-sorting receptor 1	Flavonoid biosynthesis (ko00941)	--	--	PA domain	Vacuolar-sorting receptor 7 OS=Arabidopsis thaliana OX=3702 GN=VSR7 PE=2 SV=2	S	Function unknown	unnamed protein product [Triticum turgidum subsp. durum]	molecular function: binding (GO:0005488);; cellular component: cellular anatomical entity (GO:0110165)
TraesCS2B03G1147400	0	0.0878	0.137873	0.439975	0.402401	0.912329	0.325727	0.640398	0.308232	0.029957	0	0	1.27777	1.45608	1.0613	1.11773	0.756356	1.27671	--	--	--	--	--	--	--	--	--	7.37508371444779e-12	6.60968756566933	up	1.26112667495502e-10	6.48255346911474	up	--	--	Cellular Component: integral component of membrane (GO:0016021);;	--	--	--	--	--	--	--	--	unnamed protein product [Triticum turgidum subsp. durum]	cellular component: cellular anatomical entity (GO:0110165)
TraesCS2B03G1199300	0.439324	0.345429	0.417081	1.0256	0.862671	0.630021	0.259554	0.653485	0.534799	0.366164	0.122038	0.289142	1.63481	0.767351	0.944647	2.24507	1.77832	1.61339	0.00172706499733939	1.13499867894139	up	--	--	--	--	--	--	0.00028028308398514	1.98662881064301	up	4.27605086704464e-11	2.87892155059692	up	--	--	Cellular Component: integral component of membrane (GO:0016021);;	--	--	[T]	Signal transduction mechanisms	Malectin-like domain	Receptor-like protein kinase FERONIA OS=Arabidopsis thaliana OX=3702 GN=FER PE=1 SV=1	T	Signal transduction mechanisms	unnamed protein product [Triticum turgidum subsp. durum]	cellular component: cellular anatomical entity (GO:0110165)
TraesCS2B03G1207400	5.2917	5.884625000000001	4.77467	1.13791	1.0329359999999999	1.00033	1.15639	1.42655	1.28876	5.54478	5.2234560000000005	6.149767000000001	0.67255	0.85932	0.796728	0.748739	0.928799	1.12309	1.256881216946e-40	-2.25026	down	8.00699662678879e-33	-2.15397	down	0.864307681494135	0.0613678064773245	normal	7.43400802523797e-68	-2.9385	down	4.48588950097095e-43	-2.54104	down	--	--	Molecular Function: ubiquitin-protein transferase activity (GO:0004842);;	K10260|1.4e-09|mpp:MICPUCDRAFT_56233|K10260 F-box and WD-40 domain protein 7 | (RefSeq) WD40 repeat protein	Ubiquitin mediated proteolysis (ko04120)	[S]	Function unknown	U-box domain	Putative E3 ubiquitin-protein ligase LIN OS=Medicago truncatula OX=3880 GN=LIN PE=2 SV=1	S	Function unknown	unnamed protein product [Triticum turgidum subsp. durum]	molecular function: catalytic activity (GO:0003824)
TraesCS2B03G1252900	3.67543	5.26364	5.4841	1.66363	2.55962	1.49206	2.96022	2.51809	2.24788	2.06871	2.65752	3.8998	0.291443	0.214791	0.145776	1.62702	1.44537	2.45032	4.20970876274299e-05	-1.27654	down	0.00038146425024372	-1.02787	down	0.0545391893809725	-0.770221	normal	2.50575111043335e-13	-3.77303	down	0.205186334384047	-0.588373	normal	--	--	Biological Process: xylem development (GO:0010089);;	--	--	--	--	--	--	--	--	uncharacterized protein LOC109761728 [Aegilops tauschii subsp. tauschii]	biological process: developmental process (GO:0032502)
TraesCS2B03G1279100	6.29909	3.80591	4.06128	1.22932	1.06209	1.55365	1.00912	1.79387	1.27217	0.240849	0	0	0	0	0	0	0	0	2.39439800342166e-08	-1.77025	down	2.11994739286428e-08	-1.87347	down	0.00445841006773229	-5.73482	down	--	--	--	--	--	--	[M]	Cell wall/membrane/envelope biogenesis	Molecular Function: catalytic activity (GO:0003824);;	K08695|2.2e-112|ats:109766837|K08695 anthocyanidin reductase [EC:1.3.1.77] | (RefSeq) LOC109766837; anthocyanidin reductase ((2S)-flavan-3-ol-forming)-like	Flavonoid biosynthesis (ko00941)	[V]	Defense mechanisms	NAD dependent epimerase/dehydratase family	Anthocyanidin reductase ((2S)-flavan-3-ol-forming) OS=Vitis vinifera OX=29760 GN=ANR PE=1 SV=1	V	Defense mechanisms	unnamed protein product [Triticum turgidum subsp. durum]	molecular function: catalytic activity (GO:0003824)
TraesCS2B03G1319400	2.52605	2.58961	2.89824	4.63982	4.60976	4.84434	3.71702	3.83661	3.66233	1.8972	1.78241	1.67714	4.36263	3.29391	3.84651	5.33908	4.5749	3.70174	4.15157644327074e-08	0.886621447725972	normal	0.0642507268748768	0.366285719839164	normal	0.00263051666219192	-0.600661	normal	5.52872707279655e-08	1.00840882328696	up	3.12009454015234e-11	1.39370355824662	up	[HT]	Coenzyme transport and metabolism;; Signal transduction mechanisms	Cellular Component: integral component of membrane (GO:0016021);;	K08869|0.0e+00|ats:109758606|K08869 aarF domain-containing kinase | (RefSeq) LOC109758606; probable serine/threonine-protein kinase abkC	--	[R]	General function prediction only	ABC1 family	Secreted RxLR effector protein 27 OS=Plasmopara viticola OX=143451 GN=RxLR27 PE=2 SV=1	K	Transcription	unnamed protein product [Triticum turgidum subsp. durum]	cellular component: cellular anatomical entity (GO:0110165)
TraesCS2B03G1385000	9.25954	9.05302	8.59512	2.58254	1.38037	1.39501	4.418	2.79689	2.944	0.060658	0	0.055643	0	0	0.434916	0	0	0.09642	1.7688793673328e-11	-2.21149	down	1.18186684670493e-07	-1.53324	down	4.22661467611012e-15	-7.25998	down	--	--	--	--	--	--	--	--	--	--	--	--	--	--	--	--	--	hypothetical protein D1007_03711 [Hordeum vulgare]	--
TraesCS2B03G1429000	8.42128	7.42881	7.090863000000001	2.21305	1.96676	2.8956299999999997	2.69209	3.75427	4.5862870000000004	4.1808	3.88701	4.369813000000001	1.8709680000000002	2.8055660000000002	3.35873	1.8318530000000002	2.2908239999999997	2.33498	3.54473010493397e-16	-1.6054	down	4.89684687076077e-08	-1.16714	down	5.03416318646407e-09	-0.898789	normal	0.0126994898534109	-0.702564	normal	7.59789566382522e-06	-0.885445	normal	[Q]	Secondary metabolites biosynthesis, transport and catabolism	Molecular Function: oxidoreductase activity (GO:0016491);; Molecular Function: metal ion binding (GO:0046872);;	K04124|3.5e-148|ats:109769159|K04124 gibberellin 3beta-dioxygenase [EC:1.14.11.15] | (RefSeq) LOC109769159; gibberellin 3-beta-dioxygenase 2-2	Diterpenoid biosynthesis (ko00904)	[QR]	Secondary metabolites biosynthesis, transport and catabolism;; General function prediction only	2OG-Fe(II) oxygenase superfamily	Gibberellin 3-beta-dioxygenase 2-1 OS=Triticum aestivum OX=4565 GN=GA3ox2-1 PE=1 SV=1	Q	Secondary metabolites biosynthesis, transport and catabolism	unnamed protein product [Triticum turgidum subsp. durum]	molecular function: catalytic activity (GO:0003824);; molecular function: binding (GO:0005488)
TraesCS2B03G1440200	3.60237	3.27181	3.24981	4.1745	6.26734	4.75106	5.73068	5.58125	6.33176	6.24893	7.03153	7.05704	14.8226	14.1455	28.7188	33.7511	31.7741	21.9308	0.00145888304473639	0.656107679675433	normal	2.96979391499552e-05	0.681368208827056	normal	2.78068981990422e-11	0.986257203265826	normal	3.9390150730093e-07	1.41097751824765	up	3.87103713541631e-27	2.15383364390222	up	[O]	Posttranslational modification, protein turnover, chaperones	Molecular Function: cysteine-type endopeptidase activity (GO:0004197);; Cellular Component: extracellular space (GO:0005615);; Cellular Component: lysosome (GO:0005764);; Biological Process: proteolysis involved in cellular protein catabolic process (GO:0051603);;	K16292|3.8e-114|csl:COCSUDRAFT_21961|K16292 KDEL-tailed cysteine endopeptidase [EC:3.4.22.-] | (RefSeq) hypothetical protein	--	[O]	Posttranslational modification, protein turnover, chaperones	Papain family cysteine protease	Oryzain beta chain OS=Oryza sativa subsp. japonica OX=39947 GN=Os04g0670200 PE=1 SV=2	O	Posttranslational modification, protein turnover, chaperones	cysteine proteinase [Triticum aestivum]	molecular function: catalytic activity (GO:0003824);; biological process: metabolic process (GO:0008152);; cellular component: cellular anatomical entity (GO:0110165);; cellular component: intracellular (GO:0005622)
TraesCS2B03G1453600	0	0	0	0	0.550761	0	0	0	0	0.534313	0.720033	1.19188	11.1372	5.19865	9.41454	17.1602	14.5353	11.5361	--	--	--	--	--	--	--	--	--	9.76059301592255e-12	3.2560443457864	up	2.64980051009259e-27	4.14492256132983	up	--	--	Biological Process: defense response to bacterium (GO:0042742);; Biological Process: defense response to fungus (GO:0050832);;	--	--	[R]	General function prediction only	Barwin family	Wheatwin-1 OS=Triticum aestivum OX=4565 GN=PR4A PE=1 SV=1	S	Function unknown	unnamed protein product [Triticum turgidum subsp. durum]	biological process: interspecies interaction between organisms (GO:0044419);; biological process: response to stimulus (GO:0050896)
TraesCS2B03G1453700	0.081264	0.10664	0.07223	0.43026	0.527365	0.192976	0.368683	0.159419	0.256703	0.712889	1.28605	0.626185	23.897	18.9642	32.1973	50.7595	50.0227	25.9481	--	--	--	--	--	--	--	--	--	2.46087128398153e-52	4.72120355803665	up	2.18254232033597e-55	5.62001416273773	up	--	--	Biological Process: defense response to bacterium (GO:0042742);; Biological Process: defense response to fungus (GO:0050832);;	--	--	[R]	General function prediction only	Barwin family	Wheatwin-1 OS=Triticum aestivum OX=4565 GN=PR4A PE=1 SV=1	S	Function unknown	unnamed protein product [Triticum turgidum subsp. durum]	biological process: interspecies interaction between organisms (GO:0044419);; biological process: response to stimulus (GO:0050896)
TraesCS2B03G1453800	0.048743	0.218507	0.256455	0.849837	0.826549	0.445628	0.721371	0.142582	0.439514	0.798228	1.24387	0.647797	14.6759	9.20612	22.0215	59.291	35.3751	23.5372	--	--	--	--	--	--	--	--	--	7.63445690849246e-26	3.98928594712965	up	1.2188352784902e-44	5.50164865959842	up	--	--	Biological Process: defense response to bacterium (GO:0042742);; Biological Process: defense response to fungus (GO:0050832);;	--	--	[R]	General function prediction only	Barwin family	Wheatwin-1 OS=Triticum aestivum OX=4565 GN=PR4A PE=1 SV=1	S	Function unknown	unnamed protein product [Triticum turgidum subsp. durum]	biological process: interspecies interaction between organisms (GO:0044419);; biological process: response to stimulus (GO:0050896)
TraesCS2B03G1463400	9.79079	9.56034	7.44498	3.52689	1.84811	4.01207	2.52421	2.78167	2.1414	4.75774	6.58194	4.22232	0.362518	1.19788	0.212112	0	0	1.05973	1.1963308352734e-06	-1.41878	down	2.33333793068498e-16	-1.9517	down	0.00273924294602002	-0.799003	normal	4.08572033610263e-08	-3.17862	down	0.154534997232964	-3.82699	normal	--	--	--	--	--	--	--	--	Chromatin structure-remodeling complex protein SYD OS=Arabidopsis thaliana OX=3702 GN=SYD PE=1 SV=1	--	--	unnamed protein product [Triticum turgidum subsp. durum]	--
TraesCS2B03G1489800	5.44826	5.16232	4.08057	0.75542	1.17129	1.46101	1.69999	2.04855	1.70047	1.53017	2.37492	2.97063	0.695365	0.865666	0.620914	2.58846	0.705833	2.51029	1.51612874395809e-15	-2.0311	down	1.18291304957936e-13	-1.53759	down	7.69799781295324e-05	-1.10836	down	4.70035891233201e-07	-1.74605	down	0.789363807842175	-0.191329	normal	[F]	Nucleotide transport and metabolism	Biological Process: allantoin catabolic process (GO:0000256);; Molecular Function: allantoinase activity (GO:0004038);; Molecular Function: zinc ion binding (GO:0008270);; Molecular Function: cobalt ion binding (GO:0050897);;	K07456|3.6e-272|bdi:100843920|K07456 DNA mismatch repair protein MutS2 | (RefSeq) LOW QUALITY PROTEIN: uncharacterized protein LOC100843920	Mismatch repair (ko03430)	[F]	Nucleotide transport and metabolism	Amidohydrolase family	Probable allantoinase OS=Oryza sativa subsp. japonica OX=39947 GN=ALN PE=2 SV=1	F	Nucleotide transport and metabolism	unnamed protein product [Triticum turgidum subsp. durum]	biological process: metabolic process (GO:0008152);; biological process: cellular process (GO:0009987);; molecular function: catalytic activity (GO:0003824);; molecular function: binding (GO:0005488)
TraesCS2B03G1530100	12.0719	8.27321	9.3974	2.13458	2.29047	1.94247	4.02271	3.36849	4.51442	2.0043	1.82342	1.17476	0.168346	0.36875	0.84494	0.54434	0.747507	1.89799	1.29637962412313e-25	-2.13571	down	5.95600885650302e-13	-1.43251	down	1.01129822209765e-26	-2.57677	down	0.00248210757017011	-1.88233	down	0.378588333039914	-0.604788	normal	[CP]	Energy production and conversion;; Inorganic ion transport and metabolism	Molecular Function: magnesium ion binding (GO:0000287);; Molecular Function: inorganic diphosphatase activity (GO:0004427);; Cellular Component: cytoplasm (GO:0005737);; Biological Process: phosphate-containing compound metabolic process (GO:0006796);;	K01507|7.3e-113|ats:109758741|K01507 inorganic pyrophosphatase [EC:3.6.1.1] | (RefSeq) LOC109758741; soluble inorganic pyrophosphatase	Oxidative phosphorylation (ko00190)	[C]	Energy production and conversion	Inorganic pyrophosphatase	Soluble inorganic pyrophosphatase OS=Zea mays OX=4577 GN=IPP PE=2 SV=1	C	Energy production and conversion	Soluble inorganic pyrophosphatase [Hordeum vulgare]	molecular function: binding (GO:0005488);; molecular function: catalytic activity (GO:0003824);; cellular component: cellular anatomical entity (GO:0110165);; biological process: metabolic process (GO:0008152);; biological process: cellular process (GO:0009987)
TraesCS2B03G1537400	19.5535	7.68956	10.9073	15.0355	22.2044	17.4055	30.3219	13.8041	21.3237	4.62813	4.3551	5.07913	18.1944	19.4315	24.6138	10.8614	11.7077	8.39889	0.0403612645863744	0.614138048955749	normal	0.266198214517462	0.672960055355457	normal	1.32112625846695e-06	-1.4368	down	2.58073408733975e-35	2.05284383923496	up	6.46769541561e-10	1.18585445670705	up	--	--	Molecular Function: peroxidase activity (GO:0004601);; Cellular Component: extracellular region (GO:0005576);; Biological Process: response to oxidative stress (GO:0006979);; Molecular Function: heme binding (GO:0020037);; Biological Process: hydrogen peroxide catabolic process (GO:0042744);; Molecular Function: metal ion binding (GO:0046872);;	K00430|1.6e-138|ats:109747441|K00430 peroxidase [EC:1.11.1.7] | (RefSeq) LOC109747441; peroxidase 12-like	Phenylpropanoid biosynthesis (ko00940)	--	--	Peroxidase	Peroxidase 12 OS=Arabidopsis thaliana OX=3702 GN=PER12 PE=1 SV=1	Q	Secondary metabolites biosynthesis, transport and catabolism	unnamed protein product [Triticum turgidum subsp. durum]	molecular function: catalytic activity (GO:0003824);; molecular function: antioxidant activity (GO:0016209);; biological process: metabolic process (GO:0008152);; biological process: cellular process (GO:0009987);; biological process: response to stimulus (GO:0050896);; biological process: detoxification (GO:0098754);; cellular component: cellular anatomical entity (GO:0110165);; molecular functi…
TraesCS2B03G1538300	106.914	46.1498	50.06	103.574	115.085	129.743	35.5802	20.4294	25.1191	17.0853	14.6303	17.6786	71.9487	48.5738	110.405	38.3823	36.8827	23.9859	0.00112392852247157	0.876737539739514	normal	0.00441451922918057	-1.42544	down	4.85249627399765e-14	-2.0389	down	8.42826769854227e-16	2.13121343469928	up	2.78158401816725e-06	1.05685810632063	up	--	--	Molecular Function: peroxidase activity (GO:0004601);; Cellular Component: extracellular region (GO:0005576);; Biological Process: response to oxidative stress (GO:0006979);; Molecular Function: heme binding (GO:0020037);; Biological Process: hydrogen peroxide catabolic process (GO:0042744);; Molecular Function: metal ion binding (GO:0046872);;	K00430|6.2e-183|ats:109747441|K00430 peroxidase [EC:1.11.1.7] | (RefSeq) LOC109747441; peroxidase 12-like	Phenylpropanoid biosynthesis (ko00940)	--	--	Peroxidase	Peroxidase 2 (Fragment) OS=Hordeum vulgare OX=4513 PE=2 SV=1	Q	Secondary metabolites biosynthesis, transport and catabolism	unnamed protein product [Triticum turgidum subsp. durum]	molecular function: catalytic activity (GO:0003824);; molecular function: antioxidant activity (GO:0016209);; biological process: metabolic process (GO:0008152);; biological process: cellular process (GO:0009987);; biological process: response to stimulus (GO:0050896);; biological process: detoxification (GO:0098754);; cellular component: cellular anatomical entity (GO:0110165);; molecular functi…
TraesCS2B03G1568600	1.97524	3.3285	2.80262	4.30724	4.3923	2.90303	3.59021	2.56259	2.91137	3.49939	2.8931	3.92937	8.79556	8.33549	13.9781	8.95094	8.68633	9.54497	0.0471345034618203	0.578405187301299	normal	0.950273872035556	0.025214040486926	normal	0.469019033813534	0.320439382372915	normal	3.84864645472923e-09	1.49544073339597	up	4.25028968878214e-17	1.44015688186724	up	--	--	Cellular Component: integral component of membrane (GO:0016021);;	K15285|3.5e-194|ats:109750551|K15285 solute carrier family 35, member E3 | (RefSeq) LOC109750551; UDP-galactose transporter 1-like	--	[GE]	Carbohydrate transport and metabolism;; Amino acid transport and metabolism	Triose-phosphate Transporter family	UDP-galactose transporter 1 OS=Arabidopsis thaliana OX=3702 GN=UDP-GALT1 PE=2 SV=1	--	--	UDP-galactose transporter 1-like [Aegilops tauschii subsp. tauschii]	cellular component: cellular anatomical entity (GO:0110165)
TraesCS2D03G0048900	0.476713	0.495919	0.658306	0.887446	0.663494	0.391436	0.819889	1.15099	0.931219	0.292562	0.148949	0.376562	1.95015	1.59492	1.65309	0.762923	1.35113	0.939827	0.538191119095015	0.317319602680756	normal	0.0766313599956057	0.703309758635358	normal	--	--	--	4.18031204423404e-10	2.55289208211688	up	0.000178450972082056	1.93067790898819	up	--	--	Molecular Function: UDP-glycosyltransferase activity (GO:0008194);;	K23260|1.6e-162|obr:102700279|K23260 scopoletin glucosyltransferase [EC:2.4.1.128] | (RefSeq) scopoletin glucosyltransferase-like	Phenylpropanoid biosynthesis (ko00940)	[GC]	Carbohydrate transport and metabolism;; Energy production and conversion	UDP-glucoronosyl and UDP-glucosyl transferase	Scopoletin glucosyltransferase OS=Nicotiana tabacum OX=4097 GN=TOGT1 PE=1 SV=1	G	Carbohydrate transport and metabolism	UDP-glycosyltransferase 73B4 [Triticum urartu]	molecular function: catalytic activity (GO:0003824)
TraesCS2D03G0075000	4.46507	3.25776	3.75139	1.16697	0.739377	1.13657	0.993722	1.03491	1.01321	3.65163	3.89019	3.01285	0.570065	0.447955	1.1997	0.646926	1.17229	0.887557	8.23016370104852e-10	-1.80577	down	2.74346637130075e-13	-2.01263	down	0.781414723824254	-0.135791	normal	5.78182704744895e-08	-2.3072	down	1.00220570964549e-08	-1.88825	down	--	--	Molecular Function: ADP binding (GO:0043531);;	--	--	--	--	--	--	--	--	--	molecular function: binding (GO:0005488)
TraesCS2D03G0133000	4.44242	4.72933	4.63543	1.52199	1.69291	2.12238	1.90214	1.61658	1.65691	4.26677	4.0551	3.75427	0.707828	0.749375	0.910307	1.98294	2.02467	2.25081	2.16427795993081e-10	-1.29301	down	2.53015139492741e-16	-1.53989	down	0.371532747189442	-0.216502	normal	1.72182032220762e-30	-2.42813	down	5.99403742079831e-08	-0.898098	normal	--	--	Molecular Function: transcription regulatory region sequence-specific DNA binding (GO:0000976);; Molecular Function: DNA-binding transcription factor activity (GO:0003700);; Cellular Component: nucleus (GO:0005634);; Biological Process: cell differentiation (GO:0030154);; Molecular Function: sequence-specific DNA binding (GO:0043565);;	K09422|1.8e-193|ats:109754315|K09422 transcription factor MYB, plant | (RefSeq) LOC109754315; transcription factor RAX2-like	--	[K]	Transcription	Myb-like DNA-binding domain	Transcription factor MYB36 OS=Arabidopsis thaliana OX=3702 GN=MYB36 PE=1 SV=1	--	--	transcription factor RAX2-like [Aegilops tauschii subsp. tauschii]	molecular function: binding (GO:0005488);; molecular function: transcription regulator activity (GO:0140110);; cellular component: intracellular (GO:0005622);; cellular component: cellular anatomical entity (GO:0110165);; biological process: cellular process (GO:0009987);; biological process: developmental process (GO:0032502)
TraesCS2D03G0196100	19.4891	18.2093	17.8693	2.23758	1.84158	2.00441	4.83086	10.8959	6.67354	15.408	19.6991	14.3932	0.651581	0.288504	0.363454	8.4076	10.7075	8.22008	6.31291605287864e-94	-3.10261	down	3.37653061316407e-07	-1.40978	down	0.453548462787105	-0.186538	normal	2.31427439771696e-87	-5.32854	down	2.30315105405854e-05	-0.806196	normal	[H]	Coenzyme transport and metabolism	Molecular Function: O-methyltransferase activity (GO:0008171);; Biological Process: methylation (GO:0032259);; Molecular Function: protein dimerization activity (GO:0046983);;	K22588|7.0e-210|ats:109738391|K22588 acetylserotonin O-methyltransferase, plant [EC:2.1.1.4] | (RefSeq) LOC109738391; acetylserotonin O-methyltransferase 1-like	Tryptophan metabolism (ko00380)	[R]	General function prediction only	O-methyltransferase domain	Acetylserotonin O-methyltransferase 1 OS=Oryza sativa subsp. japonica OX=39947 GN=ASMT1 PE=1 SV=1	S	Function unknown	unnamed protein product [Triticum turgidum subsp. durum]	molecular function: catalytic activity (GO:0003824);; biological process: metabolic process (GO:0008152);; molecular function: binding (GO:0005488)
TraesCS2D03G0226300	9.51128	6.95666	6.25557	13.3081	12.7918	10.4017	14.7622	15.8023	16.6085	6.84403	5.63939	7.49443	17.313	17.4268	19.8376	16.3159	12.8307	13.8758	1.76744718801513e-05	0.765410660295387	normal	3.82921409604964e-08	0.943336819382901	normal	0.560437277560857	-0.196612	normal	1.09644938792869e-19	1.35721515341728	up	1.43087680078126e-10	1.15511738193756	up	[P]	Inorganic ion transport and metabolism	Cellular Component: plasma membrane (GO:0005886);; Biological Process: potassium ion transport (GO:0006813);; Molecular Function: potassium ion transmembrane transporter activity (GO:0015079);; Cellular Component: membrane (GO:0016020);; Cellular Component: integral component of membrane (GO:0016021);;	K03549|0.0e+00|ats:109784592|K03549 KUP system potassium uptake protein | (RefSeq) LOC109784592; probable potassium transporter 9	--	--	--	K+ potassium transporter	Probable potassium transporter 9 OS=Oryza sativa subsp. japonica OX=39947 GN=HAK9 PE=2 SV=1	P	Inorganic ion transport and metabolism	probable potassium transporter 9 [Aegilops tauschii subsp. tauschii]	cellular component: cellular anatomical entity (GO:0110165);; biological process: localization (GO:0051179);; molecular function: transporter activity (GO:0005215);; biological process: cellular process (GO:0009987)
TraesCS2D03G0290500	5.71299	6.14759	4.94326	2.1347	1.10446	3.21404	0.805289	1.81676	1.28709	4.80994	6.51578	2.76954	0.353539	0.617655	0.135562	2.87879	4.38277	1.5778	8.55845564832272e-05	-1.29228	down	8.88613337012091e-15	-2.19811	down	0.602142053036757	-0.278805	normal	1.39698049436315e-13	-3.72493	down	0.240294567843331	-0.620063	normal	--	--	Molecular Function: hydrolase activity, acting on ester bonds (GO:0016788);;	K01206|1.0e-42|thj:104825554|K01206 alpha-L-fucosidase [EC:3.2.1.51] | (RefSeq) alpha-L-fucosidase 3	Other glycan degradation (ko00511)	--	--	GDSL-like Lipase/Acylhydrolase	GDSL esterase/lipase At1g28600 OS=Arabidopsis thaliana OX=3702 GN=At1g28600 PE=2 SV=1	S	Function unknown	GDSL esterase/lipase At1g28600-like isoform X1 [Aegilops tauschii subsp. tauschii]	molecular function: catalytic activity (GO:0003824)
TraesCS2D03G0323600	0	0	0	1.08038	1.69825	0.630808	0.356558	0.205322	0.120961	0	0	0	1.68721	1.15227	1.47632	4.22266	2.41663	2.1896	--	--	--	--	--	--	--	--	--	2.49279458876877e-10	8.41469633901277	up	3.16174539968528e-13	9.59010930126437	up	[V]	Defense mechanisms	Molecular Function: peroxidase activity (GO:0004601);; Cellular Component: mitochondrion (GO:0005739);; Cellular Component: cytosol (GO:0005829);; Biological Process: cell redox homeostasis (GO:0045454);; Molecular Function: peroxiredoxin activity (GO:0051920);;	K11188|1.7e-125|ats:109757966|K11188 peroxiredoxin 6 [EC:1.11.1.7 1.11.1.27 3.1.1.-] | (RefSeq) LOC109757966; 1-Cys peroxiredoxin PER1	Glutathione metabolism (ko00480);; Phenylpropanoid biosynthesis (ko00940)	[O]	Posttranslational modification, protein turnover, chaperones	AhpC/TSA family	1-Cys peroxiredoxin PER1 OS=Hordeum vulgare OX=4513 GN=PER1 PE=2 SV=1	O	Posttranslational modification, protein turnover, chaperones	1-Cys peroxiredoxin PER1 [Aegilops tauschii subsp. tauschii]	molecular function: catalytic activity (GO:0003824);; molecular function: antioxidant activity (GO:0016209);; biological process: metabolic process (GO:0008152);; biological process: cellular process (GO:0009987);; biological process: response to stimulus (GO:0050896);; biological process: detoxification (GO:0098754);; cellular component: intracellular (GO:0005622);; cellular component: cellular …
TraesCS2D03G0650200	4.17806	4.68826	4.29332	1.92499	2.03978	1.57155	2.08778	2.08276	2.30928	3.64991	3.77727	4.11041	2.26742	1.88428	2.56566	1.82435	2.08144	1.98022	2.63830527345667e-10	-1.18103	down	1.06240979515362e-10	-1.14414	down	0.400307987111618	-0.212421	normal	6.29210449491749e-06	-0.871214	normal	9.77703293872618e-09	-0.922686	normal	[J]	Translation, ribosomal structure and biogenesis	Molecular Function: GTPase activity (GO:0003924);; Molecular Function: GTP binding (GO:0005525);;	K06949|3.2e-256|ats:109738203|K06949 ribosome biogenesis GTPase / thiamine phosphate phosphatase [EC:3.6.1.- 3.1.3.100] | (RefSeq) uncharacterized protein LOC109738203	Thiamine metabolism (ko00730)	--	--	RsgA GTPase	Small ribosomal subunit biogenesis GTPase RsgA 1, mitochondrial OS=Arabidopsis thaliana OX=3702 GN=rsgA PE=2 SV=1	S	Function unknown	uncharacterized protein LOC109738203 [Aegilops tauschii subsp. tauschii]	molecular function: catalytic activity (GO:0003824);; molecular function: binding (GO:0005488)
TraesCS2D03G0721400	0.196954	0.22298	0.445405	1.59531	1.13407	0.927725	0.857015	0.6593	0.997074	0.397169	0.522926	0.693569	2.73562	3.15991	3.29301	2.24075	1.16457	1.59406	--	--	--	--	--	--	--	--	--	8.64380654257067e-12	2.38363702084746	up	0.000752774525491557	1.64724354823104	up	--	--	Cellular Component: nucleus (GO:0005634);; Biological Process: negative regulation of transcription, DNA-templated (GO:0045892);;	--	--	--	--	Transcriptional repressor, ovate	Probable transcription repressor OFP9 OS=Arabidopsis thaliana OX=3702 GN=OFP9 PE=3 SV=2	S	Function unknown	probable transcription repressor OFP9 [Aegilops tauschii subsp. tauschii]	cellular component: intracellular (GO:0005622);; cellular component: cellular anatomical entity (GO:0110165);; biological process: biological regulation (GO:0065007)
TraesCS2D03G0772100	8.57448	9.79389	8.9152	4.28836	3.76147	3.68558	4.5619	4.96305	4.63444	8.08957	8.12878	7.1702	4.27903	4.05182	4.75784	4.11639	5.13879	4.39734	7.99473911303145e-13	-1.14373	down	1.19095820605534e-10	-1.06529	down	0.226452178254305	-0.245543	normal	2.9478680300215e-11	-0.925649	normal	6.28954210505724e-07	-0.727466	normal	--	--	Molecular Function: beta-1,4-mannosylglycoprotein 4-beta-N-acetylglucosaminyltransferase activity (GO:0003830);; Biological Process: N-acetylglucosamine metabolic process (GO:0006044);; Biological Process: protein N-linked glycosylation (GO:0006487);; Cellular Component: integral component of membrane (GO:0016021);; Molecular Function: transferase activity, transferring glycosyl groups (GO:001675…	K00737|2.8e-232|ats:109773322|K00737 beta-1,4-mannosyl-glycoprotein beta-1,4-N-acetylglucosaminyltransferase [EC:2.4.1.144] | (RefSeq) LOC109773322; beta-1,4-mannosyl-glycoprotein 4-beta-N-acetylglucosaminyltransferase-like	N-Glycan biosynthesis (ko00510)	--	--	Glycosyltransferase family 17	--	S	Function unknown	beta-1,4-mannosyl-glycoprotein 4-beta-N-acetylglucosaminyltransferase-like [Aegilops tauschii subsp. tauschii]	molecular function: catalytic activity (GO:0003824);; biological process: metabolic process (GO:0008152);; biological process: cellular process (GO:0009987);; cellular component: cellular anatomical entity (GO:0110165)
TraesCS2D03G0894900	3.66469	4.70885	3.96234	8.71676	6.86834	7.14153	6.37408	6.92542	7.55005	4.58961	3.45172	4.42946	9.15072	10.2327	11.0792	8.24887	9.18228	9.22485	6.59840070776261e-05	0.952241674886205	normal	0.0123453824755745	0.633395862396927	normal	0.992189064827895	-0.00689067	normal	1.00182750500709e-07	1.19379106993858	up	1.04979637343201e-07	1.13693592492822	up	--	--	Molecular Function: zinc ion binding (GO:0008270);;	K16281|5.1e-108|ats:109759872|K16281 RING-H2 zinc finger protein RHA1 | (RefSeq) LOC109759872; E3 ubiquitin-protein ligase RHA1B	--	[O]	Posttranslational modification, protein turnover, chaperones	Ring finger domain	Brassinosteroid-responsive RING protein 1 OS=Arabidopsis thaliana OX=3702 GN=BRH1 PE=2 SV=1	O	Posttranslational modification, protein turnover, chaperones	E3 ubiquitin-protein ligase RHA1B [Aegilops tauschii subsp. tauschii]	molecular function: binding (GO:0005488)
TraesCS2D03G0916000	0.052601	0.106369	0.068913	0.291473	0.279231	0.149636	0.616614	0.594551	0.959698	0.288882	0.532468	0.551144	0.971574	1.69105	3.6977	1.49036	2.13966	2.1764	--	--	--	4.94116694219451e-11	3.05918295687705	up	--	--	--	5.58201326893305e-05	2.11258583167819	up	3.11539845218153e-10	2.1158243158282	up	[E]	Amino acid transport and metabolism	Molecular Function: serine-type endopeptidase activity (GO:0004252);; Molecular Function: serine-type exopeptidase activity (GO:0070008);;	K01322|0.0e+00|ats:109766885|K01322 prolyl oligopeptidase [EC:3.4.21.26] | (RefSeq) LOC109766885; prolyl endopeptidase-like	--	[O]	Posttranslational modification, protein turnover, chaperones	Prolyl oligopeptidase, N-terminal beta-propeller domain	--	O	Posttranslational modification, protein turnover, chaperones	unnamed protein product [Triticum aestivum]	molecular function: catalytic activity (GO:0003824);; biological process: metabolic process (GO:0008152)
TraesCS2D03G1058600	0.157359	0.138353	0.133442	0.110185	0.157221	0.158143	0.154128	0.113162	0.087675	0.819229	1.22865	1.00399	2.43553	2.25277	2.52438	2.23134	2.75252	1.68912	--	--	--	--	--	--	3.55986989045865e-15	2.77691500735304	up	2.72872998032822e-07	1.14856994514977	up	6.02109783322286e-05	1.17693023471088	up	--	--	--	--	--	--	--	Leucine Rich repeats (2 copies)	--	S	Function unknown	unnamed protein product [Triticum turgidum subsp. durum]	--
TraesCS2D03G1080700	0	0	0	0	0	0	0	0.211298	0.181105	0.087654	0.051333	0	3.98351	3.11337	3.92736	5.10158	2.71119	6.51015	--	--	--	--	--	--	--	--	--	3.16950178054733e-18	6.10499634988503	up	1.15716900848697e-17	6.62355061385253	up	[S]	Function unknown	Cellular Component: integral component of membrane (GO:0016021);; Biological Process: transmembrane transport (GO:0055085);;	--	--	--	--	OPT oligopeptide transporter protein	Probable metal-nicotianamine transporter YSL6 OS=Oryza sativa subsp. japonica OX=39947 GN=YSL6 PE=2 SV=1	S	Function unknown	probable metal-nicotianamine transporter YSL6 [Aegilops tauschii subsp. tauschii]	cellular component: cellular anatomical entity (GO:0110165);; biological process: cellular process (GO:0009987);; biological process: localization (GO:0051179)
TraesCS2D03G1090400	0	0	0	0.01734	0	0	0	0	0.01571	0.1396	0.034292	0.060723	1.43109	1.36035	1.07123	1.98318	1.58933	1.37468	--	--	--	--	--	--	--	--	--	5.34486522142054e-10	3.85307514535686	up	1.89104053085826e-13	4.35112845268773	up	--	--	--	--	--	--	--	--	--	--	--	uncharacterized protein LOC109758681 [Aegilops tauschii subsp. tauschii]	--
TraesCS2D03G1092400	17.6331	19.2082	20.2859	8.935545000000001	8.5779	8.47931	3.8679110000000003	5.2243	3.7573410000000003	62.112	87.5169	88.5757	48.1549	53.0134	42.6807	79.0933	59.742	43.4994	1.83136840451517e-14	-1.0631	down	6.95225327971974e-32	-2.26109	down	6.89823388235077e-34	2.03778475517774	up	2.87362500207403e-06	-0.817215	normal	0.278303317864803	-0.33206	normal	[G]	Carbohydrate transport and metabolism	Molecular Function: hydrolase activity, hydrolyzing O-glycosyl compounds (GO:0004553);; Biological Process: carbohydrate metabolic process (GO:0005975);;	K01193|6.4e-236|osa:4346527|K01193 beta-fructofuranosidase [EC:3.2.1.26] | (RefSeq) LOW QUALITY PROTEIN: beta-fructofuranosidase, insoluble isoenzyme 7-like	Galactose metabolism (ko00052);; Starch and sucrose metabolism (ko00500)	[G]	Carbohydrate transport and metabolism	Glycosyl hydrolases family 32 N-terminal domain	Fructan 6-exohydrolase OS=Triticum aestivum OX=4565 GN=6-FEH PE=1 SV=1	G	Carbohydrate transport and metabolism	fructan 6-exohydrolase-like isoform X2 [Aegilops tauschii subsp. tauschii]	molecular function: catalytic activity (GO:0003824);; biological process: metabolic process (GO:0008152)
TraesCS2D03G1109300	7.56925	6.39123	5.16052	11.3511	11.5083	10.7803	8.49429	8.98699	8.29839	0.694701	0.831101	0.722767	1.53386	1.51538	2.72935	3.00243	3.53148	4.55286	2.58917854868196e-07	0.894288599334896	normal	0.153216685478133	0.319363363155449	normal	2.14466441890783e-36	-3.09417	down	0.0020071593105503	1.2698892503951	up	7.48436282705972e-16	2.34244521196678	up	[IQR]	Lipid transport and metabolism;; Secondary metabolites biosynthesis, transport and catabolism;; General function prediction only	Molecular Function: oxidoreductase activity (GO:0016491);;	K08081|9.3e-145|ats:109752218|K08081 tropinone reductase I [EC:1.1.1.206] | (RefSeq) LOC109752218; tropinone reductase homolog At2g29290-like	Tropane, piperidine and pyridine alkaloid biosynthesis (ko00960)	[R]	General function prediction only	Enoyl-(Acyl carrier protein) reductase	Noroxomaritidine/norcraugsodine reductase OS=Narcissus aff. pseudonarcissus MK-2014 OX=1540222 GN=NR PE=1 SV=1	Q	Secondary metabolites biosynthesis, transport and catabolism	tropinone reductase homolog At2g29290-like [Aegilops tauschii subsp. tauschii]	molecular function: catalytic activity (GO:0003824)
TraesCS2D03G1110500	0	0	0	0	0.22195	0.711444	0	0	0	1.23134	0.904374	1.3171	30.437	36.6467	35.2092	8.73371	4.93007	4.41649	--	--	--	--	--	--	--	--	--	2.94590814572581e-120	4.7868414781255	up	1.26059872495685e-09	2.43603677442944	up	--	--	Biological Process: metal ion transport (GO:0030001);; Molecular Function: metal ion binding (GO:0046872);;	K10572|4.5e-08|fve:101291401|K10572 inositol-pentakisphosphate 2-kinase [EC:2.7.1.158] | (RefSeq) inositol-pentakisphosphate 2-kinase	Inositol phosphate metabolism (ko00562);; Phosphatidylinositol signaling system (ko04070)	--	--	Heavy-metal-associated domain	--	S	Function unknown	heavy metal-associated isoprenylated plant protein 2-like [Aegilops tauschii subsp. tauschii]	biological process: localization (GO:0051179);; molecular function: binding (GO:0005488)
TraesCS2D03G1197700	4.26029	2.71103	3.10058	5.66066	5.63666	5.9008	6.14825	6.65439	6.44803	3.14113	2.52902	2.92249	7.98428	5.84853	6.49889	8.35046	7.40667	5.77491	4.62597264166456e-06	0.858377223108354	normal	2.95022315446683e-05	0.828253739425958	normal	0.510309963621238	-0.237227	normal	1.93987359789632e-09	1.14846004611261	up	1.35186884163151e-10	1.37263470123778	up	--	--	Molecular Function: DNA-binding transcription activator activity, RNA polymerase II-specific (GO:0001228);; Cellular Component: nucleus (GO:0005634);; Molecular Function: protein dimerization activity (GO:0046983);;	K05765|5.0e-12|gra:105781290|K05765 cofilin | (RefSeq) uncharacterized LOC105781290	--	--	--	--	Transcription factor bHLH123 OS=Arabidopsis thaliana OX=3702 GN=BHLH123 PE=1 SV=1	S	Function unknown	transcription factor bHLH112-like [Aegilops tauschii subsp. tauschii]	molecular function: transcription regulator activity (GO:0140110);; biological process: biological regulation (GO:0065007);; cellular component: intracellular (GO:0005622);; cellular component: cellular anatomical entity (GO:0110165);; molecular function: binding (GO:0005488)
TraesCS2D03G1280200	1.12905	1.39424	1.46247	1.15454	1.43944	1.32346	2.34878	1.78566	2.26109	0.516722	0.733542	0.820243	0.978635	2.02755	1.4614	1.15621	1.66729	1.7869570000000001	0.902762262115909	0.0393957792605282	normal	0.0234127853967503	0.548844292341231	normal	0.00206958810468295	-0.961625	normal	0.00840057518203694	1.01305228813435	up	0.000159174031102991	1.18960500125301	up	[U]	Intracellular trafficking, secretion, and vesicular transport	Molecular Function: protein kinase activity (GO:0004672);; Molecular Function: ATP binding (GO:0005524);; Cellular Component: integral component of membrane (GO:0016021);;	K01180|6.9e-29|cmax:111487562|K01180 endo-1,3(4)-beta-glucanase [EC:3.2.1.6] | (RefSeq) uncharacterized protein LOC111487562	--	--	--	Protein tyrosine and serine/threonine kinase	Probable LRR receptor-like serine/threonine-protein kinase At1g63430 OS=Arabidopsis thaliana OX=3702 GN=At1g63430 PE=1 SV=1	T	Signal transduction mechanisms	probable LRR receptor-like serine/threonine-protein kinase At1g63430 [Aegilops tauschii subsp. tauschii]	molecular function: catalytic activity (GO:0003824);; biological process: metabolic process (GO:0008152);; biological process: cellular process (GO:0009987);; molecular function: binding (GO:0005488);; cellular component: cellular anatomical entity (GO:0110165)
TraesCS3A03G0037900	6.0726	4.82404	5.28862	2.31651	2.32083	2.02974	2.61227	2.55821	2.46187	2.89098	3.26487	1.76634	1.10704	0.900878	0.664616	1.07807	1.07357	3.22161	1.07491447682207e-11	-1.19757	down	1.90770714928937e-11	-1.19416	down	4.63930556610262e-05	-1.04685	down	2.38140958440212e-06	-1.64798	down	0.405422774795808	-0.513082	normal	--		Molecular Function: protein serine/threonine kinase activity (GO:0004674);; Molecular Function: ATP binding (GO:0005524);;	K13459|3.1e-44|jcu:105634805|K13459 disease resistance protein RPS2 | (RefSeq) probable disease resistance protein At1g12280 isoform X1	Plant-pathogen interaction (ko04626)	[T]	Signal transduction mechanisms	Protein kinase domain	Rust resistance kinase Lr10 OS=Triticum aestivum OX=4565 GN=LRK10 PE=2 SV=1	T	Signal transduction mechanisms	unnamed protein product [Triticum turgidum subsp. durum]	molecular function: catalytic activity (GO:0003824);; biological process: metabolic process (GO:0008152);; biological process: cellular process (GO:0009987);; molecular function: binding (GO:0005488)
TraesCS3A03G0046100	14.108115999999999	13.2837	12.7495	17.9625	17.4344	15.302244000000002	19.7351	30.9585	24.811653999999997	13.801908000000001	9.38662	16.9403	48.4094	42.8943	37.486335999999994	68.25348199999999	53.608242000000004	54.3566	0.0106325464562189	0.357589648209637	normal	0.000213966899252901	0.777240168191713	normal	0.979610911597576	-0.0146173	normal	1.47470029333534e-11	1.50952300369126	up	2.61971181915342e-19	2.12866052466882	up	[E]	Amino acid transport and metabolism	Molecular Function: glutamate decarboxylase activity (GO:0004351);; Biological Process: glutamate metabolic process (GO:0006536);; Molecular Function: pyridoxal phosphate binding (GO:0030170);;	K01580|9.2e-281|ats:109777187|K01580 glutamate decarboxylase [EC:4.1.1.15] | (RefSeq) LOC109777187; glutamate decarboxylase-like	Alanine, aspartate and glutamate metabolism (ko00250);; beta-Alanine metabolism (ko00410);; Taurine and hypotaurine metabolism (ko00430);; Butanoate metabolism (ko00650)	[E]	Amino acid transport and metabolism	Pyridoxal-dependent decarboxylase conserved domain	Glutamate decarboxylase OS=Petunia hybrida OX=4102 GN=GAD PE=1 SV=1	E	Amino acid transport and metabolism	Glutamate decarboxylase [Triticum urartu]	molecular function: catalytic activity (GO:0003824);; biological process: metabolic process (GO:0008152);; biological process: cellular process (GO:0009987);; molecular function: binding (GO:0005488)
TraesCS3A03G0090300	0.282772	0.467861	0.201785	0.969556	0.802851	1.13124	0.567666	1.08198	0.687654	0.217834	0.230791	0.533689	2.14447	1.68744	1.58982	2.78175	1.80364	2.05326	0.000129210324234786	1.66267245637982	up	--	--	--	--	--	--	2.40415168514776e-07	2.33480705841559	up	2.22837212993623e-09	2.76669674024717	up	--	--	Molecular Function: DNA binding (GO:0003677);;	K09422|7.4e-192|ats:109749833|K09422 transcription factor MYB, plant | (RefSeq) LOC109749833; transcription factor MYB108-like	--	[K]	Transcription	Myb-like DNA-binding domain	Transcription factor MYB2 OS=Oryza sativa subsp. japonica OX=39947 GN=MYB2 PE=2 SV=1	--	--	Transcription factor MYB21 [Triticum urartu]	molecular function: binding (GO:0005488)
TraesCS3A03G0170100	0.096968	0.16420400000000002	0.092818	0.861576	0.665387	1.18191	0.532662	0.27222	0.127621	0.277476	0.414073	0.654406	2.28422	1.48183	1.7698	1.6050140000000002	0.994791	1.62278	2.11630626167419e-08	2.8885370223863	up	--	--	--	--	--	--	1.81948554778775e-05	1.84013476844862	up	0.000945596501587581	1.5876172483448	up	[IQR]	Lipid transport and metabolism;; Secondary metabolites biosynthesis, transport and catabolism;; General function prediction only	--	K19329|1.0e-92|han:110930507|K19329 WW domain-containing oxidoreductase | (RefSeq) short-chain dehydrogenase TIC 32, chloroplastic-like	--	[Q]	Secondary metabolites biosynthesis, transport and catabolism	short chain dehydrogenase	Short-chain dehydrogenase TIC 32 B, chloroplastic OS=Brassica napus OX=3708 GN=TIC32B PE=3 SV=1	Q	Secondary metabolites biosynthesis, transport and catabolism	unnamed protein product [Triticum turgidum subsp. durum]	--
TraesCS3A03G0194800	0	0	0	0.850112	1.01879	1.04281	0.92639	0.633463	0.910395	0.006207	0	0	2.9398	1.82083	2.82471	2.45863	1.43491	2.26295	--	--	--	--	--	--	--	--	--	7.42828612946803e-11	8.4142799268344	up	3.39559337814821e-10	8.2585845748647	up	[NW]	Cell motility;; Extracellular structures	Molecular Function: protein serine/threonine kinase activity (GO:0004674);; Molecular Function: ATP binding (GO:0005524);;	K20181|3.9e-76|mtr:MTR_5g026090|K20181 vacuolar protein sorting-associated protein 18 | (RefSeq) vacuolar sorting-associated-like protein	--	--	--	Protein kinase domain	Probable LRR receptor-like serine/threonine-protein kinase At3g47570 OS=Arabidopsis thaliana OX=3702 GN=At3g47570 PE=2 SV=1	T	Signal transduction mechanisms	unnamed protein product [Triticum turgidum subsp. durum]	molecular function: catalytic activity (GO:0003824);; biological process: metabolic process (GO:0008152);; biological process: cellular process (GO:0009987);; molecular function: binding (GO:0005488)
TraesCS3A03G0248800	7.09304	6.26997	5.54709	9.26517	9.43437	7.22882	9.32132	8.91656	11.8798	5.15794	4.29233	4.49815	18.3767	17.2001	20.7948	9.66216	8.64118	9.13299	0.00364394183223591	0.531463829932077	normal	0.00285185156084788	0.551317496419039	normal	0.0273776791492055	-0.455538	normal	3.89533175212564e-39	1.92242027204473	up	4.62212423239202e-11	1.02316243435907	up	[R]	General function prediction only	--	K22684|1.0e-180|ats:109739154|K22684 metacaspase-1 [EC:3.4.22.-] | (RefSeq) LOC109739154; metacaspase-1-like	--	[DO]	Cell cycle control, cell division, chromosome partitioning;; Posttranslational modification, protein turnover, chaperones	Caspase domain	Metacaspase-1 OS=Arabidopsis thaliana OX=3702 GN=AMC1 PE=1 SV=1	--	--	unnamed protein product [Triticum turgidum subsp. durum]	--
TraesCS3A03G0397400	5.21796	4.57027	4.79705	8.18551	6.99822	6.78008	6.46857	7.07637	6.58284	3.87741	3.5585	3.70011	8.41724	8.01206	7.35194	8.36731	8.05336	6.54709	7.86776496355696e-06	0.667805302020066	normal	0.039298300437385	0.351551053851101	normal	0.0114544340815694	-0.405888	normal	4.01180288553417e-14	1.00238982728812	up	2.16884647945279e-11	1.09221525152377	up	[G]	Carbohydrate transport and metabolism	Cellular Component: integral component of membrane (GO:0016021);;	--	--	--	--	BT1 family	Probable folate-biopterin transporter 4 OS=Arabidopsis thaliana OX=3702 GN=At5g54860 PE=2 SV=1	S	Function unknown	unnamed protein product [Triticum turgidum subsp. durum]	cellular component: cellular anatomical entity (GO:0110165)
TraesCS3A03G0449700	0.380165	0.175696	0.267696	1.06429	0.542678	0.849381	1.51064	0.652825	0.75493	0.552027	0.403233	0.27145	0.875337	1.16077	1.52758	1.23528	1.47079	1.56168	--	--	--	0.00119345448247103	1.67989778232158	up	--	--	--	0.00206221639963866	1.45322126950891	up	2.65840081874848e-06	1.8461395714414	up	--	--	Molecular Function: DNA binding (GO:0003677);; Cellular Component: nucleus (GO:0005634);;	K09422|2.5e-101|ats:109772883|K09422 transcription factor MYB, plant | (RefSeq) LOC109772883; transcriptional activator Myb-like	--	[K]	Transcription	Myb-like DNA-binding domain	Transcription factor CSA OS=Oryza sativa subsp. japonica OX=39947 GN=CSA PE=2 SV=2	--	--	unnamed protein product [Triticum turgidum subsp. durum]	molecular function: binding (GO:0005488);; cellular component: intracellular (GO:0005622);; cellular component: cellular anatomical entity (GO:0110165)
TraesCS3A03G0450200	3.96185	2.4342	2.29489	4.54011	3.99089	5.87645	4.36611	6.39188	5.12425	1.95875	2.03755	1.86761	5.39192	4.77036	4.68931	6.53551	6.61941	6.1793	0.000628368465701348	0.821324123008541	normal	0.00256437965755905	0.772463542632785	normal	0.0328194790627958	-0.572776	normal	2.91466397283447e-20	1.24685228211934	up	2.67339942725078e-53	1.76725944295879	up	--	--	--	--	--	--	--	--	--	--	--	unnamed protein product [Triticum turgidum subsp. durum]	--
TraesCS3A03G0481500	5.58036	5.88202	6.76771	2.63067	1.84882	2.82686	1.83584	3.59403	1.95773	5.50383	6.3872	4.07193	1.37209	0.478593	0.917453	4.38448	5.00794	5.76999	4.81005512197886e-09	-1.23712	down	1.11138113385375e-06	-1.40308	down	0.545651050406175	-0.215777	normal	3.36698092593463e-13	-2.61542	down	0.939105500995791	-0.0248102	normal	[P]	Inorganic ion transport and metabolism	Cellular Component: integral component of membrane (GO:0016021);; Molecular Function: metal ion transmembrane transporter activity (GO:0046873);;	K21398|3.9e-118|egu:105049075|K21398 natural resistance-associated macrophage protein 2 | (RefSeq) metal transporter Nramp3 isoform X1	--	[P]	Inorganic ion transport and metabolism	Natural resistance-associated macrophage protein	Metal transporter Nramp4 OS=Oryza sativa subsp. japonica OX=39947 GN=NRAMP4 PE=2 SV=1	P	Inorganic ion transport and metabolism	metal transporter Nramp4-like isoform X1 [Aegilops tauschii subsp. tauschii]	cellular component: cellular anatomical entity (GO:0110165);; molecular function: transporter activity (GO:0005215);; biological process: cellular process (GO:0009987);; biological process: localization (GO:0051179)
TraesCS3A03G0674500	0.037034	0.114299	0.108588	0.646775	0.605684	0.305046	0.825528	0.736478	0.755907	0.031328	0.130579	0.090916	3.06504	3.03932	4.70092	2.9164	1.48725	1.90884	--	--	--	7.56693118382733e-07	2.98625623256001	up	--	--	--	4.07676778319613e-26	5.32066595345564	up	2.31354419626596e-15	4.69345048478416	up	[S]	Function unknown	Cellular Component: integral component of membrane (GO:0016021);;	K22736|3.0e-09|obr:102720070|K22736 vacuolar iron transporter family protein | (RefSeq) vacuolar iron transporter homolog 3-like	--	--	--	Protein of unknown function, DUF599	--	S	Function unknown	uncharacterized protein LOC9268603 isoform X2 [Oryza sativa Japonica Group]	cellular component: cellular anatomical entity (GO:0110165)
TraesCS3A03G0682300	1.57643	0.753741	0.675	2.27305	1.22847	1.2935	1.16912	1.62698	1.7763	0.45432	0.21928	0.185143	1.46069	1.28276	1.57229	1.19971	1.07292	1.97786	0.039160544838016	0.770557016223014	normal	0.178028455974949	0.508642749090156	normal	0.000175263188050524	-1.80112	down	4.29349047210015e-09	2.23236685216173	up	2.05653163857546e-07	2.34509136348761	up	--	--	Cellular Component: integral component of membrane (GO:0016021);;	K10581|2.0e-119|egu:105047412|K10581 ubiquitin-conjugating enzyme E2 O [EC:2.3.2.24] | (RefSeq) uncharacterized protein LOC105047412	Ubiquitin mediated proteolysis (ko04120)	--	--	Protein of unknown function (DUF2921)	--	S	Function unknown	unnamed protein product [Triticum turgidum subsp. durum]	cellular component: cellular anatomical entity (GO:0110165)
TraesCS3A03G0704500	0	0	0	0	0	0	0	0	0	5.09242	4.50682	3.1599	16.5376	15.4264	14.8307	26.9388	18.913	14.925	--	--	--	--	--	--	7.6877184250884e-17	10.5882821326011	up	2.20126092870419e-20	1.78422722240395	up	4.5173856365355e-16	2.30499004046136	up	--	--	Molecular Function: UDP-glycosyltransferase activity (GO:0008194);;	K22845|3.8e-151|ats:109772363|K22845 phlorizin synthase [EC:2.4.1.357] | (RefSeq) LOC109772363; anthocyanidin 5,3-O-glucosyltransferase-like	Flavonoid biosynthesis (ko00941)	[GC]	Carbohydrate transport and metabolism;; Energy production and conversion	UDP-glucoronosyl and UDP-glucosyl transferase	Anthocyanidin 5,3-O-glucosyltransferase OS=Rosa hybrid cultivar OX=128735 GN=RhGT1 PE=2 SV=1	--	--	unnamed protein product [Triticum turgidum subsp. durum]	molecular function: catalytic activity (GO:0003824)
TraesCS3A03G0749400	4.34347	3.72704	4.08307	1.81915	1.39401	2.02488	1.34628	1.60692	0.80709	3.45369	3.69746	2.44815	0.395801	0.491284	0.85242	0.460107	1.22036	0.595604	1.99060475791147e-05	-1.11378	down	1.70122711488037e-08	-1.79052	down	0.333287994470062	-0.354335	normal	5.59427396356169e-10	-2.50878	down	1.44627444991061e-05	-1.9959	down	--	--	--	--	--	--	--	--	--	--	--	uncharacterized protein LOC109785109 [Aegilops tauschii subsp. tauschii]	--
TraesCS3A03G0827700	0.810393	0.938172	0.691107	1.53984	1.25982	1.45094	0.929454	1.16847	1.1517	0.673306	0.811198	0.6424	1.8108	1.65381	1.53214	1.87015	1.44074	1.24824	0.000696013243555393	0.871863492499628	normal	0.38023924582024	0.292742146280129	normal	0.6868422879285	-0.223588	normal	2.34526688946501e-06	1.13749864668065	up	9.27843766490231e-05	1.14613974956043	up	[T]	Signal transduction mechanisms	Molecular Function: protein serine/threonine kinase activity (GO:0004674);; Molecular Function: ATP binding (GO:0005524);; Biological Process: signal transduction (GO:0007165);;	K07198|6.4e-269|ats:109781992|K07198 5'-AMP-activated protein kinase, catalytic alpha subunit [EC:2.7.11.11] | (RefSeq) LOC109781992; CBL-interacting protein kinase 11-like	--	[T]	Signal transduction mechanisms	Protein kinase domain	CBL-interacting protein kinase 11 OS=Oryza sativa subsp. japonica OX=39947 GN=CIPK11 PE=2 SV=1	T	Signal transduction mechanisms	CBL-interacting protein kinase 11 [Triticum urartu]	molecular function: catalytic activity (GO:0003824);; biological process: metabolic process (GO:0008152);; biological process: cellular process (GO:0009987);; molecular function: binding (GO:0005488);; biological process: biological regulation (GO:0065007)
TraesCS3A03G0912800	3.56733	4.04612	2.66251	1.77084	1.16678	1.22984	1.295	1.4436	1.70369	3.74519	2.50724	2.79289	0.292793	0.879177	1.81043	1.43854	2.03552	1.91724	0.000384502925053297	-1.21862	down	5.26765284164209e-05	-1.3205	down	0.732911660947736	-0.212119	normal	0.00856191930143347	-1.66701	down	0.0575795496964857	-0.699419	normal	[I]	Lipid transport and metabolism	Molecular Function: methyltransferase activity (GO:0008168);;	K21483|1.4e-79|ats:109756589|K21483 salicylate 1-O-methyltransferase [EC:2.1.1.274] | (RefSeq) LOC109756589; salicylate/benzoate carboxyl methyltransferase-like	--	--	--	SAM dependent carboxyl methyltransferase	Salicylate/benzoate carboxyl methyltransferase OS=Arabidopsis thaliana OX=3702 GN=BSMT1 PE=1 SV=1	S	Function unknown	Caffeine synthase 1 [Triticum urartu]	molecular function: catalytic activity (GO:0003824)
TraesCS3A03G0943200	5.27167	4.127	3.10168	1.39807	1.2144290000000002	1.40407	1.2530919999999999	2.02777	1.9108040000000002	2.81039	3.14588	1.41556	0.54574	0.483671	0.362124	1.42739	1.1887	0.621305	3.66137124028218e-10	-1.54094	down	7.37652779885276e-07	-1.35919	down	0.0502918010361611	-0.778238	normal	2.60795483398106e-09	-2.46116	down	0.0257186149471282	-1.11785	normal	--	--	Molecular Function: DNA binding (GO:0003677);; Cellular Component: RNA polymerase III complex (GO:0005666);; Biological Process: transcription by RNA polymerase III (GO:0006383);;	K03026|3.5e-149|ats:109780771|K03026 DNA-directed RNA polymerase III subunit RPC4 | (RefSeq) LOC109780771; DNA-directed RNA polymerase III subunit RPC4-like isoform X1	RNA polymerase (ko03020)	[K]	Transcription	RNA polymerase III RPC4	--	K	Transcription	unnamed protein product [Triticum turgidum subsp. durum]	molecular function: binding (GO:0005488);; cellular component: intracellular (GO:0005622);; cellular component: protein-containing complex (GO:0032991);; cellular component: cellular anatomical entity (GO:0110165);; biological process: metabolic process (GO:0008152);; biological process: cellular process (GO:0009987)
TraesCS3A03G1096000	7.64375	6.01094	5.25902	1.35838	1.11624	1.56668	1.31329	2.87336	1.51185	5.1989	5.8666	5.45652	0.271831	0.135293	0.281667	3.47266	5.85501	2.3578	3.91815847509311e-22	-2.13337	down	4.61762201894593e-09	-1.81587	down	0.484319303829477	-0.208059	normal	4.54642082598824e-52	-4.64862	down	0.264918116830224	-0.452543	normal	[I]	Lipid transport and metabolism	Molecular Function: methyltransferase activity (GO:0008168);;	K08241|2.8e-186|ats:109780474|K08241 jasmonate O-methyltransferase [EC:2.1.1.141] | (RefSeq) LOC109780474; jasmonate O-methyltransferase-like	alpha-Linolenic acid metabolism (ko00592)	--	--	SAM dependent carboxyl methyltransferase	Inactive anthranilate O-methyltransferase 1 OS=Zea mays OX=4577 GN=AAMT1I PE=2 SV=1	S	Function unknown	jasmonate O-methyltransferase-like [Aegilops tauschii subsp. tauschii]	molecular function: catalytic activity (GO:0003824)
TraesCS3A03G1214200	0	0	0	0.357067	0.067506	0.843154	0.20094	0.438566	0.011824	0.146819	0.234209	0.133193	55.1991	7.19449	2.4508	75.3541	110.67162499999999	41.193048999999995	--	--	--	--	--	--	--	--	--	4.85203841484382e-08	6.82697698678059	up	2.32608781956398e-115	8.77782441401347	up	[E]	Amino acid transport and metabolism	Molecular Function: glutamate decarboxylase activity (GO:0004351);; Biological Process: glutamate metabolic process (GO:0006536);; Molecular Function: pyridoxal phosphate binding (GO:0030170);;	K01580|7.7e-291|ats:109775662|K01580 glutamate decarboxylase [EC:4.1.1.15] | (RefSeq) LOC109775662; glutamate decarboxylase-like	Alanine, aspartate and glutamate metabolism (ko00250);; beta-Alanine metabolism (ko00410);; Taurine and hypotaurine metabolism (ko00430);; Butanoate metabolism (ko00650)	[E]	Amino acid transport and metabolism	Pyridoxal-dependent decarboxylase conserved domain	Glutamate decarboxylase OS=Petunia hybrida OX=4102 GN=GAD PE=1 SV=1	E	Amino acid transport and metabolism	glutamate decarboxylase-like [Aegilops tauschii subsp. tauschii]	molecular function: catalytic activity (GO:0003824);; biological process: metabolic process (GO:0008152);; biological process: cellular process (GO:0009987);; molecular function: binding (GO:0005488)
TraesCS3A03G1240400	58.5542	48.8507	51.1447	5.31911	6.81116	20.5321	5.36727	5.30126	1.40855	25.9052	27.7828	22.9334	0.69215	0.598889	0.742886	0.163542	0.382377	0.346941	0.00100623488083404	-2.18716	down	4.55456185565254e-10	-3.80116	down	4.75489482789012e-18	-1.06609	down	4.22260815813443e-111	-5.29841	down	2.81013159981576e-94	-6.28948	down	[S]	Function unknown	Cellular Component: extracellular space (GO:0005615);;	K13449|1.6e-91|ats:109766876|K13449 pathogenesis-related protein 1 | (RefSeq) LOC109766876; pathogenesis-related protein 1-like	MAPK signaling pathway - plant (ko04016);; Plant hormone signal transduction (ko04075);; Plant-pathogen interaction (ko04626)	[S]	Function unknown	Cysteine-rich secretory protein family	Pathogenesis-related protein 1A1 OS=Solanum lycopersicum OX=4081 PE=2 SV=1	S	Function unknown	pathogenesis-related protein 1 [Triticum aestivum]	cellular component: cellular anatomical entity (GO:0110165)
TraesCS3A03G1261200	4.01405	1.97818	2.78442	3.40238	2.7389	5.97792	2.17103	2.02082	2.1645	1.24557	1.86583	0.641336	4.7118	4.52813	3.27414	8.66779	11.9802	7.24918	0.136654097345295	0.563259279886651	normal	0.0717298754267644	-0.566806	normal	0.00858063977170042	-1.22794	down	4.86559135112079e-05	1.64632782364349	up	3.08705249666938e-14	2.93836718508368	up	[QV]	Secondary metabolites biosynthesis, transport and catabolism;; Defense mechanisms	Molecular Function: monooxygenase activity (GO:0004497);; Molecular Function: iron ion binding (GO:0005506);; Molecular Function: oxidoreductase activity, acting on paired donors, with incorporation or reduction of molecular oxygen (GO:0016705);; Molecular Function: heme binding (GO:0020037);;	K07426|1.1e-117|cpep:111792333|K07426 cytochrome P450 family 4 subfamily B polypeptide 1 [EC:1.14.14.1] | (RefSeq) cytochrome P450 CYP72A219-like	--	[QI]	Secondary metabolites biosynthesis, transport and catabolism;; Lipid transport and metabolism	Cytochrome P450	Cytochrome P450 CYP72A219 OS=Panax ginseng OX=4054 PE=2 SV=1	Q	Secondary metabolites biosynthesis, transport and catabolism	Secologanin synthase [Triticum urartu]	molecular function: catalytic activity (GO:0003824);; biological process: metabolic process (GO:0008152);; molecular function: binding (GO:0005488)
TraesCS3B03G0037700	0	0	0	0	0	0	0	0	0	12.0601	12.3913	8.43674	44.0719	32.1585	17.5956	46.5894	37.026	26.9155	--	--	--	--	--	--	5.003697917299e-16	10.3152773252962	up	3.17556305666318e-05	1.42264137751415	up	3.7331494880582e-11	1.80207604499889	up	--	--	--	--	--	--	--	--	--	--	--	unnamed protein product [Triticum aestivum]	--
TraesCS3B03G0073800	0.184353	0.25118	0.325535	0.919163	1.26615	0.813104	1.20677	0.359315	0.593349	0.30806	0.643279	0.275712	0.961319	1.25945	1.25331	1.01347	1.08374	1.11538	1.54094591521464e-07	2.00564670728966	up	--	--	--	--	--	--	0.00158395730898724	1.41556316609198	up	0.00113943014161322	1.44209434357086	up	--	--	Cellular Component: integral component of membrane (GO:0016021);; Molecular Function: transferase activity, transferring glycosyl groups (GO:0016757);;	K18207|2.5e-72|atr:18433656|K18207 protein O-mannose beta-1,4-N-acetylglucosaminyltransferase [EC:2.4.1.312] | (RefSeq) protein O-linked-mannose beta-1,4-N-acetylglucosaminyltransferase 2	Mannose type O-glycan biosynthesis (ko00515)	[S]	Function unknown	Protein of unknown function (DUF563)	Beta-1,2-xylosyltransferease XAX1 OS=Oryza sativa subsp. japonica OX=39947 GN=XAX1 PE=1 SV=1	S	Function unknown	uncharacterized protein LOC109763383 [Aegilops tauschii subsp. tauschii]	cellular component: cellular anatomical entity (GO:0110165);; molecular function: catalytic activity (GO:0003824)
TraesCS3B03G0076400	0.57907	0.4762	0.388456	0.905284	1.0236	0.648493	1.05955	0.796606	0.713164	0.453412	0.481704	0.841507	1.50783	1.73615	1.30245	2.1523	1.47144	1.05539	--	--	--	--	--	--	--	--	--	0.00454281729366724	1.24694508998246	up	0.00504862781924618	1.43518626420967	up	--	--	--	--	--	--	--	--	--	S	Function unknown	unnamed protein product [Triticum turgidum subsp. durum]	--
TraesCS3B03G0077000	0.499774	0.384175	0.227094	0.261797	0.316423	0.187887	1.05175	0.865071	0.849874	0.332964	0.161382	0.54029	2.28641	1.75642	1.30444	1.96029	3.64335	2.33838	--	--	--	--	--	--	--	--	--	5.355514241055e-05	2.24600962475278	up	2.17717052106081e-08	2.95368172775217	up	--	--	--	K15078|6.2e-07|tcc:18614561|K15078 structure-specific endonuclease subunit SLX1 [EC:3.6.1.-] | (RefSeq) putative disease resistance protein RGA3	--	--	--	--	--	S	Function unknown	unnamed protein product [Triticum turgidum subsp. durum]	--
TraesCS3B03G0090100	1.1367	1.12099	1.00997	1.1969	1.04808	2.07651	2.34931	1.67536	1.39358	2.62027	2.38072	2.27133	4.47507	5.4786	6.23618	6.54392	5.29124	3.94602	0.221882219113073	0.483880373333104	normal	0.0854121727754079	0.602165387822109	normal	8.67262647678601e-06	1.12845512433168	up	6.99948042284167e-07	1.06331280111734	up	1.3581205427435e-05	1.1660420701293	up	--	--	Molecular Function: nucleic acid binding (GO:0003676);; Molecular Function: endonuclease activity (GO:0004519);; Biological Process: DNA catabolic process (GO:0006308);;	--	--	--	--	S1/P1 Nuclease	Endonuclease 2 OS=Arabidopsis thaliana OX=3702 GN=ENDO2 PE=1 SV=1	S	Function unknown	unnamed protein product [Triticum turgidum subsp. durum]	molecular function: binding (GO:0005488);; molecular function: catalytic activity (GO:0003824);; biological process: metabolic process (GO:0008152);; biological process: cellular process (GO:0009987)
TraesCS3B03G0100800	4.60457	7.04074	6.66967	1.86434	1.29079	1.43137	1.48678	2.3421	1.86905	3.2752	2.78348	3.897	1.06109	0.919178	0.976985	0.898222	1.06986	0.937609	8.78952805096454e-16	-1.92327	down	2.23745037646072e-12	-1.79858	down	0.000426934448001077	-0.905576	normal	8.37915227665753e-16	-1.84034	down	6.35414743114262e-14	-1.72758	down	--		Molecular Function: protein serine/threonine kinase activity (GO:0004674);; Molecular Function: ATP binding (GO:0005524);; Cellular Component: plasma membrane (GO:0005886);; Biological Process: protein phosphorylation (GO:0006468);; Cellular Component: integral component of membrane (GO:0016021);;	K24104|1.1e-68|thj:104799061|K24104 GPN-loop GTPase | (RefSeq) LOW QUALITY PROTEIN: uncharacterized protein LOC104799061	--	--	--	Protein kinase domain	Cysteine-rich receptor-like protein kinase 10 OS=Arabidopsis thaliana OX=3702 GN=CRK10 PE=1 SV=3	T	Signal transduction mechanisms	unnamed protein product [Triticum turgidum subsp. durum]	molecular function: catalytic activity (GO:0003824);; biological process: metabolic process (GO:0008152);; biological process: cellular process (GO:0009987);; molecular function: binding (GO:0005488);; cellular component: cellular anatomical entity (GO:0110165)
TraesCS3B03G0111100	1.10341	1.10712	1.14468	1.7285	1.97277	2.08848	2.27751	1.9647	1.89384	0.56911	0.690772	0.865872	1.83253	2.16129	2.76956	1.46897	1.76467	1.39931	0.00218825611598048	0.869200356154857	normal	0.0112341828763257	0.749260992018143	normal	0.149714526516808	-0.677157	normal	6.79888635509006e-06	1.58280511974314	up	0.000894059932301717	1.17846787673655	up	--	--	Molecular Function: ATP transmembrane transporter activity (GO:0005347);; Cellular Component: mitochondrial inner membrane (GO:0005743);; Cellular Component: integral component of membrane (GO:0016021);;	K05863|1.2e-183|ats:109776847|K05863 solute carrier family 25 (mitochondrial adenine nucleotide translocator), member 4/5/6/31 | (RefSeq) LOC109776847; ADP,ATP carrier protein ER-ANT1	--	[C]	Energy production and conversion	Mitochondrial carrier protein	ADP,ATP carrier protein ER-ANT1 OS=Arabidopsis thaliana OX=3702 GN=ER-ANT1 PE=2 SV=2	C	Energy production and conversion	unnamed protein product [Triticum turgidum subsp. durum]	molecular function: transporter activity (GO:0005215);; biological process: cellular process (GO:0009987);; biological process: localization (GO:0051179);; cellular component: intracellular (GO:0005622);; cellular component: cellular anatomical entity (GO:0110165)
TraesCS3B03G0168200	4.16967	3.98041	4.09426	7.46246	6.8654	7.75908	8.64028	8.08338	9.37711	3.51531	4.30969	4.88661	10.8237	11.654	12.8136	10.833	7.80461	9.88674	1.08643848813304e-09	0.927223205464774	normal	5.34463223872714e-11	0.970786792405298	normal	0.939017910031686	0.0369657541838047	normal	1.52805616100947e-15	1.38005145049578	up	2.34059605519746e-08	1.21329373184461	up	--	--	Molecular Function: myosin binding (GO:0017022);;	--	--	--	--	--	--	--	--	unnamed protein product [Triticum turgidum subsp. durum]	molecular function: binding (GO:0005488)
TraesCS3B03G0259100	2.75699	4.44256	3.97179	1.3113	1.53301	1.50819	1.82939	2.22476	1.39945	1.85439	3.71187	1.74668	0.188315	0.1572	0.299484	1.30929	1.72428	1.79486	1.09590540920801e-06	-1.29016	down	0.000141215629680295	-1.14974	down	0.168531275788157	-0.64524	normal	3.59619781441446e-14	-3.52176	down	0.215528895482431	-0.545032	normal	--	--	Biological Process: lipid metabolic process (GO:0006629);; Molecular Function: O-acyltransferase activity (GO:0008374);;	K06129|6.4e-31|csl:COCSUDRAFT_65109|K06129 lysophospholipase III [EC:3.1.1.5] | (RefSeq) Lecithin:cholesterol acyltransferase	Glycerophospholipid metabolism (ko00564)	[I]	Lipid transport and metabolism	Lecithin:cholesterol acyltransferase	Lecithin-cholesterol acyltransferase-like 1 OS=Oryza sativa subsp. japonica OX=39947 GN=Os03g0232800 PE=2 SV=1	I	Lipid transport and metabolism	unnamed protein product [Triticum turgidum subsp. durum]	biological process: metabolic process (GO:0008152);; molecular function: catalytic activity (GO:0003824)
TraesCS3B03G0259500	7.01767	9.31033	9.46574	2.61312	3.13195	2.59659	4.39417	4.40653	2.93288	7.01928	9.00098	5.45695	0.808999	0.280025	0.878337	6.04342	6.51769	6.84033	1.04989734942492e-14	-1.55968	down	3.0298398384403e-07	-1.25476	down	0.434558031585466	-0.292138	normal	1.29384710791975e-20	-3.52592	down	0.739242117450217	-0.0965052	normal	--	--	Biological Process: lipid metabolic process (GO:0006629);; Molecular Function: O-acyltransferase activity (GO:0008374);;	K06129|7.3e-29|csl:COCSUDRAFT_65109|K06129 lysophospholipase III [EC:3.1.1.5] | (RefSeq) Lecithin:cholesterol acyltransferase	Glycerophospholipid metabolism (ko00564)	--	--	Lecithin:cholesterol acyltransferase	Lecithin-cholesterol acyltransferase-like 1 OS=Oryza sativa subsp. japonica OX=39947 GN=Os03g0232800 PE=2 SV=1	I	Lipid transport and metabolism	unnamed protein product [Triticum aestivum]	biological process: metabolic process (GO:0008152);; molecular function: catalytic activity (GO:0003824)
TraesCS3B03G0330800	6.03005	6.24372	5.57233	3.00619	2.93575	2.33154	2.91868	3.15893	3.08149	3.90947	3.69104	4.85226	0.572709	0.657321	0.553515	2.32772	2.81871	2.64428	6.60352879321253e-08	-1.03633	down	6.7855834275236e-09	-1.0761	down	0.0155990490929979	-0.536505	normal	1.07732814489254e-25	-2.87937	down	0.00641238222348435	-0.629292	normal	--	--	Molecular Function: N-acyltransferase activity (GO:0016410);;	K20240|1.6e-42|lja:Lj4g3v0342290.1|K20240 spermidine dicoumaroyl transferase [EC:2.3.1.249] | (RefSeq) Lj4g3v0342290.1; -	--	--	--	Transferase family	Acyl transferase 7 OS=Oryza sativa subsp. japonica OX=39947 GN=AT7 PE=2 SV=1	S	Function unknown	unnamed protein product [Triticum turgidum subsp. durum]	molecular function: catalytic activity (GO:0003824)
TraesCS3B03G0371300	0.200725	0.292243	0.104202	0.431853	0.287312	0.518259	0.714916	0.461078	0.746841	0.503807	0.512105	0.525963	1.48431	1.36923	0.989788	1.36109	1.44554	1.87994	--	--	--	--	--	--	--	--	--	0.00249079025144219	1.20205632847141	up	2.06304273051652e-06	1.62108402962848	up	[F]	Nucleotide transport and metabolism	Molecular Function: cytidylate kinase activity (GO:0004127);; Molecular Function: ATP binding (GO:0005524);; Cellular Component: nucleus (GO:0005634);; Cellular Component: cytoplasm (GO:0005737);; Biological Process: 'de novo' pyrimidine nucleobase biosynthetic process (GO:0006207);; Biological Process: pyrimidine nucleotide biosynthetic process (GO:0006221);; Molecular Function: uridylate kinase…	K13800|5.6e-130|ats:109776431|K13800 UMP-CMP kinase [EC:2.7.4.14] | (RefSeq) LOC109776431; UMP-CMP kinase 1-like	Pyrimidine metabolism (ko00240)	[F]	Nucleotide transport and metabolism	Adenylate kinase	UMP-CMP kinase 1 OS=Oryza sativa subsp. japonica OX=39947 GN=Os06g0109600 PE=2 SV=1	F	Nucleotide transport and metabolism	UMP-CMP kinase 1-like [Aegilops tauschii subsp. tauschii]	molecular function: catalytic activity (GO:0003824);; biological process: metabolic process (GO:0008152);; biological process: cellular process (GO:0009987);; molecular function: binding (GO:0005488);; cellular component: intracellular (GO:0005622);; cellular component: cellular anatomical entity (GO:0110165)
TraesCS3B03G0413300	0	0	0	7.04941	5.84362	3.16567	2.87182	3.28611	3.80574	0	0	0	6.13537	4.8201	4.41871	11.372	7.59214	8.4455	--	--	--	--	--	--	--	--	--	2.03125405008504e-10	8.44256018644613	up	3.15681220520192e-13	9.41755783998851	up	--	--	--	--	--	--	--	--	--	S	Function unknown	uncharacterized protein LOC109753521 [Aegilops tauschii subsp. tauschii]	--
TraesCS3B03G0522200	20.4735	28.9897	25.2453	44.5753	45.6722	41.2354	37.1658	42.2693	38.4114	25.0408	20.0808	25.0184	52.6836	52.4293	51.2366	57.0836	45.1378	46.2844	4.58407888957056e-07	0.882054167416613	normal	0.00916884986709757	0.534607600924436	normal	0.77356968230615	-0.116839	normal	1.4339756556573e-16	1.06440175391108	up	3.66056821091114e-11	1.13122985116641	up	--	--	Molecular Function: cysteine-type endopeptidase inhibitor activity (GO:0004869);;	K13899|2.8e-12|cmax:111498186|K13899 cystatin-C | (RefSeq) cysteine proteinase inhibitor B-like	--	--	--	Aspartic acid proteinase inhibitor	Cysteine proteinase inhibitor 12 OS=Oryza sativa subsp. japonica OX=39947 GN=Os01g0270100 PE=2 SV=1	G	Carbohydrate transport and metabolism	cysteine proteinase inhibitor 12-like [Aegilops tauschii subsp. tauschii]	molecular function: molecular function regulator (GO:0098772);; biological process: biological regulation (GO:0065007)
TraesCS3B03G0525600	0.271438	0.080283	0	0.433434	0.607436	0.253915	1.05739	0.495303	1.22316	0.158612	0.346316	0.269705	1.31005	1.85424	1.75627	1.26166	1.05285	1.48152	--	--	--	--	--	--	--	--	--	4.28475097633826e-09	2.53324094378164	up	2.87417769555991e-07	2.29749615871659	up	--	--	Molecular Function: transcription regulatory region sequence-specific DNA binding (GO:0000976);; Molecular Function: DNA-binding transcription factor activity (GO:0003700);; Molecular Function: transcription coregulator activity (GO:0003712);; Cellular Component: nucleus (GO:0005634);; Biological Process: regulation of transcription, DNA-templated (GO:0006355);; Molecular Function: sequence-speci…	K09422|2.5e-106|ats:109772883|K09422 transcription factor MYB, plant | (RefSeq) LOC109772883; transcriptional activator Myb-like	--	[K]	Transcription	Myb-like DNA-binding domain	Transcription factor CSA OS=Oryza sativa subsp. japonica OX=39947 GN=CSA PE=2 SV=2	--	--	unnamed protein product [Triticum turgidum subsp. durum]	molecular function: binding (GO:0005488);; molecular function: transcription regulator activity (GO:0140110);; cellular component: intracellular (GO:0005622);; cellular component: cellular anatomical entity (GO:0110165);; biological process: biological regulation (GO:0065007)
TraesCS3B03G0677100	5.16914	1.70543	3.12271	6.24451	4.81134	9.18586	3.83453	4.12641	4.72263	1.99363	1.87601	1.56205	11.5449	9.15232	7.65526	8.1711	7.31138	10.4379	0.0225955384328458	1.12003355783362	normal	--	--	--	--	--	--	2.44335105149389e-08	2.25836136536079	up	6.1397648580988e-09	2.2728048705195	up	--	--	--	--	--	--	--	--	--	--	--	unnamed protein product [Triticum aestivum]	--
TraesCS3B03G0838200	0.312977	0.134711	0.143821	0.447736	0.925831	0.641087	0.81532	0.93826	1.05046	0.137941	0.103049	0.103341	1.20242	0.761495	1.52093	1.03431	1.02876	0.951213	--	--	--	1.72363172342152e-06	2.1421444803921	up	--	--	--	4.70954919687803e-10	3.22039815973432	up	1.40769822356339e-12	3.14695042851565	up	--	--	--	--	--	--	--	--	--	--	--	uncharacterized protein LOC109780892 [Aegilops tauschii subsp. tauschii]	--
TraesCS3B03G0904000	0.059378	0	0	1.08966	0.946992	0.946766	0.650353	1.04225	0.82608	0	0	0	1.94616	1.72848	1.8992	3.79638	2.2553	3.15874	7.98341673692794e-13	5.53037149206277	up	7.01065818384315e-10	5.10044076856579	up	--	--	--	1.97782227743714e-14	9.64301223571955	up	1.22961935170744e-16	10.5073299004153	up	[O]	Posttranslational modification, protein turnover, chaperones	Molecular Function: molecular_function (GO:0003674);; Molecular Function: catalytic activity (GO:0003824);; Molecular Function: thioredoxin-disulfide reductase activity (GO:0004791);; Cellular Component: cellular_component (GO:0005575);; Cellular Component: intracellular (GO:0005622);; Cellular Component: obsolete cell (GO:0005623);; Cellular Component: cytoplasm (GO:0005737);; Biological Process…	K17609|6.1e-219|ats:109749559|K17609 nucleoredoxin [EC:1.8.1.8] | (RefSeq) LOC109749559; probable nucleoredoxin 2	--	[R]	General function prediction only	Thioredoxin-like	Probable nucleoredoxin 2 OS=Oryza sativa subsp. japonica OX=39947 GN=Os01g0794400 PE=2 SV=1	O	Posttranslational modification, protein turnover, chaperones	unnamed protein product [Triticum turgidum subsp. durum]	molecular function: catalytic activity (GO:0003824);; molecular function: antioxidant activity (GO:0016209);; biological process: metabolic process (GO:0008152);; biological process: cellular process (GO:0009987);; biological process: response to stimulus (GO:0050896);; biological process: detoxification (GO:0098754);; cellular component: intracellular (GO:0005622);; cellular component: cellular …
TraesCS3B03G0904500	0	0.065942	0	1.05533	3.29835	1.57518	0.208695	0.570476	0.870343	0.107192	0	0.204461	11.297	9.17016	3.48531	10.7304	7.33073	3.58755	--	--	--	--	--	--	--	--	--	2.89241544052315e-12	5.90999307506677	up	7.98795196061735e-12	5.91189195070744	up	--	--	Cellular Component: integral component of membrane (GO:0016021);;	--	--	--	--	--	--	--	--	uncharacterized protein LOC107278632 [Oryza sativa Japonica Group]	cellular component: cellular anatomical entity (GO:0110165)
TraesCS3B03G0932700	39.7233	41.5896	31.8007	16.8782	12.4139	14.6361	14.0785	5.48906	6.47945	12.1229	20.7405	15.4134	10.5946	9.76527	12.833	11.0409	8.29784	6.31916	2.7631454755012e-14	-1.28649	down	3.25619432418621e-14	-2.2431	down	4.07954987763274e-09	-1.24825	down	0.00700742389647708	-0.629172	normal	0.00486782451379356	-0.856763	normal	[I]	Lipid transport and metabolism	Biological Process: lipid metabolic process (GO:0006629);; Molecular Function: phosphoric diester hydrolase activity (GO:0008081);;	K18696|1.1e-207|ats:109751662|K18696 glycerophosphodiester phosphodiesterase [EC:3.1.4.46] | (RefSeq) LOC109751662; glycerophosphodiester phosphodiesterase GDPD1, chloroplastic-like	Glycerophospholipid metabolism (ko00564)	[R]	General function prediction only	Glycerophosphoryl diester phosphodiesterase family	Glycerophosphodiester phosphodiesterase GDPD1, chloroplastic OS=Arabidopsis thaliana OX=3702 GN=GDPD1 PE=1 SV=1	C	Energy production and conversion	unnamed protein product [Triticum turgidum subsp. durum]	biological process: metabolic process (GO:0008152);; molecular function: catalytic activity (GO:0003824)
TraesCS3B03G0939300	3.4267	3.28912	2.75554	1.34401	1.10446	1.53333	0.885584	1.45079	1.34492	1.1423	1.31953	1.01608	0.156292	0.076881	0.023997	0.500226	0.974655	0	1.39297906308951e-09	-1.16503	down	6.53958319561641e-11	-1.46696	down	1.98366402265864e-16	-1.46285	down	1.73770529214898e-14	-3.8551	down	0.609567639667909	-1.18063	normal	[T]	Signal transduction mechanisms	Molecular Function: protein serine/threonine kinase activity (GO:0004674);; Molecular Function: ATP binding (GO:0005524);; Cellular Component: integral component of membrane (GO:0016021);;	K13430|1.9e-61|peq:110027867|K13430 serine/threonine-protein kinase PBS1 [EC:2.7.11.1] | (RefSeq) serine/threonine-protein kinase PBS1-like	Plant-pathogen interaction (ko04626)	--	--	Protein kinase domain	Probable LRR receptor-like serine/threonine-protein kinase At1g06840 OS=Arabidopsis thaliana OX=3702 GN=At1g06840 PE=1 SV=2	T	Signal transduction mechanisms	unnamed protein product [Triticum turgidum subsp. durum]	molecular function: catalytic activity (GO:0003824);; biological process: metabolic process (GO:0008152);; biological process: cellular process (GO:0009987);; molecular function: binding (GO:0005488);; cellular component: cellular anatomical entity (GO:0110165)
TraesCS3B03G1017100	0.229173	0.334558	0.109995	1.65006	1.31837	1.02089	0.730113	1.25358	1.12889	0.908978	0.722756	0.674545	3.73482	3.64452	4.08536	2.28277	2.07425	2.16102	--	--	--	--	--	--	--	--	--	9.98955579094146e-13	2.22515063125518	up	9.96028537047257e-06	1.5523046762815	up	--	--	Cellular Component: integral component of membrane (GO:0016021);;	K19040|9.1e-105|ats:109752822|K19040 E3 ubiquitin-protein ligase ATL10/75/76/77/78 [EC:2.3.2.27] | (RefSeq) LOC109752822; RING-H2 finger protein ATL73-like	--	[O]	Posttranslational modification, protein turnover, chaperones	Ring finger domain	RING-H2 finger protein ATL78 OS=Arabidopsis thaliana OX=3702 GN=ATL78 PE=2 SV=1	O	Posttranslational modification, protein turnover, chaperones	RING-H2 finger protein ATL73-like [Aegilops tauschii subsp. tauschii]	cellular component: cellular anatomical entity (GO:0110165)
TraesCS3B03G1056800	1.49735	1.61757	1.79963	2.4899	2.16147	2.92583	4.11791	2.72108	2.14943	1.12191	0.98185	0.950217	3.08352	4.1925	3.40292	2.97304	2.00548	1.7697	0.0327683465653001	0.698148352537041	normal	0.0556119096653776	0.735398699574778	normal	0.132479901941895	-0.698003	normal	9.67250875378064e-08	1.69939346928859	up	0.00373218925022021	1.18134207097312	up	--	--	--	--	--	[R]	General function prediction only	Protein of unknown function (DUF1685)	--	S	Function unknown	unnamed protein product [Triticum turgidum subsp. durum]	--
TraesCS3B03G1108500	11.354	17.6244	16.4597	4.16837	4.89153	6.67212	5.0813	4.82795	4.05727	10.8675	10.6158	6.81571	0.950735	0.715096	0.429787	8.63225	12.4938	1.45008	2.05569539657151e-09	-1.46145	down	4.64735816502146e-16	-1.8266	down	0.0129830643022004	-0.714457	normal	7.81060533756613e-35	-3.83804	down	0.819719924553902	-0.27086	normal	[H]	Coenzyme transport and metabolism	Molecular Function: O-methyltransferase activity (GO:0008171);; Molecular Function: S-adenosylmethionine-dependent methyltransferase activity (GO:0008757);; Biological Process: aromatic compound biosynthetic process (GO:0019438);; Biological Process: methylation (GO:0032259);; Molecular Function: protein dimerization activity (GO:0046983);;	K22440|3.3e-105|sbi:8085307|K22440 naringenin 7-O-methyltransferase [EC:2.1.1.232] | (RefSeq) naringenin 7-O-methyltransferase	Flavonoid biosynthesis (ko00941)	[R]	General function prediction only	O-methyltransferase domain	Probable inactive methyltransferase Os04g0175900 OS=Oryza sativa subsp. japonica OX=39947 GN=Os04g0175900 PE=1 SV=2	S	Function unknown	unnamed protein product [Triticum aestivum]	molecular function: catalytic activity (GO:0003824);; biological process: metabolic process (GO:0008152);; biological process: cellular process (GO:0009987);; molecular function: binding (GO:0005488)
TraesCS3B03G1176100	0.167104	0.125108	0.339253	0.180035	0.435282	0.191918	0.71636	0.747126	0.704484	0.236103	0.37201599999999996	0.127407	2.76979	2.39656	3.35944	6.29916	4.31398	10.271854999999999	--	--	--	0.00141380188962116	1.61375883100397	up	--	--	--	1.97549311749353e-18	3.41909119955704	up	3.24612312842834e-27	4.84193977182832	up	--	--	Molecular Function: protein dimerization activity (GO:0046983);;	K16190|4.5e-14|bdi:100843665|K16190 glucuronokinase [EC:2.7.1.43] | (RefSeq) transcription factor TDR	Pentose and glucuronate interconversions (ko00040);; Ascorbate and aldarate metabolism (ko00053);; Amino sugar and nucleotide sugar metabolism (ko00520)	--	--	Helix-loop-helix DNA-binding domain	Transcription factor ICE1 OS=Arabidopsis thaliana OX=3702 GN=SCRM PE=1 SV=1	K	Transcription	unnamed protein product [Triticum turgidum subsp. durum]	molecular function: binding (GO:0005488)
TraesCS3B03G1265600	0.307296	0.118844	0.122788	0.176011	0.135823	0.206877	0.149712	0.087302	0.368275	0.691834	1.22163	0.512814	4.57012	2.59257	2.89077	5.60526	4.92467	2.45476	--	--	--	--	--	--	--	--	--	7.65216257331489e-07	1.95374	up	3.37991720356214e-08	2.46837514768712	up	[G]	Carbohydrate transport and metabolism	Molecular Function: UDP-glycosyltransferase activity (GO:0008194);; Cellular Component: intracellular membrane-bounded organelle (GO:0043231);; Molecular Function: quercetin 3-O-glucosyltransferase activity (GO:0080043);; Molecular Function: quercetin 7-O-glucosyltransferase activity (GO:0080044);;	K13227|2.6e-120|bdi:100830893|K13227 UDP-glucosyltransferase BX8/BX9 [EC:2.4.1.202] | (RefSeq) DIMBOA UDP-glucosyltransferase BX8	Benzoxazinoid biosynthesis (ko00402)	[GC]	Carbohydrate transport and metabolism;; Energy production and conversion	UDP-glucoronosyl and UDP-glucosyl transferase	UDP-glycosyltransferase 76B1 OS=Arabidopsis thaliana OX=3702 GN=UGT76B1 PE=2 SV=1	--	--	unnamed protein product [Triticum turgidum subsp. durum]	molecular function: catalytic activity (GO:0003824);; cellular component: intracellular (GO:0005622);; cellular component: cellular anatomical entity (GO:0110165)
TraesCS3B03G1298900	15.8482	7.03485	6.90855	9.13553	5.80262	5.85023	10.5112	12.5797	14.3565	3.36135	1.45542	2.75031	9.39026	6.5384	16.2266	4.16984	8.51431	25.3716	0.248454815430008	-0.41845	normal	0.54077490131941	0.232593155059284	normal	4.60504911311329e-07	-1.97112	down	1.89555792094731e-06	1.98744691519982	up	0.00020560310919947	2.35793768548812	up	--	--	Molecular Function: protein binding (GO:0005515);;	K13418|3.0e-32|sbi:8080895|K13418 somatic embryogenesis receptor kinase 1 [EC:2.7.10.1 2.7.11.1] | (RefSeq) LRR receptor kinase BAK1	--	--	--	Leucine Rich repeats (2 copies)	LRR receptor kinase BAK1 OS=Oryza sativa subsp. indica OX=39946 GN=BAK1 PE=2 SV=1	--	--	unnamed protein product [Triticum turgidum subsp. durum]	molecular function: binding (GO:0005488)
TraesCS3B03G1299600	18.5564	6.62492	7.54562	2.7743	1.56055	3.65414	1.89533	1.61713	1.69492	1.78197	2.08794	2.38333	0.523724	0.802798	0.629167	0.739343	1.17891	1.20421	7.59396832897848e-07	-1.91691	down	2.66030751218107e-15	-2.73557	down	1.25353881845434e-10	-2.37876	down	7.76147466520995e-06	-1.74478	down	0.0143060539633239	-0.942436	normal	--	--	Molecular Function: protein binding (GO:0005515);;	K13418|4.0e-32|sbi:8080895|K13418 somatic embryogenesis receptor kinase 1 [EC:2.7.10.1 2.7.11.1] | (RefSeq) LRR receptor kinase BAK1	--	--	--	Leucine rich repeat	LRR receptor kinase SERK2 OS=Oryza sativa subsp. japonica OX=39947 GN=SERK2 PE=1 SV=1	--	--	unnamed protein product [Triticum turgidum subsp. durum]	molecular function: binding (GO:0005488)
TraesCS3B03G1325200	2.95266	2.16373	2.76687	4.51994	4.46133	4.37242	3.54397	4.15439	3.80857	1.53367	1.88728	1.58252	5.13333	4.34691	4.04256	3.5371	3.48128	4.39353	9.74074871221449e-06	0.839433274335771	normal	0.0632850587177762	0.435776777064829	normal	0.0105858638288015	-0.669332	normal	1.9399070882987e-10	1.34033505232353	up	6.54183982512974e-09	1.23415563881483	up	[E]	Amino acid transport and metabolism	Cellular Component: integral component of membrane (GO:0016021);; Molecular Function: transmembrane transporter activity (GO:0022857);;	K19564|1.4e-58|qsu:111984493|K19564 choline transport protein | (RefSeq) choline transport protein-like	--	[E]	Amino acid transport and metabolism	Amino acid permease	Amino-acid permease BAT1 homolog OS=Oryza sativa subsp. japonica OX=39947 GN=BAT1 PE=2 SV=1	E	Amino acid transport and metabolism	Uncharacterized amino-acid permease C15C4.04c [Triticum urartu]	cellular component: cellular anatomical entity (GO:0110165);; molecular function: transporter activity (GO:0005215)
TraesCS3B03G1359500	0.033862	0	0	0.399656	0.58831	0.177674	0.782185	1.00078	0.907603	0	0.027395	0.088622	3.32681	2.24497	2.1839	1.88968	1.83554	1.50314	--	--	--	5.88561663839968e-08	6.33081982098331	up	--	--	--	1.7434760397448e-20	5.90647416542234	up	8.43636575480105e-17	5.48148495103432	up	[R]	General function prediction only	Biological Process: xylan biosynthetic process (GO:0045492);;	K18801|4.5e-57|sbi:8084801|K18801 glucuronoxylan 4-O-methyltransferase [EC:2.1.1.112] | (RefSeq) glucuronoxylan 4-O-methyltransferase 1	--	--	--	Polysaccharide biosynthesis	Probable methyltransferase At1g27930 OS=Arabidopsis thaliana OX=3702 GN=At1g27930 PE=1 SV=1	S	Function unknown	unnamed protein product [Triticum aestivum]	biological process: metabolic process (GO:0008152);; biological process: cellular process (GO:0009987)
TraesCS3B03G1435600	0.062144	0.024996	0.140457	0.551818	0.507456	0.356861	0.170056	0.212241	0.117713	0.026029	0.25782	0.012266	1.95883	3.16106	2.51864	3.76082	1.62196	1.70429	--	--	--	--	--	--	--	--	--	2.6958732667122e-10	4.54455615221633	up	7.33570479235937e-08	4.58025095974051	up	[R]	General function prediction only	Molecular Function: catalytic activity (GO:0003824);;	K22419|4.3e-228|ats:109748316|K22419 Delta4-3-oxosteroid 5beta-reductase [EC:1.3.1.3] | (RefSeq) LOC109748316; 3-oxo-Delta(4,5)-steroid 5-beta-reductase-like	--	--	--	NAD dependent epimerase/dehydratase family	(S)-8-oxocitronellyl enol synthase ISY1 OS=Nepeta cataria OX=39347 GN=ISY1 PE=1 SV=1	S	Function unknown	3-oxo-Delta(4,5)-steroid 5-beta-reductase-like [Aegilops tauschii subsp. tauschii]	molecular function: catalytic activity (GO:0003824)
TraesCS3D03G0017100	14.3448	16.3999	12.1077	7.06547	5.32776	6.78842	4.68112	5.41768	5.19775	0	0.048859	6.07006	3.56887	3.20591	0	0.850592	0.738046	2.7614	8.38047829582783e-09	-1.08184	down	6.58872983947258e-19	-1.603	down	0.485640507473088	-2.8115	normal	0.992810336292166	0.0438499805766111	normal	0.89396080963308	-0.464799	normal	--	--	Cellular Component: cellular_component (GO:0005575);; Cellular Component: intracellular (GO:0005622);; Cellular Component: obsolete cell (GO:0005623);; Cellular Component: nucleus (GO:0005634);; Cellular Component: organelle (GO:0043226);; Cellular Component: membrane-bounded organelle (GO:0043227);; Cellular Component: intracellular organelle (GO:0043229);; Cellular Component: intracellular memb…	K08332|6.9e-55|cann:107878082|K08332 vacuolar protein 8 | (RefSeq) U-box domain-containing protein 4	--	[S]	Function unknown	Armadillo/beta-catenin-like repeat	--	S	Function unknown	U-box domain-containing protein 4 [Aegilops tauschii subsp. tauschii]	cellular component: intracellular (GO:0005622);; cellular component: cellular anatomical entity (GO:0110165)
TraesCS3D03G0065300	0.375183	0.267426	0.164639	0.710473	0.482975	0.500893	0.678331	0.430949	0.61097	0.268525	0.086304	0.422326	1.67455	1.66489	1.0419	3.71723	2.39842	3.29798	--	--	--	--	--	--	--	--	--	6.70984712328756e-05	2.37440254954591	up	4.11285690166959e-12	3.61272006599954	up	--	--	Molecular Function: DNA binding (GO:0003677);;	K09422|9.6e-200|ats:109749833|K09422 transcription factor MYB, plant | (RefSeq) LOC109749833; transcription factor MYB108-like	--	[K]	Transcription	Myb-like DNA-binding domain	Transcription factor MYB2 OS=Oryza sativa subsp. japonica OX=39947 GN=MYB2 PE=2 SV=1	--	--	transcription factor MYB108-like [Aegilops tauschii subsp. tauschii]	molecular function: binding (GO:0005488)
TraesCS3D03G0067100	0.711759	0.766737	0.335733	1.43405	1.14213	0.833952	1.29477	1.07191	1.20355	0.659274	0.697648	0.976635	1.72499	2.15028	1.98617	1.95823	1.61252	1.99264	0.00861743090218558	0.977280398662667	normal	0.0173265172392427	0.844729983680028	normal	0.637609634567319	0.337998134531967	normal	3.57228484707396e-06	1.23322908821153	up	1.74904435376586e-06	1.2946071010103	up	--	--	Cellular Component: integral component of membrane (GO:0016021);;	--	--	--	--	Protein of unknown function (DUF1666)	--	S	Function unknown	uncharacterized protein LOC109773324 [Aegilops tauschii subsp. tauschii]	cellular component: cellular anatomical entity (GO:0110165)
TraesCS3D03G0115700	9.60899	6.900392999999999	7.75451	10.7133	11.843	10.3477	16.6546	13.5438	18.503	8.637834999999999	8.112060999999999	9.58198	22.0994	20.664	19.2037	16.8652	19.678103999999998	19.6044	0.00129200678843705	0.520974786710729	normal	1.78125111222432e-07	0.887370403485619	normal	0.748740959162581	0.107370543182872	normal	2.37115461540975e-18	1.14702214607367	up	3.92167510754336e-18	1.13491172864053	up	--	--	Cellular Component: integral component of membrane (GO:0016021);;	K23871|1.2e-149|ats:109738582|K23871 putative pectin methylesterase [EC:2.1.1.-] | (RefSeq) LOC109738582; uncharacterized protein At3g49720-like isoform X1	--	--	--	--	Probable pectin methylesterase CGR2 OS=Arabidopsis thaliana OX=3702 GN=CGR2 PE=2 SV=1	S	Function unknown	uncharacterized protein At3g49720-like isoform X1 [Aegilops tauschii subsp. tauschii]	cellular component: cellular anatomical entity (GO:0110165)
TraesCS3D03G0133200	5.51757	4.50439	4.57969	2.50086	1.74796	2.47874	2.08276	2.60342	2.80342	4.11371	5.09662	2.74903	2.51331	2.1332	2.48996	2.48828	2.85671	2.6797	2.81350679571979e-08	-1.03192	down	4.11131087309891e-10	-1.07397	down	0.380630217179811	-0.305982	normal	0.000936872153815296	-0.830297	normal	0.0534465332838013	-0.523929	normal	[U]	Intracellular trafficking, secretion, and vesicular transport	Biological Process: defense response (GO:0006952);; Molecular Function: ADP binding (GO:0043531);;	K15078|4.0e-65|spen:107032673|K15078 structure-specific endonuclease subunit SLX1 [EC:3.6.1.-] | (RefSeq) putative disease resistance protein RGA3	--	[T]	Signal transduction mechanisms	NB-ARC domain	Putative disease resistance protein RGA4 OS=Solanum bulbocastanum OX=147425 GN=RGA4 PE=2 SV=1	T	Signal transduction mechanisms	putative disease resistance protein RGA4 [Aegilops tauschii subsp. tauschii]	biological process: response to stimulus (GO:0050896);; molecular function: binding (GO:0005488)
TraesCS3D03G0174500	0.376226	0.356262	0.27444	0.639778	0.541173	0.827011	0.450164	0.648301	0.679158	0.547352	0.418411	0.327361	1.21391	1.1923	1.26777	1.06126	0.899401	1.20741	0.00064216971090015	1.07311100805771	up	0.0445391859638514	0.698978277716948	normal	0.587045452426481	0.335618137599887	normal	2.50533105234174e-07	1.41165920167724	up	1.06719375691581e-05	1.33710786812167	up	[NW]	Cell motility;; Extracellular structures	Molecular Function: protein serine/threonine kinase activity (GO:0004674);; Molecular Function: ATP binding (GO:0005524);; Cellular Component: integral component of membrane (GO:0016021);;	K20181|1.3e-85|mtr:MTR_5g026090|K20181 vacuolar protein sorting-associated protein 18 | (RefSeq) vacuolar sorting-associated-like protein	--	--	--	Leucine rich repeat	Probable LRR receptor-like serine/threonine-protein kinase At3g47570 OS=Arabidopsis thaliana OX=3702 GN=At3g47570 PE=2 SV=1	T	Signal transduction mechanisms	probable LRR receptor-like serine/threonine-protein kinase At3g47570 [Aegilops tauschii subsp. tauschii]	molecular function: catalytic activity (GO:0003824);; biological process: metabolic process (GO:0008152);; biological process: cellular process (GO:0009987);; molecular function: binding (GO:0005488);; cellular component: cellular anatomical entity (GO:0110165)
TraesCS3D03G0200600	5.47744	5.69582	5.22512	1.52423	0.930669	1.4144	1.72291	2.22651	1.81154	1.89803	2.88859	1.43916	0.601215	0.595668	0.277827	0.684501	1.14998	1.22677	8.57128795695394e-13	-1.97859	down	2.01063238719471e-10	-1.61704	down	5.62086431625539e-06	-1.41839	down	5.68169596681248e-05	-2.1366	down	0.0592351676894184	-0.954954	normal	--	--	Cellular Component: integral component of membrane (GO:0016021);;	--	--	--	--	EXPERA (EXPanded EBP superfamily)	--	S	Function unknown	sigma intracellular receptor 2 [Oryza sativa Japonica Group]	cellular component: cellular anatomical entity (GO:0110165)
TraesCS3D03G0368900	4.2458	2.92007	2.79876	4.35309	3.85936	3.88596	5.36409	4.18442	5.36812	3.12334	2.27727	2.15314	6.55589	5.88017	6.01331	5.43616	4.59934	4.7737	0.162115542692139	0.366498119950284	normal	0.0746907635993883	0.468707922507368	normal	0.321723248360142	-0.409278	normal	3.60298121453925e-07	1.19543445064971	up	6.52014985963477e-05	1.02049766573152	up	[R]	General function prediction only	Molecular Function: nucleic acid binding (GO:0003676);;	K18417|1.5e-162|ats:109763994|K18417 ERI1 exoribonuclease 2 [EC:3.1.-.-] | (RefSeq) LOC109763994; ERI1 exoribonuclease 2-like	--	[L]	Replication, recombination and repair	Exonuclease	--	L	Replication, recombination and repair	ERI1 exoribonuclease 2-like [Aegilops tauschii subsp. tauschii]	molecular function: binding (GO:0005488)
TraesCS3D03G0387100	0.795349	0.928851	0.863005	0.935775	1.34747	0.632798	1.30367	1.66945	1.34768	0.273377	0.295339	0.730615	2.1706	1.49457	1.0975	2.69543	2.40201	2.47227	0.595415276152823	0.231193304951589	normal	0.0550983536411771	0.616158116450062	normal	0.0902804573268855	-1.01602	normal	0.000747991362315572	1.77454734412382	up	3.62925659566848e-09	2.57910625199457	up	[T]	Signal transduction mechanisms	Molecular Function: acid phosphatase activity (GO:0003993);; Molecular Function: metal ion binding (GO:0046872);;	K22390|0.0e+00|ats:109777631|K22390 acid phosphatase type 7 | (RefSeq) LOC109777631; purple acid phosphatase 15-like	--	[G]	Carbohydrate transport and metabolism	Calcineurin-like phosphoesterase	Purple acid phosphatase 15 OS=Arabidopsis thaliana OX=3702 GN=PAP15 PE=1 SV=1	G	Carbohydrate transport and metabolism	unnamed protein product [Triticum turgidum subsp. durum]	molecular function: catalytic activity (GO:0003824);; biological process: metabolic process (GO:0008152);; biological process: cellular process (GO:0009987);; molecular function: binding (GO:0005488)
TraesCS3D03G0394700	3.86363	3.01789	3.48815	5.6553	6.2758	6.60524	6.8186	7.48248	8.09383	3.1071	3.13692	3.36373	6.3887	8.49852	7.42313	7.43693	7.40191	7.2554	5.2170152853633e-09	0.918061565163505	normal	2.88789432685752e-10	0.99753920963863	normal	0.688364366584919	-0.123059	normal	8.72320758570261e-12	1.12413052122232	up	2.13223539397829e-26	1.24723731420848	up	--	--	Molecular Function: metal ion binding (GO:0046872);;	K13832|2.9e-18|boe:106335320|K13832 3-dehydroquinate dehydratase / shikimate dehydrogenase [EC:4.2.1.10 1.1.1.25] | (RefSeq) bifunctional 3-dehydroquinate dehydratase/shikimate dehydrogenase, chloroplastic-like isoform X1	Phenylalanine, tyrosine and tryptophan biosynthesis (ko00400);; Biosynthesis of amino acids (ko01230)	[R]	General function prediction only	Zinc finger C-x8-C-x5-C-x3-H type (and similar)	Zinc finger CCCH domain-containing protein 5 OS=Oryza sativa subsp. japonica OX=39947 GN=Os01g0257400 PE=2 SV=1	S	Function unknown	zinc finger CCCH domain-containing protein 5-like [Aegilops tauschii subsp. tauschii]	molecular function: binding (GO:0005488)
TraesCS3D03G0416500	0.478446	0.106037	0.087944	1.11168	0.694992	0.843915	0.818788	0.424945	0.637238	0.084103	0.162986	0.300531	1.95811	2.54591	1.3969	1.11008	0.882112	1.42755	0.000605015654599426	2.06817643361965	up	--	--	--	--	--	--	2.34703568060085e-10	3.30834405693167	up	3.66626495878712e-06	2.65858165122792	up	--	--	Molecular Function: DNA binding (GO:0003677);; Cellular Component: nucleus (GO:0005634);;	K09422|1.1e-133|ats:109772883|K09422 transcription factor MYB, plant | (RefSeq) LOC109772883; transcriptional activator Myb-like	--	[K]	Transcription	Myb-like DNA-binding domain	Transcription factor CSA OS=Oryza sativa subsp. japonica OX=39947 GN=CSA PE=2 SV=2	--	--	transcriptional activator Myb-like [Aegilops tauschii subsp. tauschii]	molecular function: binding (GO:0005488);; cellular component: intracellular (GO:0005622);; cellular component: cellular anatomical entity (GO:0110165)
TraesCS3D03G0500300	21.5712	52.116	44.6882	4.32651	3.58533	2.76762	0.897923	1.41421	0.761454	16.7311	28.4127	29.835	0.906051	0.779483	1.27349	0.464547	0.357041	0.295255	1.41741550008477e-30	-3.41035	down	1.3210746398244e-24	-5.36722	down	0.38105178486938	-0.693663	normal	1.49211748574622e-62	-4.73143	down	3.0637335608336e-75	-5.96692	down	--	--	Cellular Component: integral component of membrane (GO:0016021);;	--	--	--	--	Conserved in the green lineage and diatoms 27	Protein CONSERVED IN THE GREEN LINEAGE AND DIATOMS 27, chloroplastic OS=Arabidopsis thaliana OX=3702 GN=CGLD27 PE=2 SV=1	S	Function unknown	uncharacterized protein LOC109740940 [Aegilops tauschii subsp. tauschii]	cellular component: cellular anatomical entity (GO:0110165)
TraesCS3D03G0581200	12.6284	12.7603	10.7044	20.3923	18.359	23.7616	15.3049	17.1345	11.8708	8.29906	7.49522	7.76868	18.338	18.5122	20.3052	18.533	16.3141	17.7761	5.96229853143113e-08	0.87004304774176	normal	0.461540438453084	0.186087349708443	normal	1.3233694050974e-05	-0.634513	normal	3.8917779931968e-26	1.18688273065994	up	1.02985583442125e-23	1.20714098382758	up	[H]	Coenzyme transport and metabolism	Molecular Function: molecular_function (GO:0003674);; Molecular Function: catalytic activity (GO:0003824);; Molecular Function: choline kinase activity (GO:0004103);; Molecular Function: ethanolamine kinase activity (GO:0004305);; Cellular Component: cellular_component (GO:0005575);; Cellular Component: intracellular (GO:0005622);; Cellular Component: obsolete cell (GO:0005623);; Cellular Compone…	K14156|9.7e-211|ats:109757984|K14156 choline/ethanolamine kinase [EC:2.7.1.32 2.7.1.82] | (RefSeq) LOC109757984; probable choline kinase 2 isoform X1	Glycerophospholipid metabolism (ko00564)	[M]	Cell wall/membrane/envelope biogenesis	Choline/ethanolamine kinase	Probable choline kinase 2 OS=Arabidopsis thaliana OX=3702 GN=At1g74320 PE=2 SV=1	M	Cell wall/membrane/envelope biogenesis	probable choline kinase 2 isoform X2 [Aegilops tauschii subsp. tauschii]	molecular function: catalytic activity (GO:0003824);; biological process: metabolic process (GO:0008152);; biological process: cellular process (GO:0009987);; cellular component: intracellular (GO:0005622);; cellular component: cellular anatomical entity (GO:0110165);; biological process: response to stimulus (GO:0050896)
TraesCS3D03G0589900	5.235481999999999	5.84952	5.49808	9.174976000000001	9.52055	9.16443	7.94286	8.55668	10.9025	6.1849359999999995	5.61392	6.15679	14.403338999999999	11.747281000000001	12.420020000000001	13.3017	12.6921	11.7291	2.58413634737074e-10	0.818186111374711	normal	0.000420759314087916	0.597913107346194	normal	0.729490342735817	0.0917436008118188	normal	1.39134353741329e-16	1.01088331959265	up	2.78665950245053e-23	1.1193390379229	up	[T]	Signal transduction mechanisms	Molecular Function: protein kinase activity (GO:0004672);; Molecular Function: ATP binding (GO:0005524);; Cellular Component: integral component of membrane (GO:0016021);;	K13430|2.0e-87|pper:18788970|K13430 serine/threonine-protein kinase PBS1 [EC:2.7.11.1] | (RefSeq) serine/threonine-protein kinase PBS1 isoform X1	Plant-pathogen interaction (ko04626)	[T]	Signal transduction mechanisms	Protein tyrosine and serine/threonine kinase	Receptor-like serine/threonine-protein kinase ALE2 OS=Arabidopsis thaliana OX=3702 GN=ALE2 PE=1 SV=1	T	Signal transduction mechanisms	receptor-like serine/threonine-protein kinase ALE2 isoform X1 [Aegilops tauschii subsp. tauschii]	molecular function: catalytic activity (GO:0003824);; biological process: metabolic process (GO:0008152);; biological process: cellular process (GO:0009987);; molecular function: binding (GO:0005488);; cellular component: cellular anatomical entity (GO:0110165)
TraesCS3D03G0605300	1.75009	1.43319	2.10557	3.08331	3.99143	2.96327	3.75164	3.37249	3.87274	1.41827	1.47112	1.51219	5.02583	4.99147	4.56442	3.28914	1.95829	3.43492	1.91973153034008e-05	0.994653628457332	normal	1.77517769781034e-05	0.93566791440745	normal	0.489001785439046	-0.280397	normal	2.30158443763146e-21	1.63198166754614	up	0.000849905767321708	1.02461718336528	up	[E]	Amino acid transport and metabolism	Molecular Function: molecular_function (GO:0003674);; Molecular Function: catalytic activity (GO:0003824);; Molecular Function: threonine synthase activity (GO:0004795);; Molecular Function: binding (GO:0005488);; Cellular Component: cellular_component (GO:0005575);; Cellular Component: intracellular (GO:0005622);; Cellular Component: obsolete cell (GO:0005623);; Cellular Component: cytoplasm (GO…	K01733|6.9e-298|ats:109775980|K01733 threonine synthase [EC:4.2.3.1] | (RefSeq) LOC109775980; threonine synthase, chloroplastic-like	Glycine, serine and threonine metabolism (ko00260);; Vitamin B6 metabolism (ko00750);; Biosynthesis of amino acids (ko01230)	--	--	Pyridoxal-phosphate dependent enzyme	Threonine synthase, chloroplastic OS=Solanum tuberosum OX=4113 PE=2 SV=1	E	Amino acid transport and metabolism	threonine synthase, chloroplastic-like [Aegilops tauschii subsp. tauschii]	molecular function: catalytic activity (GO:0003824);; molecular function: binding (GO:0005488);; cellular component: intracellular (GO:0005622);; cellular component: cellular anatomical entity (GO:0110165)
TraesCS3D03G0705800	3.60537	12.9754	9.31208	1.30899	1.09142	0.966421	0.992177	1.66098	1.52388	1.6981	1.64124	1.86457	1.28622	1.01724	1.25616	0.979915	0.853589	1.0176	1.09493926645767e-06	-2.88614	down	1.46572260407418e-05	-2.7675	down	0.000159075617627005	-2.3541	down	0.0110502859781272	-0.637586	normal	0.000700249429951957	-0.815596	normal	[C]	Energy production and conversion	Biological Process: cytokinin metabolic process (GO:0009690);; Molecular Function: cytokinin dehydrogenase activity (GO:0019139);; Molecular Function: FAD binding (GO:0071949);;	K00279|0.0e+00|ats:109757480|K00279 cytokinin dehydrogenase [EC:1.5.99.12] | (RefSeq) LOC109757480; cytokinin dehydrogenase 5	Zeatin biosynthesis (ko00908)	[C]	Energy production and conversion	Cytokinin dehydrogenase 1, FAD and cytokinin binding	Cytokinin dehydrogenase 5 OS=Oryza sativa subsp. japonica OX=39947 GN=CKX5 PE=2 SV=1	C	Energy production and conversion	cytokinin dehydrogenase 5 [Aegilops tauschii subsp. tauschii]	biological process: metabolic process (GO:0008152);; biological process: cellular process (GO:0009987);; biological process: biological regulation (GO:0065007);; molecular function: catalytic activity (GO:0003824);; molecular function: binding (GO:0005488)
TraesCS3D03G0828900	5.18856	6.55477	5.69752	1.42034	1.26301	1.02947	1.15936	2.064	1.44504	5.34368	6.12301	6.3517	0.818321	0.512687	0.298761	0.757107	0.762949	1.13207	1.84306721545365e-24	-2.15449	down	3.46801033427364e-15	-2.00587	down	0.99097494161399	0.0054215666612216	normal	1.61807607679714e-29	-3.54208	down	1.88244345447834e-33	-2.69406	down	--	--	Cellular Component: integral component of membrane (GO:0016021);; Molecular Function: transmembrane transporter activity (GO:0022857);;	K14638|1.6e-291|ats:109743873|K14638 solute carrier family 15 (peptide/histidine transporter), member 3/4 | (RefSeq) LOC109743873; protein NRT1/ PTR FAMILY 5.10-like	--	[E]	Amino acid transport and metabolism	POT family	Protein NRT1/ PTR FAMILY 5.10 OS=Arabidopsis thaliana OX=3702 GN=NPF5.10 PE=2 SV=1	E	Amino acid transport and metabolism	protein NRT1/ PTR FAMILY 5.10-like [Aegilops tauschii subsp. tauschii]	cellular component: cellular anatomical entity (GO:0110165);; molecular function: transporter activity (GO:0005215)
TraesCS3D03G0937300	16.431	14.6948	13.7956	27.4834	25.4881	27.7011	19.5323	24.379	23.0547	15.2123	13.6534	12.689	35.4104	32.1606	34.1721	35.5036	32.1625	31.5121	1.09068690643235e-15	0.923488517157022	normal	0.00376978735257608	0.463291823625182	normal	0.526111838753777	-0.130084	normal	8.59642406550387e-32	1.20175261407311	up	4.8532036644117e-29	1.30501850486687	up	[T]	Signal transduction mechanisms	Molecular Function: phosphorelay sensor kinase activity (GO:0000155);; Cellular Component: integral component of membrane (GO:0016021);;	K14489|0.0e+00|ats:109775061|K14489 arabidopsis histidine kinase 2/3/4 (cytokinin receptor) [EC:2.7.13.3] | (RefSeq) LOC109775061; probable histidine kinase 3	Plant hormone signal transduction (ko04075)	[T]	Signal transduction mechanisms	CHASE domain	Probable histidine kinase 3 OS=Oryza sativa subsp. indica OX=39946 GN=HK3 PE=2 SV=1	T	Signal transduction mechanisms	probable histidine kinase 3 [Aegilops tauschii subsp. tauschii]	molecular function: catalytic activity (GO:0003824);; molecular function: small molecule sensor activity (GO:0140299);; biological process: metabolic process (GO:0008152);; biological process: cellular process (GO:0009987);; cellular component: cellular anatomical entity (GO:0110165)
TraesCS3D03G0947600	9.50895	10.9006	9.7361	4.45648	2.99669	5.29633	2.49518	5.7196	3.1521	6.26522	7.49333	5.03387	0.474636	0.324949	0.334695	4.32748	5.03566	3.66386	4.54241788618929e-08	-1.16438	down	1.53424153270425e-07	-1.51032	down	0.000137338069297971	-0.706017	normal	7.89867562221173e-81	-4.13497	down	0.0288830477056807	-0.477639	normal	--	--	--	K13457|1.2e-86|ats:109763291|K13457 disease resistance protein RPM1 | (RefSeq) LOC109763291; disease resistance protein RPM1-like	Plant-pathogen interaction (ko04626)	--	--	Rx N-terminal domain	Disease resistance protein Pik-2 OS=Oryza sativa subsp. japonica OX=39947 GN=PIK-2 PE=3 SV=1	T	Signal transduction mechanisms	uncharacterized protein LOC109770016 [Aegilops tauschii subsp. tauschii]	--
TraesCS3D03G0956500	13.5462	12.1939	12.5033	22.3789	22.4022	26.4134	16.3952	20.7979	18.9963	11.5204	11.1793	11.399	25.7756	24.7823	24.6849	25.3818	22.5796	24.6515	4.13933833427437e-14	0.97550180684993	normal	0.00682402345842611	0.442730571787368	normal	0.166505552368719	-0.183161	normal	2.11719224505985e-39	1.05144605401132	up	1.95373304679303e-31	1.13935693311276	up	--	--	Molecular Function: DNA binding (GO:0003677);; Cellular Component: nucleus (GO:0005634);; Biological Process: regulation of transcription, DNA-templated (GO:0006355);; Biological Process: auxin-activated signaling pathway (GO:0009734);;	K14486|6.7e-172|atr:18442320|K14486 auxin response factor | (RefSeq) auxin response factor 7	Plant hormone signal transduction (ko04075)	--	--	Auxin response factor	Auxin response factor 4 OS=Oryza sativa subsp. japonica OX=39947 GN=ARF4 PE=2 SV=1	K	Transcription	auxin response factor 4-like [Aegilops tauschii subsp. tauschii]	molecular function: binding (GO:0005488);; cellular component: intracellular (GO:0005622);; cellular component: cellular anatomical entity (GO:0110165);; biological process: biological regulation (GO:0065007);; biological process: cellular process (GO:0009987);; biological process: signaling (GO:0023052);; biological process: response to stimulus (GO:0050896)
TraesCS3D03G1028800	3.7106	3.51681	3.28519	1.41234	1.41273	1.18305	1.32102	1.54565	1.20414	2.98535	3.61071	2.68878	0.919026	0.752226	0.773796	1.68726	1.7693	1.38596	3.16726854688612e-09	-1.31512	down	3.83025300040206e-10	-1.47404	down	0.585864700953057	-0.198412	normal	1.06268346437474e-13	-2.00754	down	0.000478927234400146	-0.886948	normal	--	--	Molecular Function: aspartic-type endopeptidase activity (GO:0004190);;	--	--	[O]	Posttranslational modification, protein turnover, chaperones	Xylanase inhibitor C-terminal	Chitinase CLP OS=Oryza sativa subsp. japonica OX=39947 GN=CLP PE=1 SV=1	O	Posttranslational modification, protein turnover, chaperones	basic 7S globulin-like [Aegilops tauschii subsp. tauschii]	molecular function: catalytic activity (GO:0003824);; biological process: metabolic process (GO:0008152)
TraesCS3D03G1033200	9.67165	8.16474	9.09885	2.84743	2.99739	3.35898	3.94509	4.93277	4.1937	0	0	0	0	0	0	0	0	0	2.78490455081368e-28	-1.4689	down	3.00207939604175e-13	-1.15254	down	4.69429932977286e-28	-13.5169	down	--	--	--	--	--	--	--	--	Biological Process: defense response (GO:0006952);; Molecular Function: ADP binding (GO:0043531);;	K15078|1.1e-61|tcc:18614561|K15078 structure-specific endonuclease subunit SLX1 [EC:3.6.1.-] | (RefSeq) putative disease resistance protein RGA3	--	[T]	Signal transduction mechanisms	NB-ARC domain	Putative disease resistance protein RGA1 OS=Solanum bulbocastanum OX=147425 GN=RGA1 PE=2 SV=2	T	Signal transduction mechanisms	putative disease resistance protein RGA1 isoform X1 [Aegilops tauschii subsp. tauschii]	biological process: response to stimulus (GO:0050896);; molecular function: binding (GO:0005488)
TraesCS3D03G1043100	0.981201	0.434807	0.525083	1.62696	0.828771	0.865735	1.53624	0.722334	1.17333	0.340397	0.221874	0.446687	2.32762	1.98145	5.03894	1.79463	2.35122	2.49109	--	--	--	--	--	--	--	--	--	1.13332856331984e-08	3.05766175121928	up	2.27488508835655e-10	2.70155235381891	up	--	--	Molecular Function: protein binding (GO:0005515);;	K13418|5.9e-30|sbi:8080895|K13418 somatic embryogenesis receptor kinase 1 [EC:2.7.10.1 2.7.11.1] | (RefSeq) LRR receptor kinase BAK1	--	--	--	Leucine rich repeat N-terminal domain	Somatic embryogenesis receptor kinase 2 OS=Arabidopsis thaliana OX=3702 GN=SERK2 PE=1 SV=1	--	--	somatic embryogenesis receptor kinase 1-like [Aegilops tauschii subsp. tauschii]	molecular function: binding (GO:0005488)
TraesCS3D03G1045000	6.55262	2.30274	2.58031	5.70415	3.31152	3.90076	7.60843	6.03606	6.39129	3.17302	1.17829	2.08541	6.5015	4.8718	10.1772	4.50347	5.19236	13.6339	0.545172206321244	0.280730987714781	normal	0.0646780691187482	0.714931193423364	normal	0.211826568858145	-0.816894	normal	0.00015079364870612	1.64185445491573	up	0.000638396847637166	1.88785033987351	up	--	--	Molecular Function: protein binding (GO:0005515);;	K13418|3.0e-32|sbi:8080895|K13418 somatic embryogenesis receptor kinase 1 [EC:2.7.10.1 2.7.11.1] | (RefSeq) LRR receptor kinase BAK1	--	--	--	Leucine Rich repeats (2 copies)	LRR receptor kinase SERK2 OS=Oryza sativa subsp. japonica OX=39947 GN=SERK2 PE=1 SV=1	--	--	somatic embryogenesis receptor kinase 2-like [Aegilops tauschii subsp. tauschii]	molecular function: binding (GO:0005488)
TraesCS3D03G1089500	0	0.030442	0.098866	0.324215	0.249197	0.297183	0.784235	0.710746	0.838959	0.156768	0.200719	0.278512	1.69601	1.22919	1.56886	1.38736	1.05249	1.29964	--	--	--	2.80425428654758e-08	3.86464739085566	up	--	--	--	3.26585654620858e-10	2.67941408624688	up	3.23201914892205e-09	2.55840919600501	up	[R]	General function prediction only	Biological Process: xylan biosynthetic process (GO:0045492);;	K18801|5.0e-56|sbi:8084801|K18801 glucuronoxylan 4-O-methyltransferase [EC:2.1.1.112] | (RefSeq) glucuronoxylan 4-O-methyltransferase 1	--	--	--	Polysaccharide biosynthesis	Probable methyltransferase At1g27930 OS=Arabidopsis thaliana OX=3702 GN=At1g27930 PE=1 SV=1	S	Function unknown	probable methyltransferase At1g27930 [Aegilops tauschii subsp. tauschii]	biological process: metabolic process (GO:0008152);; biological process: cellular process (GO:0009987)
TraesCS3D03G1144100	6.46567	8.83765	13.3205	1.23592	1.7812	1.78721	3.98213	2.59671	2.02599	5.56232	1.27543	2.14538	0	0	0	0.634587	0.738298	1.12498	2.43236715182247e-18	-2.5063	down	5.33923073574513e-09	-1.86018	down	0.0596253341692451	-1.69796	normal	1.21919811793104e-13	-10.0931	down	0.0033913369892401	-1.78794	down	--	--	Cellular Component: apoplast (GO:0048046);;	--	--	--	--	Dirigent-like protein	--	S	Function unknown	uncharacterized protein LOC109766064 isoform X1 [Aegilops tauschii subsp. tauschii]	cellular component: cellular anatomical entity (GO:0110165)
TraesCS3D03G1172200	58.8489	39.735	32.7364	3.87616	4.03192	10.3804	7.84652	5.89381	2.90374	10.8876	7.99531	5.49813	0.104239	0	0.03693	0.259087	0.995934	0.4679	6.93478288407897e-07	-2.7459	down	1.31307942034603e-22	-3.07964	down	3.35725851069027e-19	-2.43793	down	1.96473150791579e-17	-7.11769	down	7.41814855550376e-13	-3.6924	down	[S]	Function unknown	Cellular Component: extracellular space (GO:0005615);;	K13449|1.7e-93|ats:109766876|K13449 pathogenesis-related protein 1 | (RefSeq) LOC109766876; pathogenesis-related protein 1-like	MAPK signaling pathway - plant (ko04016);; Plant hormone signal transduction (ko04075);; Plant-pathogen interaction (ko04626)	[S]	Function unknown	Cysteine-rich secretory protein family	Pathogenesis-related protein 1A1 OS=Solanum lycopersicum OX=4081 PE=2 SV=1	S	Function unknown	pathogenesis-related protein 1-like [Aegilops tauschii subsp. tauschii]	cellular component: cellular anatomical entity (GO:0110165)
TraesCS3D03G1176900	19.4752	21.3559	20.2343	1.95373	3.45766	3.32632	5.60491	10.3438	6.46361	13.5029	13.0119	13.7299	0.360165	0.434956	0.289476	10.443	9.71676	7.42872	8.8503832192347e-38	-2.72993	down	2.98320323165512e-10	-1.55072	down	1.87932064391546e-06	-0.623142	normal	1.37440284025924e-111	-5.25131	down	0.0104399585629567	-0.494941	normal	--	--	Cellular Component: integral component of membrane (GO:0016021);; Molecular Function: metal ion transmembrane transporter activity (GO:0046873);;	K14709|2.4e-174|ats:109772229|K14709 solute carrier family 39 (zinc transporter), member 1/2/3 | (RefSeq) LOC109772229; zinc transporter 1-like	--	[P]	Inorganic ion transport and metabolism	ZIP Zinc transporter	Zinc transporter 1 OS=Oryza sativa subsp. japonica OX=39947 GN=ZIP1 PE=1 SV=1	P	Inorganic ion transport and metabolism	zinc transporter 1-like [Aegilops tauschii subsp. tauschii]	cellular component: cellular anatomical entity (GO:0110165);; molecular function: transporter activity (GO:0005215);; biological process: cellular process (GO:0009987);; biological process: localization (GO:0051179)
TraesCS3D03G1190100	21.4659	18.7204	11.3571	3.83784	5.15363	5.79028	4.22184	3.97259	3.75492	10.5592	7.80441	8.40538	3.32956	6.38873	4.82944	6.63188	9.99714	4.67393	4.35674069429275e-12	-1.71819	down	2.07684869896972e-21	-2.21769	down	0.000243023638397334	-0.959861	normal	0.000748272828211619	-0.965223	normal	0.467548041833216	-0.281644	normal	[CP]	Energy production and conversion;; Inorganic ion transport and metabolism	Molecular Function: magnesium ion binding (GO:0000287);; Molecular Function: inorganic diphosphatase activity (GO:0004427);; Cellular Component: cytoplasm (GO:0005737);; Biological Process: phosphate-containing compound metabolic process (GO:0006796);;	K01507|3.5e-126|ats:109771268|K01507 inorganic pyrophosphatase [EC:3.6.1.1] | (RefSeq) LOC109771268; soluble inorganic pyrophosphatase 4-like	Oxidative phosphorylation (ko00190)	[C]	Energy production and conversion	Inorganic pyrophosphatase	Soluble inorganic pyrophosphatase 4 OS=Arabidopsis thaliana OX=3702 GN=PPA4 PE=1 SV=1	C	Energy production and conversion	soluble inorganic pyrophosphatase 4-like [Aegilops tauschii subsp. tauschii]	molecular function: binding (GO:0005488);; molecular function: catalytic activity (GO:0003824);; cellular component: cellular anatomical entity (GO:0110165);; biological process: metabolic process (GO:0008152);; biological process: cellular process (GO:0009987)
TraesCS4A03G0066100	5.5049	6.47405	6.60879	2.00319	1.82825	1.3817	1.83479	0.974685	1.3477	1.40199	1.31435	0.977481	1.04377	0.381033	0.428388	0.547096	0.387964	0.935841	2.24441457170101e-16	-1.75844	down	6.76147748598989e-21	-2.29133	down	2.25902868692325e-27	-2.35327	down	0.0388003851956734	-1.08948	normal	0.0607132214122614	-0.922547	normal	[HC]	Coenzyme transport and metabolism;; Energy production and conversion	Molecular Function: FAD binding (GO:0071949);;	--	--	[CR]	Energy production and conversion;; General function prediction only	FAD binding domain	Monooxygenase 2 OS=Arabidopsis thaliana OX=3702 GN=MO2 PE=2 SV=1	C	Energy production and conversion	unnamed protein product [Triticum turgidum subsp. durum]	molecular function: binding (GO:0005488)
TraesCS4A03G0066200	11.2795	9.62677	10.7904	3.55242	3.72448	3.40795	3.03355	3.15186	2.70348	1.77995	2.53851	0.922007	0	0.786854	0.494397	0	0.280751	0	9.5427531841616e-22	-1.49031	down	4.81996040306921e-29	-1.9448	down	1.71261108968161e-18	-2.61514	down	0.0447478627734636	-2.09263	normal	0.0740495483720949	-4.16183	normal	[HC]	Coenzyme transport and metabolism;; Energy production and conversion	Molecular Function: FAD binding (GO:0071949);;	--	--	[CR]	Energy production and conversion;; General function prediction only	FAD binding domain	Monooxygenase 2 OS=Arabidopsis thaliana OX=3702 GN=MO2 PE=2 SV=1	C	Energy production and conversion	unnamed protein product [Triticum turgidum subsp. durum]	molecular function: binding (GO:0005488)
TraesCS4A03G0112900	6.5134	7.86264	7.662	3.29145	3.55471	3.60901	2.48836	3.2484	2.74301	4.24883	4.92085	5.84807	3.64957	4.00063	3.4749	3.13008	2.90286	3.33865	6.96007063544127e-09	-1.00478	down	6.18051697528617e-14	-1.49285	down	0.0085342720454568	-0.5757	normal	0.0099004345476692	-0.523517	normal	0.00200723420594226	-0.632817	normal	--	--	Biological Process: signal transduction (GO:0007165);;	--	--	--	--	Ethylene-responsive binding factor-associated repression	Ninja-family protein MODD OS=Oryza sativa subsp. japonica OX=39947 GN=MODD PE=1 SV=1	S	Function unknown	unnamed protein product [Triticum turgidum subsp. durum]	biological process: cellular process (GO:0009987);; biological process: biological regulation (GO:0065007)
TraesCS4A03G0247900	2.28219	2.76571	4.06176	3.78543	2.26111	2.92324	4.53325	7.59435	5.48193	1.29797	0.954553	0.745445	3.20428	2.65023	3.38778	5.69736	6.85988	3.72898	0.916586231983498	0.0529279461688708	normal	0.0253172520686541	0.838226775232438	normal	0.000550755100428814	-1.61065	down	0.000284468481077018	1.5189447352424	up	2.66522849547902e-09	2.47043872489834	up	--	--	Molecular Function: DNA-binding transcription factor activity (GO:0003700);;	--	--	--	--	bZIP transcription factor	--	K	Transcription	Ocs element-binding factor 1 [Triticum urartu]	molecular function: transcription regulator activity (GO:0140110)
TraesCS4A03G0250300	0.260119	0.126995	0.278957	1.27658	0.962464	2.18741	0.685038	0.990778	0.884585	0.191684	0.236272	0.342707	3.23977	3.07043	1.83856	2.56807	1.03527	2.40155	--	--	--	--	--	--	--	--	--	3.23660371781749e-12	3.25255526697436	up	2.28549109411512e-07	2.95524834304449	up	--	--	--	--	--	--	--	--	--	--	--	hypothetical protein TRIUR3_17241 [Triticum urartu]	--
TraesCS4A03G0251700	4.39942	5.18146	4.73264	2.45043	2.24684	1.71393	2.15082	2.30859	2.15835	4.73247	4.73796	4.8987	2.75883	2.85298	2.20388	3.22339	2.61374	3.35584	4.13482671016876e-10	-1.0686	down	1.99894160703678e-14	-1.19757	down	0.978714968526125	0.00917029336603354	normal	9.539794135991e-11	-0.963571	normal	8.85277259264243e-06	-0.628493	normal	[T]	Signal transduction mechanisms	Molecular Function: phosphorelay sensor kinase activity (GO:0000155);; Biological Process: regulation of transcription, DNA-templated (GO:0006355);; Biological Process: detection of visible light (GO:0009584);; Biological Process: red, far-red light phototransduction (GO:0009585);; Molecular Function: photoreceptor activity (GO:0009881);; Biological Process: protein-tetrapyrrole linkage (GO:00170…	K12121|0.0e+00|ats:109770216|K12121 phytochrome B | (RefSeq) LOC109770216; phytochrome B isoform X1	Circadian rhythm - plant (ko04712)	--	--	Phytochrome region	Phytochrome B OS=Oryza sativa subsp. japonica OX=39947 GN=PHYB PE=2 SV=1	K	Transcription	unnamed protein product [Triticum turgidum subsp. durum]	molecular function: catalytic activity (GO:0003824);; molecular function: small molecule sensor activity (GO:0140299);; biological process: metabolic process (GO:0008152);; biological process: cellular process (GO:0009987);; biological process: biological regulation (GO:0065007);; biological process: response to stimulus (GO:0050896);; biological process: signaling (GO:0023052);; molecular functi…
TraesCS4A03G0289200	3.28586	2.4397	2.23267	4.70532	4.56444	4.72325	3.25372	4.03235	3.60927	2.27138	2.13057	2.03792	5.89943	3.90724	4.61203	5.24704	5.26118	3.8128	3.05898888625021e-07	0.897005587848581	normal	0.139786275071977	0.347636285338157	normal	0.248398714442182	-0.317696	normal	1.37052025591213e-07	1.06960761474337	up	1.6340847233938e-09	1.2008480330496	up	--	--	Biological Process: regulation of defense response to fungus (GO:1900150);;	K10277|1.6e-22|zma:111590857|K10277 lysine-specific demethylase 8 [EC:1.14.11.27] | (RefSeq) uncharacterized protein LOC111590857	--	--	--	Probable zinc-ribbon domain	Protein ENHANCED DISEASE RESISTANCE 4 OS=Arabidopsis thaliana OX=3702 GN=EDR4 PE=1 SV=1	S	Function unknown	unnamed protein product [Triticum turgidum subsp. durum]	biological process: biological regulation (GO:0065007)
TraesCS4A03G0513000	2.42079	2.22283	2.46903	3.89555	4.20778	3.53375	5.61417	4.7827	3.12337	2.34341	1.91017	2.12682	6.20718	4.77644	7.65998	5.39062	5.16254	4.14704	0.00194969784387805	0.779839005087788	normal	0.0130173465122507	0.806293560273847	normal	0.763113607128441	-0.172131	normal	3.02099517590034e-07	1.44668821457007	up	1.4142988882664e-06	1.24655473358253	up	--	--	--	--	--	--	--	--	--	--	--	hypothetical protein TRIUR3_11421 [Triticum urartu]	--
TraesCS4A03G0641500	1.09858	0.478298	0.571376	1.15694	1.07391	1.64013	0.795838	1.45314	1.26149	0.799343	0.90772	0.600331	2.06551	2.18719	1.79439	1.89266	1.7332	1.73293	0.0103550417777095	0.940317356167771	normal	0.15735416077992	0.611578766227564	normal	0.922423620002278	0.0933294208377295	normal	7.62594247106659e-07	1.2974991786267	up	7.08703347983903e-07	1.26211565208997	up	--	--	Molecular Function: ubiquitin-protein transferase activity (GO:0004842);; Molecular Function: metal ion binding (GO:0046872);;	K11968|0.0e+00|ats:109744332|K11968 ariadne-1 [EC:2.3.2.31] | (RefSeq) LOC109744332; probable E3 ubiquitin-protein ligase ARI3	--	[O]	Posttranslational modification, protein turnover, chaperones	IBR domain, a half RING-finger domain	Probable E3 ubiquitin-protein ligase ARI1 OS=Arabidopsis thaliana OX=3702 GN=ARI1 PE=2 SV=1	O	Posttranslational modification, protein turnover, chaperones	probable E3 ubiquitin-protein ligase ARI3 [Aegilops tauschii subsp. tauschii]	molecular function: catalytic activity (GO:0003824);; molecular function: binding (GO:0005488)
TraesCS4A03G0665200	4.67565	5.66941	4.17558	1.38625	0.623997	1.24733	0.893016	1.35275	1.3428	2.1767749999999997	3.0133170000000002	2.7879709999999998	1.24184	0.716967	0.668572	0.867024	1.00304	0.984954	5.30075663568757e-14	-2.11487	down	2.24135539497219e-20	-2.19164	down	0.000103758941853623	-0.894595	normal	5.03904395892449e-08	-1.70636	down	1.28502945068745e-09	-1.49547	down	[E]	Amino acid transport and metabolism	Molecular Function: serine-type carboxypeptidase activity (GO:0004185);;	K16296|1.0e-236|ats:109777442|K16296 serine carboxypeptidase-like clade I [EC:3.4.16.-] | (RefSeq) LOC109777442; serine carboxypeptidase-like 13	--	[OE]	Posttranslational modification, protein turnover, chaperones;; Amino acid transport and metabolism	Serine carboxypeptidase	Serine carboxypeptidase-like 18 OS=Arabidopsis thaliana OX=3702 GN=SCPL18 PE=2 SV=2	--	--	unnamed protein product [Triticum turgidum subsp. durum]	molecular function: catalytic activity (GO:0003824);; biological process: metabolic process (GO:0008152)
TraesCS4A03G0782000	4.96477	2.59734	3.14603	4.95852	5.07477	3.42152	8.68215	5.41825	7.28916	2.75765	2.41066	1.75703	7.31815	6.18976	8.50633	5.96438	4.14603	6.82714	0.14530404384624	0.416915330010041	normal	0.000827611099431654	0.887224632479319	normal	0.0751082503060292	-0.635359	normal	5.02245661674129e-12	1.57802601023171	up	2.86707057394183e-06	1.33889034070694	up	[P]	Inorganic ion transport and metabolism	Molecular Function: N,N-dimethylaniline monooxygenase activity (GO:0004499);; Molecular Function: flavin adenine dinucleotide binding (GO:0050660);; Molecular Function: NADP binding (GO:0050661);;	K11816|5.4e-226|ats:109776896|K11816 indole-3-pyruvate monooxygenase [EC:1.14.13.168] | (RefSeq) LOC109776896; probable indole-3-pyruvate monooxygenase YUCCA9	Tryptophan metabolism (ko00380)	[Q]	Secondary metabolites biosynthesis, transport and catabolism	Pyridine nucleotide-disulphide oxidoreductase	Probable indole-3-pyruvate monooxygenase YUCCA9 OS=Arabidopsis thaliana OX=3702 GN=YUC9 PE=2 SV=1	Q	Secondary metabolites biosynthesis, transport and catabolism	unnamed protein product [Triticum turgidum subsp. durum]	molecular function: catalytic activity (GO:0003824);; biological process: metabolic process (GO:0008152);; molecular function: binding (GO:0005488)
TraesCS4A03G0905900	7.17713	2.47795	3.17019	1.08666	0.833763	1.78928	1.02021	2.04024	1.4011	1.30281	1.76665	6.24864	0.668628	0.166477	0.340919	0.777649	0.666595	0.43777	0.000114557363358196	-1.67548	down	0.000212933328261728	-1.59726	down	0.812938417059828	-0.449839	normal	4.19404566935049e-05	-3.05178	down	0.00188660745500251	-2.24232	down	--	--	Biological Process: response to nitrate (GO:0010167);; Biological Process: nitrate transport (GO:0015706);; Cellular Component: integral component of membrane (GO:0016021);;	--	--	--	--	High-affinity nitrate transporter accessory	High-affinity nitrate transporter-activating protein 2.1 OS=Oryza sativa subsp. japonica OX=39947 GN=NAR2.1 PE=1 SV=1	S	Function unknown	high-affinity nitrate transporter-activating protein 2.1-like [Aegilops tauschii subsp. tauschii]	biological process: response to stimulus (GO:0050896);; biological process: localization (GO:0051179);; cellular component: cellular anatomical entity (GO:0110165)
TraesCS4A03G0907900	0.10059	0	0.032742	0.681896	0.761453	1.07531	0.369968	0.426909	0.310943	0	0.070777	0.038531	2.98845	1.44607	2.27671	2.75189	1.38908	1.41987	2.74550260713744e-11	4.33931129679082	up	--	--	--	--	--	--	2.03226809592716e-19	5.77526755816181	up	9.99207160979742e-16	5.65516876973738	up	[G]	Carbohydrate transport and metabolism	Molecular Function: hydrolase activity, hydrolyzing O-glycosyl compounds (GO:0004553);; Biological Process: carbohydrate metabolic process (GO:0005975);;	K19355|3.6e-250|ats:109751745|K19355 mannan endo-1,4-beta-mannosidase [EC:3.2.1.78] | (RefSeq) LOC109751745; mannan endo-1,4-beta-mannosidase 3-like	Fructose and mannose metabolism (ko00051)	--	--	Cellulase (glycosyl hydrolase family 5)	Mannan endo-1,4-beta-mannosidase 4 OS=Oryza sativa subsp. japonica OX=39947 GN=MAN4 PE=2 SV=2	G	Carbohydrate transport and metabolism	mannan endo-1,4-beta-mannosidase 3-like [Aegilops tauschii subsp. tauschii]	molecular function: catalytic activity (GO:0003824);; biological process: metabolic process (GO:0008152)
TraesCS4A03G0985500	5.27875	3.79152	4.4358	1.59074	1.16989	2.03897	2.08148	2.57921	2.3927	3.36202	4.21911	2.65337	0.615025	0.532055	0.730813	1.50361	3.10233	2.38492	3.61933787592266e-09	-1.39888	down	1.72504238814508e-07	-1.0409	down	0.153739413557536	-0.414173	normal	2.88435210729355e-20	-2.51932	down	0.175358802932587	-0.500918	normal	--	--	Molecular Function: DNA-binding transcription factor activity (GO:0003700);; Cellular Component: nucleus (GO:0005634);; Molecular Function: sequence-specific DNA binding (GO:0043565);;	K18834|6.7e-20|cqi:110691854|K18834 WRKY transcription factor 1 | (RefSeq) probable WRKY transcription factor 58	Plant-pathogen interaction (ko04626)	--	--	WRKY DNA -binding domain	WRKY transcription factor 72B OS=Solanum lycopersicum OX=4081 GN=WRKY72B PE=2 SV=1	K	Transcription	unnamed protein product [Triticum turgidum subsp. durum]	molecular function: transcription regulator activity (GO:0140110);; cellular component: intracellular (GO:0005622);; cellular component: cellular anatomical entity (GO:0110165);; molecular function: binding (GO:0005488)
TraesCS4A03G1048000	0	0	0	0.722677	0.539593	0.653683	0.838805	0.861582	1.13474	0.088085	0	0	6.54739	6.12319	7.74046	4.53017	2.44969	3.7818	--	--	--	--	--	--	--	--	--	3.71693437219265e-23	7.7794024110793	up	1.41582045116006e-15	6.99664952204206	up	--	--	Cellular Component: nucleosome (GO:0000786);; Molecular Function: DNA binding (GO:0003677);; Cellular Component: nucleus (GO:0005634);; Biological Process: nucleosome assembly (GO:0006334);; Cellular Component: host cell nucleus (GO:0042025);;	K11275|2.3e-52|ats:109744299|K11275 histone H1/5 | (RefSeq) LOC109744299; histone H1-like isoform X1	--	--	--	linker histone H1 and H5 family	Histone H1 OS=Solanum pennellii OX=28526 PE=2 SV=1	B	Chromatin structure and dynamics	unnamed protein product [Triticum turgidum subsp. durum]	cellular component: protein-containing complex (GO:0032991);; molecular function: binding (GO:0005488);; cellular component: intracellular (GO:0005622);; cellular component: cellular anatomical entity (GO:0110165);; biological process: cellular process (GO:0009987)
TraesCS4A03G1056700	0.115047	0.700308	0.107582	2.19352	3.22223	1.80323	5.67991	3.52611	3.67285	3.72901	4.35978	3.71577	15.1607	9.04603	17.9284	29.9772	23.9589	23.9618	--	--	--	--	--	--	--	--	--	3.61570166840121e-06	1.74401771164346	up	6.84689954682011e-27	2.76763047724965	up	--	--	--	--	--	--	--	--	--	--	--	unnamed protein product [Triticum turgidum subsp. durum]	--
TraesCS4A03G1072800	0	0.020856	0.084586	0.35453	0.066517	0.221494	0.113835	0.58083	0.188126	0.048369	0.070121	0.145782	3.1572	1.96968	2.33733	2.31119	2.59645	1.89768	--	--	--	--	--	--	--	--	--	3.55227989525052e-30	4.65807628707422	up	5.64185185205595e-32	4.66368	up	--	--	Molecular Function: protein kinase activity (GO:0004672);; Molecular Function: ATP binding (GO:0005524);;	K13415|7.8e-31|bdi:100827955|K13415 protein brassinosteroid insensitive 1 [EC:2.7.10.1 2.7.11.1] | (RefSeq) brassinosteroid LRR receptor kinase BRI1	Plant hormone signal transduction (ko04075)	--	--	Leucine rich repeat	Probable LRR receptor-like serine/threonine-protein kinase At3g47570 OS=Arabidopsis thaliana OX=3702 GN=At3g47570 PE=2 SV=1	T	Signal transduction mechanisms	unnamed protein product [Triticum turgidum subsp. durum]	molecular function: catalytic activity (GO:0003824);; biological process: metabolic process (GO:0008152);; biological process: cellular process (GO:0009987);; molecular function: binding (GO:0005488)
TraesCS4A03G1133400	6.36758	6.42924	5.47249	2.84288	2.36686	2.62963	2.76696	1.72834	1.48395	5.69162	6.19497	6.73032	3.83981	3.90334	4.613	3.8467	3.18117	3.47228	2.06211990636215e-10	-1.13751	down	4.61868672237341e-12	-1.73388	down	0.98369965544055	0.00870545637934143	normal	7.09057912433076e-05	-0.681877	normal	1.08837422496963e-05	-0.776949	normal	--	--	Molecular Function: DNA binding (GO:0003677);; Cellular Component: nucleus (GO:0005634);; Biological Process: response to gibberellin (GO:0009739);; Biological Process: response to salicylic acid (GO:0009751);;	K08869|5.5e-33|cre:CHLREDRAFT_165812|K08869 aarF domain-containing kinase | (RefSeq) predicted protein	--	[O]	Posttranslational modification, protein turnover, chaperones	Myb-like DNA-binding domain	Transcription factor MYBS1 OS=Oryza sativa subsp. indica OX=39946 GN=MYBS1 PE=3 SV=1	K	Transcription	MYB-related protein [Triticum aestivum]	molecular function: binding (GO:0005488);; cellular component: intracellular (GO:0005622);; cellular component: cellular anatomical entity (GO:0110165);; biological process: response to stimulus (GO:0050896)
TraesCS4A03G1198600	6.55965	5.75097	5.80117	1.10465	1.13414	1.38974	1.17833	1.94518	1.81405	2.51511	2.52491	1.86707	0.489394	0.432936	1.0571	0	0	1.19575	1.66281308283342e-47	-2.23723	down	1.18178625481068e-22	-1.98032	down	5.53661110450977e-20	-1.40921	down	1.46163693864635e-07	-1.88975	down	0.494244660279064	-2.50017	normal	[R]	General function prediction only	Molecular Function: ADP binding (GO:0043531);;	K12818|6.8e-71|mtr:MTR_0267s0070|K12818 ATP-dependent RNA helicase DHX8/PRP22 [EC:3.6.4.13] | (RefSeq) NB-ARC domain disease resistance protein, putative	Spliceosome (ko03040)	[T]	Signal transduction mechanisms	NB-ARC domain	Putative disease resistance RPP13-like protein 1 OS=Arabidopsis thaliana OX=3702 GN=RPPL1 PE=3 SV=1	T	Signal transduction mechanisms	unnamed protein product [Triticum turgidum subsp. durum]	molecular function: binding (GO:0005488)
TraesCS4A03G1206900	5.94441	5.89417	5.00449	1.16408	0.954534	0.996766	1.10448	1.44714	1.14723	0.306006	0.431371	0.282346	0.12778	0.12217	0.037948	0.043198	0.099406	0.359514	4.37800476998612e-31	-2.34559	down	9.42244756378282e-27	-2.2878	down	6.60025498078419e-60	-4.04581	down	--	--	--	--	--	--	--	--	--	--	--	--	--	--	--	--	--	hypothetical protein D1007_42413 [Hordeum vulgare]	--
TraesCS4A03G1242500	14.6013	11.4025	11.8205	5.12574	4.72055	5.96237	4.28436	5.40702	4.71327	2.30095	2.5548	2.93642	0.881466	0.187749	0.501248	0.423096	0.525152	0	1.3641153787721e-12	-1.17216	down	1.3341619733079e-17	-1.49773	down	6.35855442018259e-44	-2.28996	down	1.07239772316353e-06	-2.40123	down	0.00276561397452863	-2.96124	down	--	--	--	--	--	--	--	--	F-box protein At4g00755 OS=Arabidopsis thaliana OX=3702 GN=At4g00755 PE=2 SV=1	S	Function unknown	unnamed protein product [Triticum turgidum subsp. durum]	--
TraesCS4B03G0010500	30.4742	40.4277	39.1939	2.10368	2.05285	2.54106	18.6442	18.7173	18.3125	22.2189	18.8635	21.598	1.17353	1.79089	0	14.137	15.8172	10.9658	5.81042501957106e-98	-3.96165	down	2.37119020172172e-10	-1.10711	down	2.23159191506098e-06	-0.837812	normal	0.0129490876884119	-4.4801	normal	0.00347009025420457	-0.566915	normal	[Q]	Secondary metabolites biosynthesis, transport and catabolism	Molecular Function: oxidoreductase activity (GO:0016491);; Molecular Function: metal ion binding (GO:0046872);;	K13229|9.0e-87|sbi:8070754|K13229 2,4-dihydroxy-1,4-benzoxazin-3-one-glucoside dioxygenase [EC:1.14.11.59] | (RefSeq) DIBOA-glucoside dioxygenase BX6	Benzoxazinoid biosynthesis (ko00402)	[QR]	Secondary metabolites biosynthesis, transport and catabolism;; General function prediction only	2OG-Fe(II) oxygenase superfamily	1-aminocyclopropane-1-carboxylate oxidase homolog 1 OS=Arabidopsis thaliana OX=3702 GN=At1g06620 PE=2 SV=1	Q	Secondary metabolites biosynthesis, transport and catabolism	unnamed protein product [Triticum turgidum subsp. durum]	molecular function: catalytic activity (GO:0003824);; molecular function: binding (GO:0005488)
TraesCS4B03G0012100	7.84287	7.93584	7.89004	1.06294	1.03289	1.24304	2.21922	2.80785	2.92324	4.31073	3.79555	4.02033	0.642961	0.512299	0	2.75228	3.33808	1.84706	1.36356850309069e-79	-2.74544	down	2.36703401982082e-27	-1.68913	down	2.52742096097547e-17	-0.984803	normal	0.0684321927354967	-3.46944	normal	0.03352820638166	-0.562163	normal	--	--	Molecular Function: ADP binding (GO:0043531);;	K15078|8.8e-64|tcc:18614561|K15078 structure-specific endonuclease subunit SLX1 [EC:3.6.1.-] | (RefSeq) putative disease resistance protein RGA3	--	[T]	Signal transduction mechanisms	NB-ARC domain	Putative disease resistance protein RGA1 OS=Solanum bulbocastanum OX=147425 GN=RGA1 PE=2 SV=2	T	Signal transduction mechanisms	putative disease resistance protein At3g14460 [Aegilops tauschii subsp. tauschii]	molecular function: binding (GO:0005488)
TraesCS4B03G0031400	0.077098	0.131347	0.038552	0.828139	0.8167	1.09408	0.764707	1.21067	0.901669	0.115477	0.080519	0.059697	2.53452	2.35283	4.52318	0.941671	0.438155	2.25908	5.46541525151743e-14	3.49018880435927	up	4.00081815200398e-12	3.36843433159341	up	--	--	--	1.20018427995772e-30	5.06037763664326	up	6.11494250335719e-08	3.82764099121419	up	--	--	Cellular Component: integral component of membrane (GO:0016021);; Biological Process: transmembrane transport (GO:0055085);;	K13754|3.4e-274|ats:109767205|K13754 solute carrier family 24 (sodium/potassium/calcium exchanger), member 6 | (RefSeq) LOC109767205; cation/calcium exchanger 1-like	--	[P]	Inorganic ion transport and metabolism	Sodium/calcium exchanger protein	Cation/calcium exchanger 1 OS=Arabidopsis thaliana OX=3702 GN=CCX1 PE=2 SV=1	P	Inorganic ion transport and metabolism	cation/calcium exchanger 1-like [Aegilops tauschii subsp. tauschii]	cellular component: cellular anatomical entity (GO:0110165);; biological process: cellular process (GO:0009987);; biological process: localization (GO:0051179)
TraesCS4B03G0046500	0	0	0	0.66677	0.592727	0.888651	0.599624	0.575905	0.613323	0.285172	0.159024	0.395137	1.84573	1.57658	1.00454	2.7503	1.72372	4.92286	2.74705536759893e-10	8.24670359082112	up	5.08417607849294e-09	7.79991752650331	up	--	--	--	1.23412004155023e-06	2.26907935942273	up	6.73325153621556e-12	3.48835788088211	up	[R]	General function prediction only	Cellular Component: integral component of membrane (GO:0016021);;	K16302|1.5e-227|ats:109782384|K16302 metal transporter CNNM | (RefSeq) LOC109782384; DUF21 domain-containing protein At2g14520-like	--	[S]	Function unknown	Cyclin M transmembrane N-terminal domain	DUF21 domain-containing protein At2g14520 OS=Arabidopsis thaliana OX=3702 GN=CBSDUF3 PE=2 SV=2	S	Function unknown	unnamed protein product [Triticum turgidum subsp. durum]	cellular component: cellular anatomical entity (GO:0110165)
TraesCS4B03G0079800	0	0	0.037295	0.568166	0.728182	0.342992	7.37656	1.2596	3.10887	0.313721	0.129257	0.103863	2.90849	8.86406	11.821	27.9551	22.9788	17.1675	--	--	--	--	--	--	--	--	--	1.00096712062167e-15	5.19126733659784	up	2.01289405239438e-53	6.86373118526757	up	--	--	Biological Process: defense response to fungus (GO:0050832);;	--	--	--	--	Plant antimicrobial peptide	--	S	Function unknown	unnamed protein product [Triticum turgidum subsp. durum]	biological process: interspecies interaction between organisms (GO:0044419);; biological process: response to stimulus (GO:0050896)
TraesCS4B03G0104300	1.78488	0.95101	1.40217	2.08517	1.89165	1.98267	1.88301	2.10568	2.12034	0.746666	0.450909	0.441372	2.22106	2.30911	2.43134	1.0324	1.33841	2.74072	0.0170076167844115	0.61450556922068	normal	0.106046121192007	0.457998491196045	normal	0.00018741772863242	-1.3409	down	6.51168537637059e-13	1.99289051123315	up	0.000408679269290271	1.67870541588173	up	[O]	Posttranslational modification, protein turnover, chaperones	Molecular Function: protein serine/threonine kinase activity (GO:0004674);; Molecular Function: ATP binding (GO:0005524);; Cellular Component: integral component of membrane (GO:0016021);; Biological Process: recognition of pollen (GO:0048544);;	K01180|4.2e-55|cmax:111487562|K01180 endo-1,3(4)-beta-glucanase [EC:3.2.1.6] | (RefSeq) uncharacterized protein LOC111487562	--	--	--	Protein kinase domain	G-type lectin S-receptor-like serine/threonine-protein kinase At2g19130 OS=Arabidopsis thaliana OX=3702 GN=At2g19130 PE=2 SV=1	T	Signal transduction mechanisms	unnamed protein product [Triticum turgidum subsp. durum]	molecular function: catalytic activity (GO:0003824);; biological process: metabolic process (GO:0008152);; biological process: cellular process (GO:0009987);; molecular function: binding (GO:0005488);; cellular component: cellular anatomical entity (GO:0110165);; biological process: reproduction (GO:0000003);; biological process: reproductive process (GO:0022414)
TraesCS4B03G0161400	0.026321	0	0	0.214647	0.221688	0.218198	0.073918	0.018139	0.020266	0.468946	0.339406	0.854401	9.68141	7.36422	3.26079	3.70056	2.51628	1.27782	--	--	--	--	--	--	--	--	--	1.06065543968766e-14	3.49914463121162	up	3.92404276468886e-05	2.20991428797663	up	--	--	Biological Process: reproduction (GO:0000003);; Molecular Function: nucleotide binding (GO:0000166);; Biological Process: mitotic cell cycle (GO:0000278);; Biological Process: mitotic cytokinesis (GO:0000281);; Biological Process: cytokinesis (GO:0000910);; Molecular Function: molecular_function (GO:0003674);; Molecular Function: catalytic activity (GO:0003824);; Molecular Function: protein kinas…	K14963|3.3e-20|pvu:PHAVU_009G108900g|K14963 COMPASS component SWD3 | (RefSeq) hypothetical protein	--	[R]	General function prediction only	WD domain, G-beta repeat	Protein JINGUBANG OS=Arabidopsis thaliana OX=3702 GN=JGB PE=1 SV=1	S	Function unknown	protein JINGUBANG-like [Aegilops tauschii subsp. tauschii]	biological process: reproduction (GO:0000003);; molecular function: binding (GO:0005488);; biological process: cellular process (GO:0009987);; molecular function: catalytic activity (GO:0003824);; biological process: metabolic process (GO:0008152);; cellular component: intracellular (GO:0005622);; cellular component: cellular anatomical entity (GO:0110165);; biological process: reproductive proce…
TraesCS4B03G0292400	0	0.007412	0	0	0	0	0	0	0	0.57513	0.371108	0.426267	1.1162	1.61994	1.55481	0.999866	1.03961	1.29816	--	--	--	--	--	--	--	--	--	0.000715261859426702	1.5347052297754	up	0.00376014237271502	1.30934340535693	up	--	--	--	K07178|6.5e-19|ats:109775050|K07178 RIO kinase 1 [EC:2.7.11.1] | (RefSeq) LOC109775050; serine/threonine-protein kinase RIO1-like	Ribosome biogenesis in eukaryotes (ko03008)	--	--	Myb/SANT-like DNA-binding domain	--	S	Function unknown	unnamed protein product [Triticum turgidum subsp. durum]	--
TraesCS4B03G0504600	0.923825	0.932882	1.21263	1.94048	1.95089	1.75129	1.53097	1.2396	1.81054	0.972634	0.782465	0.542261	3.33276	2.17922	3.94932	1.41942	1.3012	2.40365	0.000309846597745046	0.938523380164744	normal	0.17664197902756	0.441338535360415	normal	0.414262496512501	-0.448461	normal	1.95435266696194e-08	1.94463476753022	up	0.00411264489600568	1.20022528214618	up	--	--	Molecular Function: DNA binding (GO:0003677);;	K09422|1.7e-174|ats:109783993|K09422 transcription factor MYB, plant | (RefSeq) LOC109783993; transcription factor MYB86-like	--	[K]	Transcription	Myb-like DNA-binding domain	Transcription factor MYB2 OS=Oryza sativa subsp. japonica OX=39947 GN=MYB2 PE=2 SV=1	K	Transcription	transcription factor MYB86-like [Aegilops tauschii subsp. tauschii]	molecular function: binding (GO:0005488)
TraesCS4B03G0521300	0.290636	0.973322	1.03194	0.555492	0.628959	0.666957	1.32827	2.35534	1.93441	0.077346	0.439168	0.055929	1.44048	1.63323	1.5805	2.10905	1.67657	1.55488	--	--	--	0.0432054761869382	1.12329636145084	normal	--	--	--	0.000277581036514219	2.91674980224652	up	5.21437959928094e-05	3.25473689163494	up	--	--	Molecular Function: DNA-binding transcription factor activity (GO:0003700);;	--	--	--	--	bZIP transcription factor	--	K	Transcription	ocs element-binding factor 1-like [Aegilops tauschii subsp. tauschii]	molecular function: transcription regulator activity (GO:0140110)
TraesCS4B03G0713800	5.33652	5.68716	4.62652	2.01719	2.09848	2.6718	3.38092	2.87129	1.92975	6.41426	4.50814	6.7491	7.46419	7.28913	0.743464	4.52166	4.34698	2.95935	4.18754784985018e-05	-1.11999	down	0.000658328831125922	-1.05645	down	0.777644109895454	0.152175575223403	normal	0.748042706740907	-0.278611	normal	0.139534507628352	-0.528328	normal	--	--	Cellular Component: endoplasmic reticulum membrane (GO:0005789);; Biological Process: fatty acid biosynthetic process (GO:0006633);; Cellular Component: integral component of membrane (GO:0016021);; Molecular Function: very-long-chain 3-hydroxyacyl-CoA dehydratase activity (GO:0102158);; Molecular Function: 3-hydroxy-arachidoyl-CoA dehydratase activity (GO:0102343);; Molecular Function: 3-hydroxy…	K10703|9.9e-104|ats:109766983|K10703 very-long-chain (3R)-3-hydroxyacyl-CoA dehydratase [EC:4.2.1.134] | (RefSeq) LOC109766983; very-long-chain (3R)-3-hydroxyacyl-CoA dehydratase PASTICCINO 2A isoform X1	Fatty acid elongation (ko00062);; Biosynthesis of unsaturated fatty acids (ko01040);; Fatty acid metabolism (ko01212)	[R]	General function prediction only	Protein tyrosine phosphatase-like protein, PTPLA	Very-long-chain (3R)-3-hydroxyacyl-CoA dehydratase PASTICCINO 2A OS=Oryza sativa subsp. japonica OX=39947 GN=PAS2A PE=2 SV=2	I	Lipid transport and metabolism	unnamed protein product [Triticum turgidum subsp. durum]	cellular component: cellular anatomical entity (GO:0110165);; biological process: metabolic process (GO:0008152);; biological process: cellular process (GO:0009987);; molecular function: catalytic activity (GO:0003824)
TraesCS4B03G0799600	2.4988	2.91155	2.92529	4.88153	4.52234	4.90624	4.01114	5.11714	4.70735	1.88396	2.60486	2.61619	6.17446	5.60814	4.98079	6.98872	6.32816	5.83959	1.44100334366314e-06	0.847944253187213	normal	0.00417993989841056	0.609827114097566	normal	0.479809847536688	-0.256803	normal	1.55894799971649e-08	1.14728578569567	up	1.45929324887671e-13	1.48057393756329	up	--	--	--	--	--	[S]	Function unknown	N-terminal cysteine-rich region of Transmembrane protein 135	--	S	Function unknown	uncharacterized protein LOC109765313 isoform X1 [Aegilops tauschii subsp. tauschii]	--
TraesCS4B03G1019600	21.3139	12.6874	13.6813	28.6625	26.7088	21.8402	23.6497	27.0389	35.9104	8.52917	8.44207	6.87725	17.9998	13.9185	25.8337	25.6845	37.1584	29.3243	7.65094873681211e-05	0.782056783422303	normal	0.000819302139611248	0.750066806355796	normal	1.04329332828011e-06	-1.00839	down	4.10955477210611e-07	1.18529354529951	up	8.43842594344936e-32	1.99724377032923	up	--	--	Molecular Function: molybdate ion transmembrane transporter activity (GO:0015098);; Cellular Component: integral component of membrane (GO:0016021);;	K24175|1.9e-256|ats:109738817|K24175 MFS transporter, MFS domain-containing protein family, molybdate-anion transporter | (RefSeq) LOC109738817; molybdate-anion transporter-like	--	[G]	Carbohydrate transport and metabolism	Sugar-tranasporters, 12 TM	--	G	Carbohydrate transport and metabolism	molybdate-anion transporter-like [Aegilops tauschii subsp. tauschii]	molecular function: transporter activity (GO:0005215);; biological process: cellular process (GO:0009987);; biological process: localization (GO:0051179);; cellular component: cellular anatomical entity (GO:0110165)
TraesCS4D03G0150400	2.37792	2.10174	1.91286	3.88293	3.4928	4.32807	2.55414	2.84615	2.67565	1.80844	2.02383	1.80299	4.97842	4.50766	4.32529	3.92413	4.0458	3.16993	1.84958496651859e-07	0.953990912454737	normal	0.338567509298392	0.224205856286891	normal	0.536444251069523	-0.199496	normal	3.67838915641822e-14	1.20187090706009	up	3.88381745565314e-08	1.03208351169508	up	[L]	Replication, recombination and repair	Molecular Function: damaged DNA binding (GO:0003684);; Molecular Function: DNA-directed DNA polymerase activity (GO:0003887);; Molecular Function: calcium transmembrane transporter activity, phosphorylative mechanism (GO:0005388);; Molecular Function: ATP binding (GO:0005524);; Biological Process: DNA repair (GO:0006281);; Cellular Component: integral component of membrane (GO:0016021);;	K03511|0.0e+00|bdi:100839865|K03511 DNA polymerase kappa [EC:2.7.7.7] | (RefSeq) DNA polymerase kappa	--	[L]	Replication, recombination and repair	impB/mucB/samB family	DNA polymerase kappa OS=Arabidopsis thaliana OX=3702 GN=POLK PE=1 SV=1	P	Inorganic ion transport and metabolism	calcium-transporting ATPase 2, plasma membrane-type-like isoform X3 [Aegilops tauschii subsp. tauschii]	molecular function: binding (GO:0005488);; molecular function: catalytic activity (GO:0003824);; biological process: metabolic process (GO:0008152);; biological process: cellular process (GO:0009987);; molecular function: transporter activity (GO:0005215);; biological process: localization (GO:0051179);; biological process: response to stimulus (GO:0050896);; cellular component: cellular anatomic…
TraesCS4D03G0170400	4.28376	4.60722	4.45705	1.22509	1.13141	1.88184	1.30362	3.26674	1.4754	2.9953559999999997	3.28807	2.91476	0.621015	0.315308	0.277078	2.93634	4.18912	3.31307	3.33604262838921e-11	-1.57196	down	0.000455913613590221	-1.23553	down	0.00204733617345347	-0.558464	normal	2.73458644970284e-20	-3.01286	down	0.332354822431227	0.231052831219258	normal	--	--	Molecular Function: serine-type carboxypeptidase activity (GO:0004185);;	K16296|1.1e-289|ats:109741254|K16296 serine carboxypeptidase-like clade I [EC:3.4.16.-] | (RefSeq) LOC109741254; serine carboxypeptidase-like 19	--	[OE]	Posttranslational modification, protein turnover, chaperones;; Amino acid transport and metabolism	Serine carboxypeptidase	Serine carboxypeptidase-like 19 OS=Arabidopsis thaliana OX=3702 GN=SCPL19 PE=1 SV=1	--	--	serine carboxypeptidase-like 19 [Aegilops tauschii subsp. tauschii]	molecular function: catalytic activity (GO:0003824);; biological process: metabolic process (GO:0008152)
TraesCS4D03G0173800	16.8364	18.5315	16.1194	3.07544	2.86379	4.15956	3.11078	3.83573	3.43081	8.58998	0.130552	6.13447	0.495766	0.424089	0.830679	0	0	1.68575	1.58427826319962e-34	-2.26785	down	1.29897076233394e-46	-2.42172	down	0.388894505772062	-1.81005	normal	0.0280322498903694	-3.16781	normal	0.41379720267897	-3.10859	normal	--	--	Molecular Function: protein binding (GO:0005515);;	K17302|2.9e-277|ats:109767110|K17302 coatomer subunit beta' | (RefSeq) LOC109767110; coatomer subunit beta'-2-like	--	[U]	Intracellular trafficking, secretion, and vesicular transport	WD domain, G-beta repeat	Putative coatomer subunit beta'-3 OS=Oryza sativa subsp. japonica OX=39947 GN=Os02g0209000 PE=3 SV=2	U	Intracellular trafficking, secretion, and vesicular transport	coatomer subunit beta'-2-like [Aegilops tauschii subsp. tauschii]	molecular function: binding (GO:0005488)
TraesCS4D03G0556100	5.94548	5.22539	5.62469	6.89494	6.95892	6.74144	9.77724	9.79706	11.1197	5.06739	3.23263	3.77443	8.96223	7.58351	9.5924	9.50273	7.25676	10.0245	0.083022344671051	0.367758206825889	normal	8.93701635468972e-05	0.747971069592744	normal	0.128274895307065	-0.498932	normal	9.37233961057061e-05	1.02175007601557	up	1.7994784251979e-05	1.1978690035148	up	--	--	Molecular Function: regulatory region nucleic acid binding (GO:0001067);; Molecular Function: molecular_function (GO:0003674);; Molecular Function: nucleic acid binding (GO:0003676);; Molecular Function: DNA binding (GO:0003677);; Molecular Function: DNA-binding transcription factor activity (GO:0003700);; Molecular Function: binding (GO:0005488);; Molecular Function: protein binding (GO:0005515)…	--	--	--	--	--	Zinc finger protein 1 OS=Arabidopsis thaliana OX=3702 GN=ZFP1 PE=2 SV=1	S	Function unknown	zinc finger protein 7-like [Aegilops tauschii subsp. tauschii]	molecular function: binding (GO:0005488);; molecular function: transcription regulator activity (GO:0140110);; cellular component: intracellular (GO:0005622);; cellular component: cellular anatomical entity (GO:0110165);; biological process: metabolic process (GO:0008152);; biological process: cellular process (GO:0009987);; biological process: biological regulation (GO:0065007)
TraesCS4D03G0754200	5.02137	6.00913	5.53339	1.73751	1.43118	2.10824	0.81377	2.06164	1.17003	4.41793	5.015	3.87591	0.482419	0.439963	0.601436	2.15481	2.21314	2.07783	3.11422695334467e-12	-1.56994	down	2.55778440277538e-11	-2.1262	down	0.193854122123055	-0.341577	normal	4.66392064648472e-33	-3.20097	down	4.54423006196527e-07	-0.995593	normal	[P]	Inorganic ion transport and metabolism	Molecular Function: cation transmembrane transporter activity (GO:0008324);; Cellular Component: integral component of membrane (GO:0016021);;	K14689|6.4e-187|ats:109750366|K14689 solute carrier family 30 (zinc transporter), member 2 | (RefSeq) LOC109750366; metal tolerance protein 1-like	--	[P]	Inorganic ion transport and metabolism	Cation efflux family	Metal tolerance protein 1 OS=Oryza sativa subsp. japonica OX=39947 GN=MTP1 PE=2 SV=1	P	Inorganic ion transport and metabolism	metal tolerance protein 1-like [Aegilops tauschii subsp. tauschii]	molecular function: transporter activity (GO:0005215);; biological process: cellular process (GO:0009987);; biological process: localization (GO:0051179);; cellular component: cellular anatomical entity (GO:0110165)
TraesCS4D03G0787500	16.8622	18.321	15.3883	22.776988000000003	25.263593999999998	20.4007	22.093	25.5341	25.4233	10.9696	10.5916	10.730853999999999	30.216100000000004	24.8735	24.263282000000004	35.0952	27.9717	27.391409000000003	2.42749668569776e-06	0.588755132509956	normal	0.00126335237867131	0.485040423615479	normal	3.50761058755207e-08	-0.600265	normal	1.42790850473529e-19	1.12979711438256	up	8.40032103573731e-29	1.55167269770832	up	[V]	Defense mechanisms	Molecular Function: ATP binding (GO:0005524);; Cellular Component: integral component of membrane (GO:0016021);; Molecular Function: ATPase activity (GO:0016887);; Molecular Function: ATPase-coupled transmembrane transporter activity (GO:0042626);;	K05666|0.0e+00|cit:102618233|K05666 ATP-binding cassette, subfamily C (CFTR/MRP), member 2 | (RefSeq) ABC transporter C family member 3-like isoform X1	ABC transporters (ko02010)	[Q]	Secondary metabolites biosynthesis, transport and catabolism	ABC transporter transmembrane region	ABC transporter C family member 13 OS=Oryza sativa subsp. indica OX=39946 GN=ABCC13 PE=3 SV=1	Q	Secondary metabolites biosynthesis, transport and catabolism	ABC transporter C family member 13 [Aegilops tauschii subsp. tauschii]	molecular function: binding (GO:0005488);; cellular component: cellular anatomical entity (GO:0110165);; molecular function: catalytic activity (GO:0003824);; molecular function: transporter activity (GO:0005215);; biological process: cellular process (GO:0009987);; biological process: localization (GO:0051179)
TraesCS5A03G0026000	0.947322	0.338304	0.44194	0.9889	1.11895	0.442368	1.07651	1.20744	1.28192	0.319615	0.128136	0.523519	2.08105	1.4433	1.49585	1.42311	1.2704	1.40457	--	--	--	0.0696145530827402	0.935681904257238	normal	--	--	--	0.000146891180408022	2.21283332732299	up	0.000537234907457524	2.06239279836412	up	--	--	--	--	--	--	--	--	--	--	--	unnamed protein product [Triticum turgidum subsp. durum]	--
TraesCS5A03G0115000	2.76974	3.16054	3.27808	1.46016	1.19176	1.65922	1.33186	1.9904	0.629083	2.33085	1.64686	2.0508	0.43127	0.671482	0.655501	2.93154	2.22328	1.75796	0.00138689976339055	-1.01347	down	0.00308475075729883	-1.31473	down	0.0878523512846173	-0.629507	normal	3.32085316213843e-05	-1.83846	down	0.598426980052961	0.244666387764738	normal	--	--	--	--	--	--	--	--	--	--	--	hypothetical protein TRIUR3_14613 [Triticum urartu]	--
TraesCS5A03G0542100	6.08322	5.6437	5.79261	2.12179	1.46847	2.47779	1.82548	2.17846	1.8431	5.08323	4.97139	3.28176	0.438071	0.816684	0.426413	0.632031	0.575191	1.05856	2.06319226267144e-10	-1.44289	down	1.29460940011423e-17	-1.69016	down	0.140152430187341	-0.413498	normal	2.47564657972267e-18	-3.04956	down	1.91803495473887e-13	-2.50549	down	--	--	Cellular Component: plasma membrane (GO:0005886);; Biological Process: protein transport (GO:0015031);; Cellular Component: integral component of membrane (GO:0016021);; Cellular Component: transport vesicle membrane (GO:0030658);;	K19995|2.1e-153|ats:109745788|K19995 secretory carrier-associated membrane protein | (RefSeq) LOC109745788; secretory carrier-associated membrane protein 4 isoform X1	--	[U]	Intracellular trafficking, secretion, and vesicular transport	SCAMP family	Secretory carrier-associated membrane protein 4 OS=Oryza sativa subsp. japonica OX=39947 GN=SCAMP4 PE=2 SV=1	U	Intracellular trafficking, secretion, and vesicular transport	secretory carrier-associated membrane protein 4 isoform X1 [Aegilops tauschii subsp. tauschii]	cellular component: cellular anatomical entity (GO:0110165);; biological process: localization (GO:0051179);; cellular component: intracellular (GO:0005622)
TraesCS5A03G0543800	0.552148	0.882282	0.584897	0.942033	1.08756	1.16207	1.11795	1.78959	1.34768	0.736114	0.56257	0.845999	1.96701	1.81701	1.23195	1.55305	1.47485	1.41432	0.0279629755063635	0.718972720675669	normal	0.00626417100410928	0.949021899692361	normal	0.950358094032515	0.0569622812808723	normal	0.000610980276312547	1.12545056225506	up	7.48786057935225e-05	1.09277698841991	up	--	--	Cellular Component: integral component of membrane (GO:0016021);;	K18171|6.4e-122|cit:102615919|K18171 COX assembly mitochondrial protein 1 | (RefSeq) protein GAMETE EXPRESSED 1	--	--	--	--	Protein GAMETE EXPRESSED 1 OS=Arabidopsis thaliana OX=3702 GN=GEX1 PE=1 SV=1	S	Function unknown	protein GAMETE EXPRESSED 1 [Aegilops tauschii subsp. tauschii]	cellular component: cellular anatomical entity (GO:0110165)
TraesCS5A03G0607800	0.468812	0.728711	0.631321	1.3033	1.25439	0.939778	1.36837	1.1883	1.08823	0.631198	0.628331	0.523197	2.59545	2.58597	3.2083	1.7929	1.49122	1.88355	0.00612497103283223	0.988827341024372	normal	0.0213346951372361	0.854411103810724	normal	0.943560727201697	-0.0722983	normal	1.19091850793403e-15	2.13739998479344	up	5.64215604993836e-08	1.57581431947639	up	--	--	--	--	--	--	--	--	--	--	--	uncharacterized protein LOC109779539 isoform X2 [Aegilops tauschii subsp. tauschii]	--
TraesCS5A03G0651100	5.55014	5.89285	3.71925	2.06509	0.739821	1.11971	2.48188	1.86556	2.50689	4.12352	2.37416	5.64815	1.91344	2.51637	3.09725	1.18422	1.67921	3.0141	1.85566363807338e-05	-1.81933	down	0.000203896491629025	-1.27706	down	0.653220335517149	-0.332178	normal	0.125164825498166	-0.779723	normal	0.0988224568408746	-0.996743	normal	--	--	Molecular Function: calcium ion binding (GO:0005509);;	--	--	--	--	EF hand	--	S	Function unknown	hypothetical protein TRIUR3_05529 [Triticum urartu]	molecular function: binding (GO:0005488)
TraesCS5A03G0706500	15.0907	10.4243	10.1716	4.65397	3.66837	4.40412	2.05476	6.30394	3.56164	4.58255	6.54142	5.00224	0.777337	1.76896	0.258986	3.21607	2.6373	2.23522	4.19503740790524e-08	-1.38962	down	1.26269102234299e-05	-1.65855	down	2.3102076045067e-05	-1.15288	down	3.84687258820554e-05	-2.57465	down	0.00930347744386482	-0.937726	normal	--	--	Biological Process: response to auxin (GO:0009733);;	K14488|2.5e-36|bdi:100820837|K14488 SAUR family protein | (RefSeq) indole-3-acetic acid-induced protein ARG7	Plant hormone signal transduction (ko04075)	--	--	Auxin responsive protein	Indole-3-acetic acid-induced protein ARG7 OS=Vigna radiata var. radiata OX=3916 GN=ARG7 PE=2 SV=1	S	Function unknown	hypothetical protein TRIUR3_00759 [Triticum urartu]	biological process: response to stimulus (GO:0050896)
TraesCS5A03G0901200	6.58444	5.58216	6.70422	10.7591	11.8699	7.3337	11.4749	11.4245	13.6758	7.11957	5.55573	6.78264	20.2956	15.8312	16.6236	14.4025	13.3188	14.0914	0.000138096348545622	0.740999587303233	normal	3.43142853415679e-09	0.836176084975311	normal	0.94475263577573	0.0279676123259896	normal	1.58402395552497e-17	1.34623413434851	up	3.52573504600587e-16	1.15078636114477	up	--	--	Molecular Function: DNA binding (GO:0003677);; Cellular Component: nucleus (GO:0005634);; Molecular Function: lipid binding (GO:0008289);;	K09338|0.0e+00|ats:109777854|K09338 homeobox-leucine zipper protein | (RefSeq) LOC109777854; homeobox-leucine zipper protein HOX32	--	--	--	START domain	Homeobox-leucine zipper protein HOX32 OS=Oryza sativa subsp. japonica OX=39947 GN=HOX32 PE=2 SV=1	K	Transcription	unnamed protein product [Triticum turgidum subsp. durum]	molecular function: binding (GO:0005488);; cellular component: intracellular (GO:0005622);; cellular component: cellular anatomical entity (GO:0110165)
TraesCS5A03G0928800	4.12151	3.03046	3.27477	6.07802	6.0954	6.443	4.6561639999999995	5.6176	4.6053489999999995	3.2998299999999996	4.12118	2.9558389999999997	8.92893	8.76231	7.81823	7.96967	7.19148	6.55216	4.19329336927051e-09	0.920834318832834	normal	0.05647634258722	0.408484429133287	normal	0.966255235463695	-0.0224249	normal	2.95056083677407e-13	1.21280859526108	up	1.55651213204228e-09	1.11862958257245	up	[C]	Energy production and conversion	Molecular Function: molecular_function (GO:0003674);; Molecular Function: catalytic activity (GO:0003824);; Molecular Function: NADH dehydrogenase activity (GO:0003954);; Molecular Function: binding (GO:0005488);; Cellular Component: cellular_component (GO:0005575);; Cellular Component: intracellular (GO:0005622);; Cellular Component: obsolete cell (GO:0005623);; Cellular Component: nucleus (GO:0…	K15397|1.1e-07|psom:113315658|K15397 3-ketoacyl-CoA synthase [EC:2.3.1.199] | (RefSeq) 3-ketoacyl-CoA synthase 19-like	Fatty acid elongation (ko00062);; Plant-pathogen interaction (ko04626)	[Y]	Nuclear structure	Iron only hydrogenase large subunit, C-terminal domain	Protein NAR1 OS=Arabidopsis thaliana OX=3702 GN=NAR1 PE=1 SV=1	Y	Nuclear structure	protein NAR1 [Aegilops tauschii subsp. tauschii]	molecular function: catalytic activity (GO:0003824);; biological process: metabolic process (GO:0008152);; molecular function: binding (GO:0005488);; cellular component: intracellular (GO:0005622);; cellular component: cellular anatomical entity (GO:0110165);; biological process: response to stimulus (GO:0050896)
TraesCS5A03G0948700	0.224034	0.313489	0.424701	0.615166	1.0339	0.818679	0.79354	0.172179	0.349329	0.321797	0.491646	0.189877	0.398632	1.61056	1.58966	1.44853	1.13982	0.605589	0.000531704452999266	1.40260939304859	up	--	--	--	--	--	--	0.00661864133256123	1.74447645157519	up	0.00180969589850717	1.71493417887549	up	[QV]	Secondary metabolites biosynthesis, transport and catabolism;; Defense mechanisms	Molecular Function: monooxygenase activity (GO:0004497);; Molecular Function: iron ion binding (GO:0005506);; Molecular Function: oxidoreductase activity, acting on paired donors, with incorporation or reduction of molecular oxygen (GO:0016705);; Molecular Function: heme binding (GO:0020037);;	K13260|8.9e-125|mdm:103432708|K13260 isoflavone/4'-methoxyisoflavone 2'-hydroxylase [EC:1.14.14.90 1.14.14.89] | (RefSeq) cytochrome P450 81E8-like	Isoflavonoid biosynthesis (ko00943)	[Q]	Secondary metabolites biosynthesis, transport and catabolism	Cytochrome P450	Cytochrome P450 81Q32 OS=Catharanthus roseus OX=4058 GN=CYP81Q32 PE=2 SV=1	Q	Secondary metabolites biosynthesis, transport and catabolism	isoflavone 2'-hydroxylase-like [Aegilops tauschii subsp. tauschii]	molecular function: catalytic activity (GO:0003824);; biological process: metabolic process (GO:0008152);; molecular function: binding (GO:0005488)
TraesCS5A03G0975300	5.22392	3.29487	3.41795	6.92155	6.26147	4.9178	7.04502	5.55473	8.73034	4.18318	2.83197	2.84679	12.0118	9.20829	10.8756	6.66984	8.21904	10.3702	0.00368023414824424	0.685965334562567	normal	0.00335032519668086	0.72288933158742	normal	0.53804081165957	-0.28112	normal	4.12312098495916e-13	1.6062685724724	up	8.38945641139937e-08	1.39804749885904	up	--	--	--	K16569|4.0e-19|ats:109752256|K16569 gamma-tubulin complex component 2 | (RefSeq) LOC109752256; LOW QUALITY PROTEIN: gamma-tubulin complex component 2	--	[V]	Defense mechanisms	Protein of unknown function (DUF1068)	--	V	Defense mechanisms	unnamed protein product [Triticum turgidum subsp. durum]	--
TraesCS5A03G1028000	1.33094	1.6034519999999999	1.54159	3.07565	2.4361129999999998	2.99696	1.663	1.92443	1.56499	0.9189849999999999	1.01468	0.968668	3.0453	2.65116	3.18281	3.2929500000000003	2.26207	2.3666679999999998	1.77662876631192e-06	0.966897759451718	normal	0.869449147042085	0.0531614760050596	normal	0.0152484648023311	-0.60398	normal	1.59653003939049e-15	1.44226558802693	up	1.32727338274372e-08	1.42962807020782	up	[G]	Carbohydrate transport and metabolism	Cellular Component: integral component of membrane (GO:0016021);;	--	--	--	--	BT1 family	Folate-biopterin transporter 1, chloroplastic OS=Arabidopsis thaliana OX=3702 GN=At2g32040 PE=1 SV=2	S	Function unknown	unnamed protein product [Triticum turgidum subsp. durum]	cellular component: cellular anatomical entity (GO:0110165)
TraesCS5A03G1045200	10.2577	7.83396	9.3124	1.51736	1.24436	2.08846	2.54105	3.86092	2.7135	7.91413	8.77309	6.09703	0.840099	0.841775	0.488157	4.51945	4.94987	3.20421	5.10307102228545e-31	-2.4059	down	2.97232102303197e-15	-1.68873	down	0.266952307952459	-0.282123	normal	9.66229789698963e-42	-3.46925	down	0.00140552262741593	-0.792888	normal	--	--	Molecular Function: DNA-binding transcription factor activity (GO:0003700);; Cellular Component: nucleus (GO:0005634);; Molecular Function: sequence-specific DNA binding (GO:0043565);;	K13425|2.7e-21|sita:101754482|K13425 WRKY transcription factor 22 | (RefSeq) WRKY transcription factor 22	MAPK signaling pathway - plant (ko04016);; Plant-pathogen interaction (ko04626)	--	--	WRKY DNA -binding domain	Probable WRKY transcription factor 7 OS=Arabidopsis thaliana OX=3702 GN=WRKY7 PE=1 SV=1	K	Transcription	unnamed protein product [Triticum turgidum subsp. durum]	molecular function: transcription regulator activity (GO:0140110);; cellular component: intracellular (GO:0005622);; cellular component: cellular anatomical entity (GO:0110165);; molecular function: binding (GO:0005488)
TraesCS5A03G1069200	0.402808	0.41405	0.413382	0.934866	0.772189	0.791502	0.912329	0.754638	0.957076	0.483569	0.495462	0.617067	1.67342	1.68315	1.61229	1.25313	1.45397	1.27343	0.000320559465057887	1.09762020888605	up	0.00198632938381128	0.963417810322158	normal	0.537528323567287	0.355925622755474	normal	6.57486036470947e-10	1.53840294810908	up	1.64457055830242e-07	1.35723382308333	up	--	--	Cellular Component: Golgi apparatus (GO:0005794);; Biological Process: protein glycosylation (GO:0006486);; Cellular Component: integral component of membrane (GO:0016021);; Molecular Function: transferase activity, transferring glycosyl groups (GO:0016757);; Molecular Function: carbohydrate binding (GO:0030246);;	K20843|0.0e+00|ats:109735963|K20843 hydroxyproline O-galactosyltransferase 2/3/4/5/6 [EC:2.4.1.-] | (RefSeq) LOC109735963; hydroxyproline O-galactosyltransferase GALT6-like	--	[G]	Carbohydrate transport and metabolism	Galactoside-binding lectin	Hydroxyproline O-galactosyltransferase GALT6 OS=Arabidopsis thaliana OX=3702 GN=GALT6 PE=2 SV=2	G	Carbohydrate transport and metabolism	unnamed protein product [Triticum turgidum subsp. durum]	cellular component: intracellular (GO:0005622);; cellular component: cellular anatomical entity (GO:0110165);; biological process: metabolic process (GO:0008152);; biological process: cellular process (GO:0009987);; molecular function: catalytic activity (GO:0003824);; molecular function: binding (GO:0005488)
TraesCS5A03G1080200	6.30994	8.90962	6.94205	2.76755	2.90161	1.57881	4.85476	3.28525	3.20928	7.47094	8.51128	9.94336	3.57155	5.70454	5.73363	3.36308	5.83599	3.74401	5.35279933858986e-09	-1.54274	down	1.49517788116241e-05	-1.0926	down	0.610132554661801	0.200336498410255	normal	0.000513632827815958	-0.874868	normal	0.000538167283983569	-0.955361	normal	--	--	Molecular Function: electron transfer activity (GO:0009055);;	--	--	--	--	Plastocyanin-like domain	Mavicyanin OS=Cucurbita pepo OX=3663 PE=1 SV=1	S	Function unknown	unnamed protein product [Triticum turgidum subsp. durum]	molecular function: catalytic activity (GO:0003824);; biological process: metabolic process (GO:0008152)
TraesCS5A03G1153700	0.581333	0.805798	0.417436	1.01055	1.13194	1.01973	1.35301	1.10712	1.0624	0.548346	0.465451	0.642939	1.98016	1.28789	1.44792	2.08334	1.82667	2.31591	0.0275350172187407	0.868580271401939	normal	0.043545841269988	0.826546958716293	normal	--	--	--	0.000160749671377054	1.39674409218686	up	1.57595996635957e-10	1.93821589564717	up	--	--	Molecular Function: DNA binding (GO:0003677);; Cellular Component: nucleus (GO:0005634);; Biological Process: regulation of transcription, DNA-templated (GO:0006355);;	K00521|4.5e-38|cmos:111447866|K00521 ferric-chelate reductase [EC:1.16.1.7] | (RefSeq) ferric reduction oxidase 7, chloroplastic-like	--	--	--	No apical meristem (NAM) protein	NAC domain-containing protein 37 OS=Arabidopsis thaliana OX=3702 GN=NAC037 PE=1 SV=1	K	Transcription	unnamed protein product [Triticum turgidum subsp. durum]	molecular function: binding (GO:0005488);; cellular component: intracellular (GO:0005622);; cellular component: cellular anatomical entity (GO:0110165);; biological process: biological regulation (GO:0065007)
TraesCS5A03G1158400	1.16337	3.48353	2.92701	3.69588	4.02423	3.78118	2.16766	1.85065	1.72287	0.825371	1.35214	1.90803	11.3881	7.99636	7.83189	6.99955	3.7906	2.82259	0.0908290489660314	0.657697250290802	normal	0.240708827172691	-0.532912	normal	0.128260597387957	-0.92367	normal	1.9363733115079e-16	2.63655587574632	up	0.000200433225383728	1.78681723899884	up	[I]	Lipid transport and metabolism	Molecular Function: iron ion binding (GO:0005506);; Biological Process: lipid biosynthetic process (GO:0008610);; Cellular Component: integral component of membrane (GO:0016021);; Molecular Function: oxidoreductase activity (GO:0016491);;	K15746|1.9e-148|ats:109783558|K15746 beta-carotene 3-hydroxylase [EC:1.14.15.24] | (RefSeq) LOC109783558; beta-carotene 3-hydroxylase, chloroplastic-like	Carotenoid biosynthesis (ko00906)	--	--	Fatty acid hydroxylase superfamily	Beta-carotene hydroxylase 2, chloroplastic OS=Capsicum annuum OX=4072 GN=CA2 PE=1 SV=2	S	Function unknown	beta-carotene hydroxylase A2 [Triticum aestivum]	molecular function: binding (GO:0005488);; biological process: metabolic process (GO:0008152);; cellular component: cellular anatomical entity (GO:0110165);; molecular function: catalytic activity (GO:0003824)
TraesCS5A03G1246600	5.40069	6.11172	7.95223	1.18923	1.19671	1.57542	3.52395	2.02249	2.89273	9.50671	10.4928	9.16837	5.54849	6.63598	4.52612	7.32135	8.76047	4.70922	5.31234344452627e-22	-2.21738	down	5.71850265109608e-08	-1.33809	down	0.0107441554890643	0.558254556366835	normal	1.41117803008044e-06	-0.891637	normal	0.12226728617131	-0.438162	normal	[QV]	Secondary metabolites biosynthesis, transport and catabolism;; Defense mechanisms	Molecular Function: monooxygenase activity (GO:0004497);; Molecular Function: iron ion binding (GO:0005506);; Molecular Function: oxidoreductase activity, acting on paired donors, with incorporation or reduction of molecular oxygen (GO:0016705);; Molecular Function: heme binding (GO:0020037);;	K00487|3.7e-285|ats:109762639|K00487 trans-cinnamate 4-monooxygenase [EC:1.14.14.91] | (RefSeq) LOC109762639; trans-cinnamate 4-monooxygenase-like	Ubiquinone and other terpenoid-quinone biosynthesis (ko00130);; Phenylpropanoid biosynthesis (ko00940);; Flavonoid biosynthesis (ko00941);; Stilbenoid, diarylheptanoid and gingerol biosynthesis (ko00945)	[Q]	Secondary metabolites biosynthesis, transport and catabolism	Cytochrome P450	Trans-cinnamate 4-monooxygenase OS=Ruta graveolens OX=37565 GN=CYP73A2 PE=2 SV=1	Q	Secondary metabolites biosynthesis, transport and catabolism	unnamed protein product [Triticum turgidum subsp. durum]	molecular function: catalytic activity (GO:0003824);; biological process: metabolic process (GO:0008152);; molecular function: binding (GO:0005488)
TraesCS5A03G1279500	0.130268	0.035744	0.067827	0.46701000000000004	0.615839	0.535444	0.223514	0.39033199999999996	0.24292599999999998	0.501213	0.28165399999999996	0.36477899999999996	2.02915	1.8103	1.3846260000000001	2.4089959999999997	2.24667	2.09823	4.14695053099207e-12	2.85625659468931	up	0.00106489136081385	1.77557912190922	up	2.03639919237586e-05	2.25232840055312	up	2.63782427919633e-13	2.08309328305129	up	4.4329359349671e-26	2.59159124364865	up	--	--	Molecular Function: chaperone binding (GO:0051087);;	--	--	--	--	BAG domain	BAG family molecular chaperone regulator 6 OS=Arabidopsis thaliana OX=3702 GN=BAG6 PE=1 SV=1	S	Function unknown	unnamed protein product [Triticum turgidum subsp. durum]	molecular function: binding (GO:0005488)
TraesCS5B03G0001700	1.30245	1.05891	0.897673	0.83689	0.726703	0.7963	2.11725	1.08451	1.18519	0.301168	0.529262	0.568996	0.846375	1.02343	1.3745	5.85234	4.99189	2.9842	0.258218700001673	-0.369184	normal	0.442263597122386	0.313799816694844	normal	0.00208511930526317	-1.21837	down	0.00890235068466552	1.11793726025322	up	3.02957573809717e-19	3.34251938811149	up	[G]	Carbohydrate transport and metabolism	Cellular Component: integral component of membrane (GO:0016021);; Molecular Function: transmembrane transporter activity (GO:0022857);;	K24193|8.2e-280|ats:109757513|K24193 MFS transporter, SP family, sugar:H+ symporter | (RefSeq) LOC109757513; sugar transport protein 1-like	--	[R]	General function prediction only	Sugar (and other) transporter	Sugar transport protein MST8 OS=Oryza sativa subsp. japonica OX=39947 GN=MST8 PE=2 SV=2	P	Inorganic ion transport and metabolism	sugar transport protein 1-like [Aegilops tauschii subsp. tauschii]	cellular component: cellular anatomical entity (GO:0110165);; molecular function: transporter activity (GO:0005215)
TraesCS5B03G0009900	16.0255	6.77716	8.75612	1.36889	2.34422	4.69473	4.49502	6.30226	3.08729	3.49368	4.2207	1.95705	0.101526	0.18624	0.264242	1.32454	2.1046	1.90039	0.00708216314676217	-1.80308	down	0.000186259991958602	-1.26706	down	6.76724169932678e-07	-1.70885	down	5.32073535103333e-22	-4.1354	down	0.0340076684531532	-0.81211	normal	[QV]	Secondary metabolites biosynthesis, transport and catabolism;; Defense mechanisms	Molecular Function: monooxygenase activity (GO:0004497);; Molecular Function: iron ion binding (GO:0005506);; Molecular Function: oxidoreductase activity, acting on paired donors, with incorporation or reduction of molecular oxygen (GO:0016705);; Molecular Function: heme binding (GO:0020037);;	K05917|4.2e-233|ats:109759250|K05917 sterol 14alpha-demethylase [EC:1.14.14.154 1.14.15.36] | (RefSeq) LOC109759250; obtusifoliol 14-alpha demethylase-like	Steroid biosynthesis (ko00100)	[Q]	Secondary metabolites biosynthesis, transport and catabolism	Cytochrome P450	Obtusifoliol 14-alpha demethylase OS=Sorghum bicolor OX=4558 GN=CYP51 PE=1 SV=1	Q	Secondary metabolites biosynthesis, transport and catabolism	obtusifoliol 14-alpha demethylase-like [Aegilops tauschii subsp. tauschii]	molecular function: catalytic activity (GO:0003824);; biological process: metabolic process (GO:0008152);; molecular function: binding (GO:0005488)
TraesCS5B03G0040800	0.166066	0.218424	0.265117	0.857668	0.861008	0.74331	0.607337	0.603307	0.36593	3.16046	2.38548	2.87399	7.53651	8.11494	6.00454	7.54201	5.81868	5.70698	3.08411101400083e-06	1.97835321877382	up	--	--	--	5.16632618817027e-28	3.64413496441031	up	1.56349198196831e-09	1.26931438394779	up	4.66014064019935e-08	1.22621472707959	up	[I]	Lipid transport and metabolism	Molecular Function: farnesyl-diphosphate farnesyltransferase activity (GO:0004310);; Cellular Component: integral component of membrane (GO:0016021);; Molecular Function: squalene synthase activity (GO:0051996);;	K02291|7.3e-212|ats:109749366|K02291 15-cis-phytoene synthase [EC:2.5.1.32] | (RefSeq) LOC109749366; phytoene synthase 2, chloroplastic-like	Carotenoid biosynthesis (ko00906)	[I]	Lipid transport and metabolism	Squalene/phytoene synthase	Phytoene synthase 2, chloroplastic OS=Zea mays OX=4577 GN=PSY2 PE=1 SV=1	I	Lipid transport and metabolism	phytoene synthase 2, chloroplastic-like [Aegilops tauschii subsp. tauschii]	molecular function: catalytic activity (GO:0003824);; cellular component: cellular anatomical entity (GO:0110165)
TraesCS5B03G0071800	8.67172	13.1613	12.1786	3.93823	4.77205	5.82775	3.82138	6.68704	3.19577	9.59311	12.002	10.9636	0.916135	0.77568	0.691826	7.72233	10.0253	8.85346	2.96537777163584e-06	-1.1592	down	1.0634013353454e-05	-1.41658	down	0.858230590993876	-0.0915995	normal	2.654787535341e-59	-3.84924	down	0.225775546420365	-0.244756	normal	--	--	Cellular Component: integral component of membrane (GO:0016021);; Biological Process: sterol metabolic process (GO:0016125);; Molecular Function: cholestenol delta-isomerase activity (GO:0047750);;	K01824|1.7e-109|ats:109759243|K01824 cholestenol Delta-isomerase [EC:5.3.3.5] | (RefSeq) LOC109759243; probable 3-beta-hydroxysteroid-Delta(8),Delta(7)-isomerase	Steroid biosynthesis (ko00100)	[I]	Lipid transport and metabolism	EXPERA (EXPanded EBP superfamily)	Probable 3-beta-hydroxysteroid-Delta(8),Delta(7)-isomerase OS=Oryza sativa subsp. japonica OX=39947 GN=Os01g0103600 PE=2 SV=1	I	Lipid transport and metabolism	unnamed protein product [Triticum turgidum subsp. durum]	cellular component: cellular anatomical entity (GO:0110165);; biological process: metabolic process (GO:0008152);; molecular function: catalytic activity (GO:0003824)
TraesCS5B03G0400400	6.27233	7.60796	6.91303	1.36574	1.47331	1.38088	1.74904	4.66355	2.72902	5.15813	6.60142	5.02099	0.955972	0.704397	0.936901	2.8467	4.2248909999999995	3.01717	2.11059449481323e-32	-2.22273	down	9.21366959162506e-05	-1.28576	down	0.187402281323539	-0.333348	normal	4.01612763043291e-35	-2.77249	down	0.00441894677196056	-0.682092	normal	[QV]	Secondary metabolites biosynthesis, transport and catabolism;; Defense mechanisms	Molecular Function: monooxygenase activity (GO:0004497);; Molecular Function: iron ion binding (GO:0005506);; Cellular Component: integral component of membrane (GO:0016021);; Molecular Function: oxidoreductase activity, acting on paired donors, with incorporation or reduction of molecular oxygen (GO:0016705);; Molecular Function: heme binding (GO:0020037);;	K20666|2.0e-140|pda:103702172|K20666 gibberellin 13-oxidase [EC:1.14.-.-] | (RefSeq) cytochrome P450 714B3-like	--	[QI]	Secondary metabolites biosynthesis, transport and catabolism;; Lipid transport and metabolism	Cytochrome P450	Cytochrome P450 714C3 OS=Oryza sativa subsp. japonica OX=39947 GN=CYP714C3 PE=3 SV=2	Q	Secondary metabolites biosynthesis, transport and catabolism	unnamed protein product [Triticum turgidum subsp. durum]	molecular function: catalytic activity (GO:0003824);; biological process: metabolic process (GO:0008152);; molecular function: binding (GO:0005488);; cellular component: cellular anatomical entity (GO:0110165)
TraesCS5B03G0470600	1.41614	0.946302	0.9556129999999999	1.77589	1.69962	2.3913	1.4626510000000001	1.3453060000000001	1.37534	0.880999	0.921335	1.06394	3.08347	2.71695	2.4153200000000004	2.54282	1.78491	1.89918	0.0011486262798882	0.891147596877983	normal	0.528440932041266	0.210076892068369	normal	0.657599265416779	-0.23526	normal	6.27266651623703e-10	1.42548499808257	up	3.48836991293085e-05	1.15808910414101	up	--	--	Molecular Function: potassium channel activity (GO:0005267);; Cellular Component: integral component of membrane (GO:0016021);;	K05389|5.1e-249|ats:109783335|K05389 potassium channel subfamily K, other eukaryote | (RefSeq) LOC109783335; two pore potassium channel c-like	--	[P]	Inorganic ion transport and metabolism	Ion channel	Two pore potassium channel c OS=Oryza sativa subsp. japonica OX=39947 GN=TPKC PE=3 SV=1	P	Inorganic ion transport and metabolism	two pore potassium channel c-like [Aegilops tauschii subsp. tauschii]	molecular function: transporter activity (GO:0005215);; biological process: cellular process (GO:0009987);; biological process: localization (GO:0051179);; cellular component: cellular anatomical entity (GO:0110165)
TraesCS5B03G0571900	2.52239	4.98182	3.49151	1.30703	1.31231	1.15793	1.6013	2.48894	1.67	0.829118	1.01099	1.88066	0.588891	0.478709	0.413101	0.727223	0.767951	1.15315	1.94067907072333e-07	-1.47584	down	0.00135446549294968	-1.05224	down	5.21833863855528e-05	-1.5909	down	0.00149425726217603	-1.41304	down	0.395835453869367	-0.445221	normal	[MDT]	Cell wall/membrane/envelope biogenesis;; Cell cycle control, cell division, chromosome partitioning;; Signal transduction mechanisms	Molecular Function: ATP binding (GO:0005524);;	K08900|2.1e-102|ppp:112289230|K08900 mitochondrial chaperone BCS1 | (RefSeq) AAA-ATPase At4g25835-like	--	[O]	Posttranslational modification, protein turnover, chaperones	Domain associated at C-terminal with AAA	AAA-ATPase At5g57480 OS=Arabidopsis thaliana OX=3702 GN=At5g57480 PE=3 SV=1	O	Posttranslational modification, protein turnover, chaperones	unnamed protein product [Triticum turgidum subsp. durum]	molecular function: binding (GO:0005488)
TraesCS5B03G0586200	1.72023	1.66735	1.64295	2.05509	2.30877	1.67777	3.57441	3.05908	3.28325	1.6546	1.61796	1.75468	4.0999740000000005	3.17733	3.77262	3.74626	2.82714	3.49574	0.130765806300171	0.334012514591601	normal	1.04785226926161e-06	0.857340458104751	normal	0.966108614128698	-0.0207587	normal	3.54154669343178e-09	1.04227307347234	up	5.13596232623743e-08	1.05109907971785	up	--	--	Biological Process: auxin transport (GO:0060918);; Biological Process: plant organ development (GO:0099402);;	--	--	--	--	NPH3 family	BTB/POZ domain-containing protein NPY1 OS=Arabidopsis thaliana OX=3702 GN=NPY1 PE=2 SV=1	S	Function unknown	unnamed protein product [Triticum turgidum subsp. durum]	biological process: localization (GO:0051179);; biological process: biological regulation (GO:0065007);; biological process: developmental process (GO:0032502)
TraesCS5B03G0605700	1.81211	1.19862	1.09101	1.68634	1.91181	2.93494	1.99144	2.26187	2.59508	0.993419	1.0299	0.976611	3.11405	2.80961	2.71204	2.26457	2.12528	2.06997	0.0168842216164467	0.755237435093021	normal	0.0233631457446798	0.626294870416238	normal	0.246240893648669	-0.459502	normal	2.83680588977183e-12	1.42710945642499	up	3.08909920523878e-08	1.14981073448446	up	--	--	--	K11982|3.0e-18|sbi:8074854|K11982 E3 ubiquitin-protein ligase RNF115/126 [EC:2.3.2.27] | (RefSeq) E3 ubiquitin-protein ligase EL5	--	[O]	Posttranslational modification, protein turnover, chaperones	Ring finger domain	E3 ubiquitin-protein ligase RZF1 OS=Arabidopsis thaliana OX=3702 GN=RZF1 PE=1 SV=1	O	Posttranslational modification, protein turnover, chaperones	unnamed protein product [Triticum turgidum subsp. durum]	--
TraesCS5B03G0607500	3.72179	3.33389	2.87421	1.24392	1.17684	1.14092	0.950987	1.13735	0.964787	0.983507	1.21076	0.964228	0.598976	0.385785	0.450106	0.219067	0.337952	0.767853	3.30355324719419e-11	-1.39891	down	1.9406064627095e-15	-1.80306	down	1.99919002310169e-14	-1.66706	down	0.000868789852222669	-1.22007	down	0.0376724943660612	-1.19435	normal	[QV]	Secondary metabolites biosynthesis, transport and catabolism;; Defense mechanisms	Molecular Function: monooxygenase activity (GO:0004497);; Molecular Function: iron ion binding (GO:0005506);; Molecular Function: oxidoreductase activity, acting on paired donors, with incorporation or reduction of molecular oxygen (GO:0016705);; Molecular Function: heme binding (GO:0020037);;	K21718|7.1e-127|dosa:Os02t0571900-01|K21718 oryzalexin E synthase [EC:1.14.14.122] | (RefSeq) Os02g0571900; Cytochrome P450 family protein.	Diterpenoid biosynthesis (ko00904)	[Q]	Secondary metabolites biosynthesis, transport and catabolism	Cytochrome P450	Cytochrome P450 76M5 OS=Oryza sativa subsp. japonica OX=39947 GN=CYP76M5 PE=1 SV=1	Q	Secondary metabolites biosynthesis, transport and catabolism	unnamed protein product [Triticum turgidum subsp. durum]	molecular function: catalytic activity (GO:0003824);; biological process: metabolic process (GO:0008152);; molecular function: binding (GO:0005488)
TraesCS5B03G0639000	3.85388	5.65725	5.5807	6.96987	7.4563	5.57015	9.40579	5.9543	8.73751	8.6083	7.06214	9.48039	24.3197	14.4022	17.4309	24.9348	23.5602	11.8465	0.065306283514671	0.466786629460904	normal	0.0513310275781818	0.537475865283957	normal	0.0085337927787944	0.708199797923754	normal	8.62896847317088e-06	1.06365977296292	up	4.67861295266022e-05	1.31190187097432	up	--	--	Molecular Function: electron transfer activity (GO:0009055);;	--	--	--	--	Plastocyanin-like domain	Blue copper protein OS=Pisum sativum OX=3888 PE=2 SV=1	S	Function unknown	mavicyanin-like [Aegilops tauschii subsp. tauschii]	molecular function: catalytic activity (GO:0003824);; biological process: metabolic process (GO:0008152)
TraesCS5B03G0789800	4.80692	4.90033	4.25325	0.810238	1.30341	0.933731	1.75099	2.11846	1.49634	3.79586	4.5885	4.79636	0.886917	1.01094	1.02579	0.53932	1.20622	1.00663	2.44974303003781e-14	-2.11626	down	1.42827740312934e-08	-1.48477	down	0.827146556105135	-0.10385	normal	1.4017864858817e-15	-2.24115	down	3.91626636816275e-10	-2.18098	down	--	--	Molecular Function: DNA binding (GO:0003677);; Molecular Function: DNA-binding transcription factor activity (GO:0003700);; Cellular Component: nucleus (GO:0005634);;	K09286|2.8e-27|csat:104730886|K09286 EREBP-like factor | (RefSeq) dehydration-responsive element-binding protein 1A-like	--	--	--	AP2 domain	Dehydration-responsive element-binding protein 1B OS=Oryza sativa subsp. indica OX=39946 GN=DREB1B PE=2 SV=1	K	Transcription	CBFIVd-B22 [Triticum aestivum]	molecular function: binding (GO:0005488);; molecular function: transcription regulator activity (GO:0140110);; cellular component: intracellular (GO:0005622);; cellular component: cellular anatomical entity (GO:0110165)
TraesCS5B03G0830000	22.6514	30.6953	28.0614	2.47546	1.49929	3.22946	4.14881	5.0637	2.64131	27.0247	31.8865	31.6921	0.365203	0.23911	0.379546	24.9981	36.4044	19.5171	2.08882209538171e-43	-3.41863	down	1.26309076740022e-30	-2.8893	down	0.705026198176542	0.128627568231363	normal	7.91150305309572e-208	-6.59726	down	0.718130073596922	-0.1155	normal	[C]	Energy production and conversion	Molecular Function: D-arabinono-1,4-lactone oxidase activity (GO:0003885);; Cellular Component: membrane (GO:0016020);; Molecular Function: FAD binding (GO:0071949);;	K00103|0.0e+00|ats:109742755|K00103 L-gulonolactone oxidase [EC:1.1.3.8] | (RefSeq) LOC109742755; L-gulonolactone oxidase 2-like	Ascorbate and aldarate metabolism (ko00053)	[V]	Defense mechanisms	FAD binding domain	Probable L-gulonolactone oxidase 1 OS=Arabidopsis thaliana OX=3702 GN=GULLO1 PE=3 SV=1	V	Defense mechanisms	unnamed protein product [Triticum turgidum subsp. durum]	molecular function: catalytic activity (GO:0003824);; biological process: metabolic process (GO:0008152);; cellular component: cellular anatomical entity (GO:0110165);; molecular function: binding (GO:0005488)
TraesCS5B03G1010300	0.853391	0.684723	0.906042	1.01182	1.08673	1.26265	1.12078	1.18426	1.14264	0.652146	0.737099	0.602667	1.21724	1.63792	1.38763	1.51195	1.35983	1.18553	0.0800421504993943	0.546072395874687	normal	0.247480420833916	0.383633264634533	normal	0.567407937635232	-0.3118	normal	0.000821663713197521	1.00567023389664	up	0.000159623897684253	1.08111311472778	up	[G]	Carbohydrate transport and metabolism	Cellular Component: integral component of membrane (GO:0016021);;	K03011|3.3e-22|ghi:107953086|K03011 DNA-directed RNA polymerase II subunit RPB3 | (RefSeq) uncharacterized protein LOC107953086	RNA polymerase (ko03020)	--	--	Protein of unknown function (DUF616)	Probable hexosyltransferase MUCI70 OS=Arabidopsis thaliana OX=3702 GN=MUCI70 PE=1 SV=1	S	Function unknown	unnamed protein product [Triticum turgidum subsp. durum]	cellular component: cellular anatomical entity (GO:0110165)
TraesCS5B03G1070800	0	0	0.061056	0.659226	0.57238	0.915224	0.238795	0	0.268172	0.80573	0.691007	1.39845	40.7827	39.6269	38.3727	44.8169	33.9246	35.4509	--	--	--	--	--	--	1.18076256401157e-08	5.44688240920027	up	1.7119965392148e-116	5.25405797999681	up	9.04875154948032e-85	5.33941143445236	up	[O]	Posttranslational modification, protein turnover, chaperones	Molecular Function: protein binding (GO:0005515);;	K00799|9.0e-95|bdi:100828479|K00799 glutathione S-transferase [EC:2.5.1.18] | (RefSeq) probable glutathione S-transferase GSTF1	Glutathione metabolism (ko00480)	[O]	Posttranslational modification, protein turnover, chaperones	Glutathione S-transferase, N-terminal domain	Probable glutathione S-transferase GSTF1 OS=Oryza sativa subsp. japonica OX=39947 GN=GSTF1 PE=1 SV=2	O	Posttranslational modification, protein turnover, chaperones	unnamed protein product [Triticum turgidum subsp. durum]	molecular function: binding (GO:0005488)
TraesCS5B03G1074500	1.09205	0.893459	0.856532	2.12471	1.73803	1.31455	2.74122	2.00183	1.21053	0.94128	1.87624	0.792618	3.54749	3.73368	4.03435	3.22553	4.00493	3.0641	0.01586558728177	0.948085251284793	normal	0.0364240066565924	0.95365556671018	normal	--	--	--	0.000127542940354839	1.55964144244954	up	0.000316534925971193	1.55813830231164	up	[JO]	Translation, ribosomal structure and biogenesis;; Posttranslational modification, protein turnover, chaperones	Molecular Function: N-acetyltransferase activity (GO:0008080);;	--	--	--	--	Acetyltransferase (GNAT) domain	--	J	Translation, ribosomal structure and biogenesis	unnamed protein product [Triticum turgidum subsp. durum]	molecular function: catalytic activity (GO:0003824)
TraesCS5B03G1104200	3.87074	0.546398	0.52885	5.59106	4.27193	3.71839	1.01089	1.10056	0.983314	0.417318	0.373872	0.733711	2.06402	2.04586	2.14699	2.02882	1.91324	1.44815	0.136448442300355	1.57875175921701	normal	0.54681053523823	-0.741866	normal	0.246076087564369	-1.66337	normal	2.18179852335231e-11	1.9341994044105	up	2.7548118500011e-08	1.85992387339439	up	[V]	Defense mechanisms	Molecular Function: ATP binding (GO:0005524);; Cellular Component: integral component of membrane (GO:0016021);; Molecular Function: ATPase activity (GO:0016887);;	K08712|2.7e-134|gsl:Gasu_29800|K08712 ATP-binding cassette, subfamily G (WHITE), member 2, SNQ2 | (RefSeq) ABC transporter, ATP-binding protein	ABC transporters (ko02010)	[Q]	Secondary metabolites biosynthesis, transport and catabolism	ABC-2 type transporter	ABC transporter G family member 48 OS=Oryza sativa subsp. japonica OX=39947 GN=ABCG48 PE=3 SV=1	Q	Secondary metabolites biosynthesis, transport and catabolism	unnamed protein product [Triticum turgidum subsp. durum]	molecular function: binding (GO:0005488);; cellular component: cellular anatomical entity (GO:0110165);; molecular function: catalytic activity (GO:0003824)
TraesCS5B03G1221700	0.021147	0.073772	0.116348	0.478287	0.445371	0.827601	0.248773	0.502721	0.285587	0.233094	0.085423	0.0536	1.54123	0.738188	0.955533	1.62626	0.767362	1.00847	--	--	--	--	--	--	--	--	--	1.8607255848104e-06	2.99908014706609	up	6.58185164120342e-07	3.22325580193811	up	[G]	Carbohydrate transport and metabolism	Molecular Function: hydrolase activity, hydrolyzing O-glycosyl compounds (GO:0004553);; Biological Process: carbohydrate metabolic process (GO:0005975);;	K19355|4.9e-255|ats:109751745|K19355 mannan endo-1,4-beta-mannosidase [EC:3.2.1.78] | (RefSeq) LOC109751745; mannan endo-1,4-beta-mannosidase 3-like	Fructose and mannose metabolism (ko00051)	--	--	Cellulase (glycosyl hydrolase family 5)	Mannan endo-1,4-beta-mannosidase 3 OS=Oryza sativa subsp. japonica OX=39947 GN=MAN3 PE=2 SV=2	G	Carbohydrate transport and metabolism	unnamed protein product [Triticum turgidum subsp. durum]	molecular function: catalytic activity (GO:0003824);; biological process: metabolic process (GO:0008152)
TraesCS5B03G1276500	8.41249	8.2793	8.59504	2.55628	2.20922	2.8485	1.39952	3.33171	2.02474	11.2764	10.8899	6.55665	0.431071	0.683408	0.308542	6.65484	9.84015	5.8571	2.80155720335344e-24	-1.64923	down	1.66561492600844e-12	-1.99995	down	0.702904955141625	0.161227260136933	normal	4.5937591655924e-43	-4.41554	down	0.369867110080085	-0.31108	normal	[T]	Signal transduction mechanisms	Molecular Function: protein kinase activity (GO:0004672);; Molecular Function: ATP binding (GO:0005524);;	K17302|3.9e-96|ats:109774265|K17302 coatomer subunit beta' | (RefSeq) LOC109774265; tyrosine-protein kinase JAK2-like isoform X1	--	--	--	Protein kinase domain	Cysteine-rich receptor-like protein kinase 13 OS=Arabidopsis thaliana OX=3702 GN=CRK13 PE=2 SV=1	T	Signal transduction mechanisms	unnamed protein product [Triticum turgidum subsp. durum]	molecular function: catalytic activity (GO:0003824);; biological process: metabolic process (GO:0008152);; biological process: cellular process (GO:0009987);; molecular function: binding (GO:0005488)
TraesCS5B03G1310000	4.4903200000000005	4.9411	3.97706	6.86574	5.94909	7.63552	7.33053	7.545018000000001	7.39546	1.67798	2.66445	0.554859	5.70626	6.42707	5.73868	4.856205999999999	4.233550999999999	6.303959000000001	0.000610757522778097	0.67799717608539	normal	0.00157316176185618	0.598716977413623	normal	0.00296784476503808	-1.47433	down	0.000217847451905564	1.77790053283562	up	0.00174507303825548	1.68901266943862	up	--	--	Biological Process: activation of innate immune response (GO:0002218);; Biological Process: response to molecule of bacterial origin (GO:0002237);; Biological Process: activation of immune response (GO:0002253);; Biological Process: immune system process (GO:0002376);; Biological Process: regulation of immune system process (GO:0002682);; Biological Process: negative regulation of immune system p…	K13456|1.2e-109|ats:109751900|K13456 RPM1-interacting protein 4 | (RefSeq) LOC109751900; RPM1-interacting protein 4-like isoform X1	Plant-pathogen interaction (ko04626)	--	--	Cleavage site for pathogenic type III effector avirulence factor Avr	RPM1-interacting protein 4 OS=Arabidopsis thaliana OX=3702 GN=RIN4 PE=1 SV=1	S	Function unknown	unnamed protein product [Triticum turgidum subsp. durum]	biological process: immune system process (GO:0002376);; biological process: biological regulation (GO:0065007);; biological process: response to stimulus (GO:0050896);; cellular component: cellular anatomical entity (GO:0110165);; biological process: metabolic process (GO:0008152);; biological process: cellular process (GO:0009987);; biological process: interspecies interaction between organisms…
TraesCS5B03G1314300	0	0.046478	0.097216	0.641657	0.408884	0.270792	0.190036	0.20056	0.242395	0.537996	0.393716	0.262506	2.16111	2.86386	5.25057	1.04064	1.03394	1.19154	--	--	--	--	--	--	--	--	--	3.49985823088353e-11	2.99078763081358	up	0.000558349050647033	1.47957367212687	up	--	--	--	K02433|1.5e-16|apro:F751_6020|K02433 aspartyl-tRNA(Asn)/glutamyl-tRNA(Gln) amidotransferase subunit A [EC:6.3.5.6 6.3.5.7] | (RefSeq) Glutamyl-tRNA(Gln) amidotransferase subunit A	Aminoacyl-tRNA biosynthesis (ko00970)	[I]	Lipid transport and metabolism	CRAL/TRIO domain	--	I	Lipid transport and metabolism	random slug protein 5-like [Aegilops tauschii subsp. tauschii]	--
TraesCS5B03G1331100	0.295092	0.212063	0.404286	0.284799	0.26714	0.382833	0.461179	0.473018	0.342282	0.327714	0.098514	0.500618	3.31449	1.88782	1.60424	3.37658	2.93685	1.73211	--	--	--	--	--	--	--	--	--	1.37827567281783e-06	2.76089845942915	up	3.92206543099921e-08	3.14644519016773	up	--	--	Molecular Function: molecular_function (GO:0003674);; Molecular Function: signal sequence binding (GO:0005048);; Molecular Function: binding (GO:0005488);; Cellular Component: cellular_component (GO:0005575);; Cellular Component: intracellular (GO:0005622);; Cellular Component: obsolete cell (GO:0005623);; Cellular Component: nucleus (GO:0005634);; Cellular Component: cytoplasm (GO:0005737);; Cel…	--	--	[R]	General function prediction only	Ankyrin repeats (many copies)	Ankyrin repeat domain-containing protein 2A OS=Arabidopsis thaliana OX=3702 GN=AKR2A PE=1 SV=2	S	Function unknown	unnamed protein product [Triticum turgidum subsp. durum]	molecular function: binding (GO:0005488);; cellular component: intracellular (GO:0005622);; cellular component: cellular anatomical entity (GO:0110165);; biological process: biological regulation (GO:0065007);; biological process: cellular process (GO:0009987);; biological process: localization (GO:0051179)
TraesCS5D03G0025300	7.58544	7.11997	5.65738	1.63411	0.878156	2.74728	1.80151	1.68438	1.02381	2.08188	2.95257	3.06409	0.419511	0.364172	0.14477	0.556616	0.985563	1.25484	1.48765170236071e-08	-1.85829	down	3.47327540011652e-20	-2.27913	down	2.53573433371063e-10	-1.34342	down	1.55168829075072e-15	-3.21007	down	6.34093829886626e-05	-1.48756	down	[QV]	Secondary metabolites biosynthesis, transport and catabolism;; Defense mechanisms	Molecular Function: monooxygenase activity (GO:0004497);; Molecular Function: iron ion binding (GO:0005506);; Molecular Function: oxidoreductase activity, acting on paired donors, with incorporation or reduction of molecular oxygen (GO:0016705);; Molecular Function: heme binding (GO:0020037);;	K05917|2.6e-283|ats:109759250|K05917 sterol 14alpha-demethylase [EC:1.14.14.154 1.14.15.36] | (RefSeq) LOC109759250; obtusifoliol 14-alpha demethylase-like	Steroid biosynthesis (ko00100)	[Q]	Secondary metabolites biosynthesis, transport and catabolism	Cytochrome P450	Obtusifoliol 14-alpha demethylase OS=Sorghum bicolor OX=4558 GN=CYP51 PE=1 SV=1	Q	Secondary metabolites biosynthesis, transport and catabolism	obtusifoliol 14-alpha demethylase-like [Aegilops tauschii subsp. tauschii]	molecular function: catalytic activity (GO:0003824);; biological process: metabolic process (GO:0008152);; molecular function: binding (GO:0005488)
TraesCS5D03G0207600	3.85247	3.40068	3.58615	6.45823	5.96651	6.10653	6.17931	7.57309	8.21912	2.86874	3.33024	4.16932	13.9166	9.235	11.7861	7.31273	6.09546	6.69418	2.12224437620072e-07	0.85299325536819	normal	1.62061518911596e-06	0.904845487808947	normal	0.877050356225338	-0.0779589	normal	3.57376675755876e-13	1.65675493719992	up	5.51734485772809e-06	1.00213204558709	up	--	--	--	K16282|7.3e-09|sot:102586342|K16282 E3 ubiquitin-protein ligase RHA2 [EC:2.3.2.27] | (RefSeq) E3 ubiquitin-protein ligase RHA2A-like	--	[O]	Posttranslational modification, protein turnover, chaperones	Ring finger domain	Putative RING-H2 finger protein ATL53 OS=Arabidopsis thaliana OX=3702 GN=ATL53 PE=3 SV=2	O	Posttranslational modification, protein turnover, chaperones	probable E3 ubiquitin-protein ligase RHY1A [Aegilops tauschii subsp. tauschii]	--
TraesCS5D03G0208000	24.7382	17.9666	19.2912	9.222755000000001	9.45071	8.5911	7.325693000000001	9.635371999999998	8.64321	17.375	17.246441999999995	17.584	9.780633000000002	9.10991	8.86883	9.79664	9.33104	9.35366	5.3437971181521e-18	-1.1532	down	1.93686837074198e-16	-1.3632	down	0.191870034381662	-0.218531	normal	2.25554493251239e-23	-0.987603	normal	2.72253081776306e-22	-0.858914	normal	[G]	Carbohydrate transport and metabolism	Molecular Function: 6-phosphofructokinase activity (GO:0003872);; Molecular Function: ATP binding (GO:0005524);; Cellular Component: cytoplasm (GO:0005737);; Molecular Function: metal ion binding (GO:0046872);; Molecular Function: diphosphate-fructose-6-phosphate 1-phosphotransferase activity (GO:0047334);;	K00895|0.0e+00|ats:109783766|K00895 diphosphate-dependent phosphofructokinase [EC:2.7.1.90] | (RefSeq) LOC109783766; pyrophosphate--fructose 6-phosphate 1-phosphotransferase subunit alpha-like	Glycolysis / Gluconeogenesis (ko00010);; Pentose phosphate pathway (ko00030);; Fructose and mannose metabolism (ko00051)	[G]	Carbohydrate transport and metabolism	Phosphofructokinase	Pyrophosphate--fructose 6-phosphate 1-phosphotransferase subunit alpha OS=Ricinus communis OX=3988 GN=PFP-ALPHA PE=3 SV=1	G	Carbohydrate transport and metabolism	pyrophosphate--fructose 6-phosphate 1-phosphotransferase subunit alpha-like [Aegilops tauschii subsp. tauschii]	molecular function: catalytic activity (GO:0003824);; biological process: metabolic process (GO:0008152);; biological process: cellular process (GO:0009987);; molecular function: binding (GO:0005488);; cellular component: cellular anatomical entity (GO:0110165)
TraesCS5D03G0227600	2.84647	3.3247	2.96468	3.92395	4.18325	3.92189	5.62867	4.98746	5.28316	2.63109	2.12671	2.82969	5.49017	4.81958	6.12688	4.89172	4.82713	5.09983	0.0378138011413428	0.467057754180885	normal	0.00183524886630155	0.672042188482582	normal	0.471731493018373	-0.285594	normal	8.84878398540204e-06	1.01739937042744	up	1.72991149962367e-06	1.00786983889021	up	--	--	Biological Process: reproduction (GO:0000003);; Biological Process: protein polyubiquitination (GO:0000209);; Biological Process: cell morphogenesis (GO:0000902);; Biological Process: cell morphogenesis involved in differentiation (GO:0000904);; Biological Process: developmental process involved in reproduction (GO:0003006);; Molecular Function: molecular_function (GO:0003674);; Molecular Functio…	K22378|2.9e-20|dosa:Os11t0146750-00|K22378 E3 ubiquitin-protein ligase RNF181 [EC:2.3.2.27] | (RefSeq) Os11g0146750; Hypothetical conserved gene.	--	[O]	Posttranslational modification, protein turnover, chaperones	Ring finger domain	E3 ubiquitin-protein ligase At4g11680 OS=Arabidopsis thaliana OX=3702 GN=At4g11680 PE=2 SV=1	O	Posttranslational modification, protein turnover, chaperones	E3 ubiquitin-protein ligase RING1 [Oryza sativa Japonica Group]	biological process: reproduction (GO:0000003);; biological process: metabolic process (GO:0008152);; biological process: cellular process (GO:0009987);; biological process: developmental process (GO:0032502);; biological process: reproductive process (GO:0022414);; molecular function: catalytic activity (GO:0003824);; cellular component: intracellular (GO:0005622);; cellular component: cellular a…
TraesCS5D03G0346500	5.18104	4.33336	4.93701	1.40778	1.33113	1.98006	1.67565	2.8185	2.03949	4.76685	5.06911	3.91903	0.870408	0.822294	0.885905	2.37505	2.18193	2.37737	7.50654065010197e-13	-1.52856	down	2.31845485841835e-07	-1.24417	down	0.809395796597323	-0.0883185	normal	5.6258761909842e-33	-2.49312	down	2.68873051607594e-07	-0.935957	normal	--	--	Cellular Component: integral component of membrane (GO:0016021);; Biological Process: recognition of pollen (GO:0048544);;	--	--	--	--	S-locus glycoprotein domain	PAN domain-containing protein At5g03700 OS=Arabidopsis thaliana OX=3702 GN=At5g03700 PE=1 SV=1	S	Function unknown	PAN domain-containing protein At5g03700-like [Aegilops tauschii subsp. tauschii]	cellular component: cellular anatomical entity (GO:0110165);; biological process: reproduction (GO:0000003);; biological process: cellular process (GO:0009987);; biological process: reproductive process (GO:0022414)
TraesCS5D03G0366300	9.76908	8.886985000000001	11.5781	1.3967399999999999	1.63841	1.6548420000000001	3.26281	8.18043	3.64577	7.5973180000000005	8.70809	5.07191	1.04252	0.933567	0.791401	4.71852	5.46529	4.60409	5.70897993656335e-46	-2.59461	down	0.00166262268695578	-1.09084	down	0.0559369382197456	-0.519632	normal	1.32502709076319e-31	-3.02989	down	0.0671436096435224	-0.477191	normal	[QV]	Secondary metabolites biosynthesis, transport and catabolism;; Defense mechanisms	Molecular Function: monooxygenase activity (GO:0004497);; Molecular Function: iron ion binding (GO:0005506);; Molecular Function: oxidoreductase activity, acting on paired donors, with incorporation or reduction of molecular oxygen (GO:0016705);; Molecular Function: heme binding (GO:0020037);;	K20666|6.3e-139|pda:103702172|K20666 gibberellin 13-oxidase [EC:1.14.-.-] | (RefSeq) cytochrome P450 714B3-like	--	[QI]	Secondary metabolites biosynthesis, transport and catabolism;; Lipid transport and metabolism	Cytochrome P450	Cytochrome P450 714C3 OS=Oryza sativa subsp. japonica OX=39947 GN=CYP714C3 PE=3 SV=2	Q	Secondary metabolites biosynthesis, transport and catabolism	cytochrome P450 714C3-like isoform X1 [Aegilops tauschii subsp. tauschii]	molecular function: catalytic activity (GO:0003824);; biological process: metabolic process (GO:0008152);; molecular function: binding (GO:0005488)
TraesCS5D03G0426200	0.866331	0.695464	0.632373	0.980426	1.51387	1.28844	1.11785	1.2535	0.774118	0.651819	0.845451	0.453941	1.72387	1.60312	1.49028	1.42568	1.27767	1.08318	0.00711538152489897	0.861720582896335	normal	0.308271153826735	0.415899592401661	normal	0.832524127118528	-0.175587	normal	0.000356331911938465	1.20474299805045	up	0.00777265880242309	1.00126938684902	up	[O]	Posttranslational modification, protein turnover, chaperones	Molecular Function: molecular_function (GO:0003674);; Cellular Component: cellular_component (GO:0005575);; Cellular Component: intracellular (GO:0005622);; Cellular Component: obsolete cell (GO:0005623);; Cellular Component: cytoplasm (GO:0005737);; Cellular Component: mitochondrion (GO:0005739);; Molecular Function: enzyme activator activity (GO:0008047);; Biological Process: biological_process…	K22066|1.9e-190|ats:109737520|K22066 BolA-like protein 1 | (RefSeq) LOC109737520; sufE-like protein 1, chloroplastic/mitochondrial	--	--	--	Fe-S metabolism associated domain	SufE-like protein 1, chloroplastic/mitochondrial OS=Arabidopsis thaliana OX=3702 GN=SUFE1 PE=1 SV=2	T	Signal transduction mechanisms	sufE-like protein 1, chloroplastic/mitochondrial [Aegilops tauschii subsp. tauschii]	cellular component: intracellular (GO:0005622);; cellular component: cellular anatomical entity (GO:0110165);; molecular function: molecular function regulator (GO:0098772);; biological process: biological regulation (GO:0065007)
TraesCS5D03G0561400	6.13854	3.47623	4.19665	8.380901999999999	7.63941	7.28909	9.44536	8.89678	10.4158	3.13404	2.60664	3.01959	10.2347	9.90979	11.452	9.58133	7.61862	7.32592	7.25276218254315e-05	0.842742623147476	normal	7.43032387984412e-06	0.948730313523888	normal	0.018918043980626	-0.658883	normal	2.15073358502044e-28	1.75335026445995	up	2.53270538073118e-14	1.52952526359915	up	--	--	Molecular Function: calcium ion binding (GO:0005509);; Molecular Function: calcium-dependent phospholipid binding (GO:0005544);;	K17098|5.0e-190|ats:109785415|K17098 annexin D | (RefSeq) LOC109785415; annexin A13-like isoform X1	--	[U]	Intracellular trafficking, secretion, and vesicular transport	Annexin	Annexin D1 OS=Arabidopsis thaliana OX=3702 GN=ANN1 PE=1 SV=1	U	Intracellular trafficking, secretion, and vesicular transport	annexin A13-like isoform X1 [Aegilops tauschii subsp. tauschii]	molecular function: binding (GO:0005488)
TraesCS5D03G0640900	0	0.030893	0.070655	0.908178	0.782388	0.888287	0.619974	1.02044	0.939536	0.054373	0.152678	0.164217	1.2363	1.44618	1.35209	1.78866	1.05418	1.37568	4.46178593307654e-10	4.70219220946276	up	--	--	--	--	--	--	1.16424184508038e-10	3.25322757743542	up	2.08487724467409e-10	3.45550713203642	up	--	--	--	--	--	--	--	--	--	--	--	uncharacterized protein LOC109761078 [Aegilops tauschii subsp. tauschii]	--
TraesCS5D03G0674300	41.44	36.7992	37.5247	7.11161	5.93186	4.67721	0.572814	1.81889	0.816052	19.5591	26.7729	20.5796	0.849077	0.393099	1.27241	1.04761	0.771816	0.722594	7.19124542117215e-53	-2.62878	down	4.97310292411348e-76	-5.22202	down	5.96437573182928e-07	-0.808609	normal	1.52156306405701e-48	-4.77908	down	3.41845956979479e-67	-4.63583	down	--	--	Biological Process: response to auxin (GO:0009733);;	K14488|1.8e-36|bdi:100820837|K14488 SAUR family protein | (RefSeq) indole-3-acetic acid-induced protein ARG7	Plant hormone signal transduction (ko04075)	--	--	Auxin responsive protein	Indole-3-acetic acid-induced protein ARG7 OS=Vigna radiata var. radiata OX=3916 GN=ARG7 PE=2 SV=1	S	Function unknown	auxin-responsive protein SAUR71-like [Aegilops tauschii subsp. tauschii]	biological process: response to stimulus (GO:0050896)
TraesCS5D03G0863000	7.13199	5.99448	6.48124	12.1778	11.5614	7.63014	11.6094	11.2931	14.2325	7.24924	6.20218	7.17444	18.2967	16.0989	16.5593	15.7729	14.2601	14.3298	7.8698989521201e-05	0.753221519288668	normal	1.07326144903102e-08	0.802336995232185	normal	0.850374700427278	0.0573234918606776	normal	9.704274895001e-24	1.21282274474671	up	1.07815149717893e-19	1.15286092366117	up	--	--	Molecular Function: DNA binding (GO:0003677);; Cellular Component: nucleus (GO:0005634);; Molecular Function: lipid binding (GO:0008289);;	K09338|0.0e+00|ats:109777854|K09338 homeobox-leucine zipper protein | (RefSeq) LOC109777854; homeobox-leucine zipper protein HOX32	--	--	--	START domain	Homeobox-leucine zipper protein HOX32 OS=Oryza sativa subsp. japonica OX=39947 GN=HOX32 PE=2 SV=1	K	Transcription	homeobox-leucine zipper protein HOX32 [Aegilops tauschii subsp. tauschii]	molecular function: binding (GO:0005488);; cellular component: intracellular (GO:0005622);; cellular component: cellular anatomical entity (GO:0110165)
TraesCS5D03G0928100	4.049	2.85861	2.18555	5.10171	4.65818	3.11739	5.74424	4.90353	7.83735	4.17142	3.1473	3.36186	10.2677	9.01356	9.29339	6.4923	7.01893	9.60915	0.0491925484420868	0.584340943316662	normal	0.000863259924383655	0.904208931780429	normal	0.669803129844807	0.218773060336083	normal	1.58700493267303e-13	1.32839248687133	up	8.14624482375583e-07	1.16044866036101	up	--	--	Cellular Component: integral component of membrane (GO:0016021);;	K16569|5.0e-19|ats:109752256|K16569 gamma-tubulin complex component 2 | (RefSeq) LOC109752256; LOW QUALITY PROTEIN: gamma-tubulin complex component 2	--	[V]	Defense mechanisms	Protein of unknown function (DUF1068)	--	V	Defense mechanisms	uncharacterized protein LOC109763220 [Aegilops tauschii subsp. tauschii]	cellular component: cellular anatomical entity (GO:0110165)
TraesCS5D03G1092900	2.2087	3.11137	3.43613	3.36911	3.19471	1.48766	1.8996	3.39216	2.86793	0.694413	0.585486	1.19901	3.3811	1.50689	3.96679	4.09585	3.68268	3.36335	0.891729229077305	-0.0587664	normal	0.550882788705635	-0.219436	normal	5.65623931514593e-08	-1.8386	down	0.000116241841674488	1.73436688897578	up	1.01005704411412e-11	2.2079217901319	up	[E]	Amino acid transport and metabolism	Biological Process: oligopeptide transport (GO:0006857);; Cellular Component: integral component of membrane (GO:0016021);; Molecular Function: transmembrane transporter activity (GO:0022857);;	K14638|2.8e-183|nsy:104222089|K14638 solute carrier family 15 (peptide/histidine transporter), member 3/4 | (RefSeq) protein NRT1/ PTR FAMILY 5.6-like	--	[E]	Amino acid transport and metabolism	POT family	Protein NRT1/ PTR FAMILY 5.7 OS=Arabidopsis thaliana OX=3702 GN=NPF5.7 PE=2 SV=2	E	Amino acid transport and metabolism	protein NRT1/ PTR FAMILY 5.7-like [Aegilops tauschii subsp. tauschii]	biological process: localization (GO:0051179);; cellular component: cellular anatomical entity (GO:0110165);; molecular function: transporter activity (GO:0005215)
TraesCS5D03G1135300	2.78976	2.65231	2.9437	4.26401	4.13454	3.60817	4.09259	5.04927	4.61596	3.23717	2.66271	2.49042	8.73505	7.81612	7.2477	6.97407	5.92307	5.5282	0.000119581730254486	0.59199146754386	normal	0.000775025427300414	0.599588222105491	normal	0.967583634264765	-0.0183276	normal	8.80349048863174e-20	1.41242196629396	up	3.95889685075783e-11	1.18443532815229	up	[M]	Cell wall/membrane/envelope biogenesis	Molecular Function: protein kinase activity (GO:0004672);; Molecular Function: ATP binding (GO:0005524);;	K13430|9.8e-66|nta:107764193|K13430 serine/threonine-protein kinase PBS1 [EC:2.7.11.1] | (RefSeq) serine/threonine-protein kinase PBS1-like	Plant-pathogen interaction (ko04626)	--	--	Protein kinase domain	Receptor-like cytosolic serine/threonine-protein kinase RBK1 OS=Arabidopsis thaliana OX=3702 GN=RBK1 PE=1 SV=1	T	Signal transduction mechanisms	uncharacterized protein LOC109780435 [Aegilops tauschii subsp. tauschii]	molecular function: catalytic activity (GO:0003824);; biological process: metabolic process (GO:0008152);; biological process: cellular process (GO:0009987);; molecular function: binding (GO:0005488)
TraesCS5D03G1145000	0.293901	0.240644	0.337484	0.733732	0.814907	0.699327	1.08299	0.955335	0.884731	0.612684	0.391224	0.371174	2.00908	1.48937	1.84755	1.9588	2.04526	1.92006	2.3456337177445e-06	1.43672329947273	up	5.36944379496126e-08	1.61802009766837	up	0.234745758052944	0.638067907740392	normal	1.67435479071448e-10	1.8567365911289	up	1.45947294791213e-16	2.1465579422255	up	[I]	Lipid transport and metabolism	Molecular Function: phospholipase D activity (GO:0004630);; Molecular Function: calcium ion binding (GO:0005509);; Cellular Component: membrane (GO:0016020);; Biological Process: lipid catabolic process (GO:0016042);; Biological Process: phosphatidylcholine metabolic process (GO:0046470);; Molecular Function: N-acylphosphatidylethanolamine-specific phospholipase D activity (GO:0070290);;	K01115|0.0e+00|ats:109780953|K01115 phospholipase D1/2 [EC:3.1.4.4] | (RefSeq) LOC109780953; phospholipase D delta-like	Glycerophospholipid metabolism (ko00564);; Ether lipid metabolism (ko00565);; Endocytosis (ko04144)	[I]	Lipid transport and metabolism	Phospholipase D C terminal	Phospholipase D delta OS=Arabidopsis thaliana OX=3702 GN=PLDDELTA PE=1 SV=2	I	Lipid transport and metabolism	phospholipase D delta-like [Aegilops tauschii subsp. tauschii]	molecular function: catalytic activity (GO:0003824);; molecular function: binding (GO:0005488);; cellular component: cellular anatomical entity (GO:0110165);; biological process: metabolic process (GO:0008152);; biological process: cellular process (GO:0009987)
TraesCS5D03G1170300	0.298879	0.488267	0.48202500000000004	0.703369	0.76491	0.7793019999999999	0.922261	0.995064	1.08648	2.09838	1.19661	2.6527160000000003	6.24065	5.48591	3.8651150000000003	5.83063	5.46323	4.75653	0.0597741576093932	0.844752615632607	normal	0.0105335236827747	1.06846751607477	normal	7.81510743015e-07	2.14355525474792	up	0.00035311973006007	1.28812362955243	up	1.43346999459882e-05	1.47110719715899	up	--	--	Biological Process: activation of innate immune response (GO:0002218);; Biological Process: response to molecule of bacterial origin (GO:0002237);; Biological Process: activation of immune response (GO:0002253);; Biological Process: immune system process (GO:0002376);; Biological Process: regulation of immune system process (GO:0002682);; Biological Process: negative regulation of immune system p…	K13456|1.2e-132|ats:109751900|K13456 RPM1-interacting protein 4 | (RefSeq) LOC109751900; RPM1-interacting protein 4-like isoform X1	Plant-pathogen interaction (ko04626)	--	--	Cleavage site for pathogenic type III effector avirulence factor Avr	RPM1-interacting protein 4 OS=Arabidopsis thaliana OX=3702 GN=RIN4 PE=1 SV=1	S	Function unknown	RPM1-interacting protein 4-like isoform X3 [Aegilops tauschii subsp. tauschii]	biological process: immune system process (GO:0002376);; biological process: biological regulation (GO:0065007);; biological process: response to stimulus (GO:0050896);; cellular component: cellular anatomical entity (GO:0110165);; biological process: metabolic process (GO:0008152);; biological process: cellular process (GO:0009987);; biological process: interspecies interaction between organisms…
TraesCS6A03G0070800	22.3263	17.1657	19.0569	2.18656	2.21139	5.68693	1.28484	2.11767	1.8524	4.79471	8.76361	4.90684	0.080931	0.127881	0.19663	3.83009	4.34772	2.4909	1.32087826005454e-06	-2.44344	down	2.11382264541728e-73	-3.57415	down	1.01956020482366e-12	-1.67998	down	1.97027691893704e-43	-5.55029	down	0.0431581800575119	-0.737947	normal	[P]	Inorganic ion transport and metabolism	Cellular Component: integral component of membrane (GO:0016021);; Molecular Function: transmembrane transporter activity (GO:0022857);;	K02575|5.4e-292|ats:109765005|K02575 MFS transporter, NNP family, nitrate/nitrite transporter | (RefSeq) LOC109765005; high-affinity nitrate transporter 2.1-like	Nitrogen metabolism (ko00910)	--	--	Major Facilitator Superfamily	High-affinity nitrate transporter 2.1 OS=Oryza sativa subsp. japonica OX=39947 GN=NRT2.1 PE=1 SV=1	P	Inorganic ion transport and metabolism	High-affinity nitrate transporter 2.1 [Triticum urartu]	cellular component: cellular anatomical entity (GO:0110165);; molecular function: transporter activity (GO:0005215)
TraesCS6A03G0237500	0.976595	0.860416	0.58197	1.40085	1.14222	1.50892	1.39802	1.13093	1.85115	0.621453	0.594724	0.846878	2.0727	2.44248	1.99355	1.97514	1.39176	1.69876	0.00866706833757129	0.830275962122649	normal	0.031398039902377	0.73303318377661	normal	0.741075142884186	-0.240088	normal	4.28800448259776e-08	1.56202016269071	up	3.34881719254018e-05	1.33968573978708	up	[H]	Coenzyme transport and metabolism	Biological Process: isoprenoid biosynthetic process (GO:0008299);; Molecular Function: transferase activity (GO:0016740);;	K13789|6.4e-183|ats:109766338|K13789 geranylgeranyl diphosphate synthase, type II [EC:2.5.1.1 2.5.1.10 2.5.1.29] | (RefSeq) LOC109766338; geranylgeranyl pyrophosphate synthase 7, chloroplastic-like	Terpenoid backbone biosynthesis (ko00900)	[H]	Coenzyme transport and metabolism	Polyprenyl synthetase	Heterodimeric geranylgeranyl pyrophosphate synthase large subunit 1, chloroplastic OS=Arabidopsis thaliana OX=3702 GN=GGPPS1 PE=1 SV=2	H	Coenzyme transport and metabolism	unnamed protein product [Triticum turgidum subsp. durum]	biological process: metabolic process (GO:0008152);; biological process: cellular process (GO:0009987);; molecular function: catalytic activity (GO:0003824)
TraesCS6A03G0329800	24.8982	15.8216	16.0638	8.50782	7.89131	7.01169	1.99283	1.0049	1.12109	6.7509	13.8898	3.70298	2.04027	6.74863	7.7107	3.79086	5.64336	1.57806	1.43580887655761e-09	-1.19034	down	7.993502344048e-49	-3.90493	down	0.119150925287819	-1.23627	normal	0.320204483838789	-0.639071	normal	0.0961511213878952	-1.08431	normal	[O]	Posttranslational modification, protein turnover, chaperones	Molecular Function: glutathione transferase activity (GO:0004364);; Cellular Component: cytoplasm (GO:0005737);; Biological Process: glutathione metabolic process (GO:0006749);;	K00799|2.9e-120|ats:109753452|K00799 glutathione S-transferase [EC:2.5.1.18] | (RefSeq) LOC109753452; probable glutathione S-transferase GSTU6	Glutathione metabolism (ko00480)	[O]	Posttranslational modification, protein turnover, chaperones	Glutathione S-transferase, N-terminal domain	Probable glutathione S-transferase GSTU6 OS=Oryza sativa subsp. japonica OX=39947 GN=GSTU6 PE=2 SV=2	O	Posttranslational modification, protein turnover, chaperones	glutathione-S-transferase 28e45 [Triticum aestivum]	molecular function: catalytic activity (GO:0003824);; cellular component: cellular anatomical entity (GO:0110165);; biological process: metabolic process (GO:0008152);; biological process: cellular process (GO:0009987)
TraesCS6A03G0347300	1.17777	0.884971	0.705496	2.54499	1.52094	2.76681	0.802044	1.75375	2.0217	0.64764	0.600583	0.491125	2.09689	3.56323	2.69176	2.22804	2.07453	2.41512	--	--	--	--	--	--	--	--	--	1.90035250061603e-06	2.16815638433832	up	1.49504130366609e-06	1.98958209656917	up	--	--	--	--	--	--	--	--	--	--	--	uncharacterized protein LOC109781672 [Aegilops tauschii subsp. tauschii]	--
TraesCS6A03G0398900	0.086561	0.09963	0.09117	0.989329	0.808193	0.828119	0.89671	0.880629	1.01299	0.202858	0.128588	0.337714	1.36941	0.798753	1.03322	1.22161	1.23898	1.26582	1.23483436882761e-18	3.27681818225833	up	9.17052248536575e-18	3.16689091213607	up	--	--	--	2.38040342694762e-06	2.14615870668178	up	3.375784663812e-10	2.50678606652465	up	[T]	Signal transduction mechanisms	Molecular Function: protein serine/threonine kinase activity (GO:0004674);; Molecular Function: ATP binding (GO:0005524);; Cellular Component: integral component of membrane (GO:0016021);; Biological Process: recognition of pollen (GO:0048544);;	K13416|1.8e-50|mdm:103416332|K13416 brassinosteroid insensitive 1-associated receptor kinase 1 [EC:2.7.10.1 2.7.11.1] | (RefSeq) BRASSINOSTEROID INSENSITIVE 1-associated receptor kinase 1-like isoform X1	MAPK signaling pathway - plant (ko04016);; Plant hormone signal transduction (ko04075);; Plant-pathogen interaction (ko04626)	--	--	Protein kinase domain	G-type lectin S-receptor-like serine/threonine-protein kinase At2g19130 OS=Arabidopsis thaliana OX=3702 GN=At2g19130 PE=2 SV=1	T	Signal transduction mechanisms	G-type lectin S-receptor-like serine/threonine-protein kinase At2g19130 [Aegilops tauschii subsp. tauschii]	molecular function: catalytic activity (GO:0003824);; biological process: metabolic process (GO:0008152);; biological process: cellular process (GO:0009987);; molecular function: binding (GO:0005488);; cellular component: cellular anatomical entity (GO:0110165);; biological process: reproduction (GO:0000003);; biological process: reproductive process (GO:0022414)
TraesCS6A03G0427800	9.82781	9.27285	9.05874	2.06001	1.93277	3.01741	1.67614	4.76206	2.73749	8.28038	8.06695	6.79889	0.290491	0.159828	0.297937	4.05841	2.73955	4.38681	2.11639308565593e-23	-1.9227	down	5.41128110470826e-08	-1.71421	down	0.0607553024647745	-0.302711	normal	6.60249272583998e-95	-5.02542	down	1.03163619002454e-05	-0.997755	normal	[O]	Posttranslational modification, protein turnover, chaperones	Molecular Function: serine-type endopeptidase activity (GO:0004252);;	K15333|1.8e-78|nsy:104224633|K15333 tRNA guanosine-2'-O-methyltransferase [EC:2.1.1.34] | (RefSeq) uncharacterized protein LOC104224633	--	--	--	Subtilase family	Subtilisin-like protease SBT3.9 OS=Arabidopsis thaliana OX=3702 GN=SBT3.9 PE=3 SV=1	O	Posttranslational modification, protein turnover, chaperones	subtilisin-like protease SBT3.9 isoform X2 [Aegilops tauschii subsp. tauschii]	molecular function: catalytic activity (GO:0003824);; biological process: metabolic process (GO:0008152)
TraesCS6A03G0712400	0.611477	0.788796	0.77039	1.58607	1.24883	1.08452	1.7141	1.57056	1.38907	0.529618	0.588416	0.77391	2.16259	1.94514	2.32627	1.46138	1.66223	1.65652	0.00350454395544968	0.915180033898144	normal	0.00110579533508058	0.973342766627823	normal	0.762111079766416	-0.22106	normal	2.9999573264404e-09	1.66104427265582	up	2.0724363010132e-06	1.37180719059583	up	[G]	Carbohydrate transport and metabolism	Molecular Function: hydrolase activity, hydrolyzing O-glycosyl compounds (GO:0004553);; Cellular Component: cell wall (GO:0005618);; Biological Process: xyloglucan metabolic process (GO:0010411);; Molecular Function: xyloglucan:xyloglucosyl transferase activity (GO:0016762);; Biological Process: cell wall biogenesis (GO:0042546);; Cellular Component: apoplast (GO:0048046);; Biological Process: ce…	K08235|4.7e-170|ats:109741492|K08235 xyloglucan:xyloglucosyl transferase [EC:2.4.1.207] | (RefSeq) LOC109741492; probable xyloglucan endotransglucosylase/hydrolase protein 30	--	--	--	Glycosyl hydrolases family 16	Probable xyloglucan endotransglucosylase/hydrolase protein 30 OS=Arabidopsis thaliana OX=3702 GN=XTH30 PE=2 SV=2	G	Carbohydrate transport and metabolism	unnamed protein product [Triticum turgidum subsp. durum]	molecular function: catalytic activity (GO:0003824);; cellular component: cellular anatomical entity (GO:0110165);; biological process: metabolic process (GO:0008152);; biological process: cellular process (GO:0009987)
TraesCS6A03G0764700	0.785381	0.673927	0.817485	1.14851	1.44261	0.818595	1.62158	1.39652	1.34861	0.880528	0.714423	0.773647	2.417	1.73891	2.45569	1.6221	1.66219	1.4667	0.0925594327324395	0.645308104814175	normal	0.0148018005060377	0.809963483149779	normal	0.972586024998298	0.0321151758358224	normal	8.39758816048629e-06	1.38405212838689	up	0.000405524791594244	1.04666249204882	up	--	--	--	K22378|1.1e-26|sbi:8055372|K22378 E3 ubiquitin-protein ligase RNF181 [EC:2.3.2.27] | (RefSeq) E3 ubiquitin ligase BIG BROTHER-related	--	[O]	Posttranslational modification, protein turnover, chaperones	Ring finger domain	E3 ubiquitin-protein ligase RING1 OS=Gossypium hirsutum OX=3635 GN=RING1 PE=1 SV=1	O	Posttranslational modification, protein turnover, chaperones	E3 ubiquitin-protein ligase CIP8-like [Aegilops tauschii subsp. tauschii]	--
TraesCS6A03G0766300	0.090377	0.406397	0.47833	0.682439	0.762918	0.477517	0.646913	0.618373	1.16097	0.289783	0.460596	0.26348	1.49854	0.686689	0.985562	1.25943	0.804229	1.04743	--	--	--	0.0650831649947872	1.14520661631707	normal	--	--	--	0.00194816229298563	1.53723993493476	up	0.000129493181476016	1.65893995974907	up	--	--	--	K23877|1.8e-75|atr:110006708|K23877 xyloglucan O-acetyltransferase | (RefSeq) protein ALTERED XYLOGLUCAN 4-like	--	--	--	GDSL/SGNH-like Acyl-Esterase family found in Pmr5 and Cas1p	Protein trichome birefringence-like 19 OS=Arabidopsis thaliana OX=3702 GN=TBL19 PE=3 SV=1	S	Function unknown	unnamed protein product [Triticum turgidum subsp. durum]	--
TraesCS6A03G0851500	4.16358	3.14663	4.20844	1.54358	0.954894	0.845937	1.6623	1.65918	1.74786	5.7473	5.1729	4.42699	3.86483	3.01746	4.12448	0.851092	0.607115	1.2217	4.13630120206368e-08	-1.68577	down	4.59051188430181e-07	-1.29568	down	0.191908298112804	0.395216866696565	normal	0.0231710707177617	-0.569769	normal	3.78532799485235e-14	-2.45674	down	--	--	Biological Process: response to auxin (GO:0009733);;	K14488|1.1e-63|ats:109784758|K14488 SAUR family protein | (RefSeq) LOC109784758; auxin-responsive protein SAUR32-like	Plant hormone signal transduction (ko04075)	--	--	Auxin responsive protein	Auxin-responsive protein SAUR32 OS=Arabidopsis thaliana OX=3702 GN=SAUR32 PE=2 SV=1	S	Function unknown	auxin-responsive protein SAUR32-like [Aegilops tauschii subsp. tauschii]	biological process: response to stimulus (GO:0050896)
TraesCS6A03G0887200	1.85507	2.37817	1.80598	2.87474	4.00148	2.48352	3.75801	3.88778	4.13036	2.16339	1.77037	1.84936	4.21942	3.8809	4.68405	4.6386	3.17306	4.19193	0.0116569279244238	0.693530157457117	normal	0.000265283047626461	0.836057470234892	normal	0.881048060908599	-0.0889849	normal	3.20901653573467e-07	1.05235027580062	up	1.27462233913931e-05	1.10082914279276	up	--	--	Biological Process: ubiquitin-dependent protein catabolic process (GO:0006511);; Biological Process: multicellular organism development (GO:0007275);; Molecular Function: zinc ion binding (GO:0008270);; Cellular Component: host cell nucleus (GO:0042025);;	K04506|2.0e-27|obr:102705311|K04506 E3 ubiquitin-protein ligase SIAH1 [EC:2.3.2.27] | (RefSeq) E3 ubiquitin-protein ligase SINA-like 10	Ubiquitin mediated proteolysis (ko04120)	--	--	Seven in absentia protein family	--	--	--	E3 ubiquitin-protein ligase SINA-like 4 [Aegilops tauschii subsp. tauschii]	biological process: metabolic process (GO:0008152);; biological process: cellular process (GO:0009987);; biological process: multicellular organismal process (GO:0032501);; biological process: developmental process (GO:0032502);; molecular function: binding (GO:0005488);; cellular component: cellular anatomical entity (GO:0110165)
TraesCS6A03G0899900	0	0	0	0	0	0	0	0	0	0.142206	0	0	52.3767	50.6268	97.8049	8.35203	44.7577	16.4986	--	--	--	--	--	--	--	--	--	4.49533689921533e-16	10.3825591350385	up	1.25353133419314e-07	8.98198613689442	up	--	--	Biological Process: response to water (GO:0009415);;	--	--	--	--	Dehydrin	Cold shock protein CS66 OS=Triticum aestivum OX=4565 GN=CS66 PE=2 SV=1	--	--	cold shock protein CS66-like [Aegilops tauschii subsp. tauschii]	biological process: response to stimulus (GO:0050896)
TraesCS6A03G0900700	0	0	0	0.569636	1.05263	1.80498	0.432799	0.343238	0.275273	0	0	0	176.76	188.346	94.297	483.944	278.299	265.609	--	--	--	--	--	--	--	--	--	1.57741619571501e-33	15.5154259215963	up	2.50921482478352e-42	16.8214543087487	up	--	--	Biological Process: response to water (GO:0009415);;	--	--	--	--	Dehydrin	Dehydrin DHN4 OS=Hordeum vulgare OX=4513 GN=DHN4 PE=2 SV=1	S	Function unknown	unnamed protein product [Triticum turgidum subsp. durum]	biological process: response to stimulus (GO:0050896)
TraesCS6A03G0966800	10.0361	6.85628	6.04638	8.55813	9.0366	6.31546	12.9064	10.4366	10.4989	2.93725	1.63574	5.39119	11.7132	13.3275	7.6497	14.3308	10.4977	12.1166	0.599827399839132	0.143507473097749	normal	0.0526714631533803	0.452159724051216	normal	0.00530705202960665	-1.20283	down	0.000132950750872973	1.61381159050331	up	4.25191706561076e-06	1.92962906675225	up	--	--	Cellular Component: plasma membrane (GO:0005886);; Biological Process: carbohydrate transport (GO:0008643);; Cellular Component: integral component of membrane (GO:0016021);;	K15382|2.8e-152|ats:109757081|K15382 solute carrier family 50 (sugar transporter) | (RefSeq) LOC109757081; bidirectional sugar transporter SWEET13-like	--	[R]	General function prediction only	Sugar efflux transporter for intercellular exchange	Bidirectional sugar transporter SWEET13 OS=Oryza sativa subsp. japonica OX=39947 GN=SWEET13 PE=2 SV=1	U	Intracellular trafficking, secretion, and vesicular transport	Bidirectional sugar transporter SWEET13 [Triticum urartu]	cellular component: cellular anatomical entity (GO:0110165);; biological process: localization (GO:0051179)
TraesCS6A03G0972100	0.156678	0.138379	0.157607	0.37097	0.37718	0.268447	0.479688	0.250615	0.568962	1.84054	2.45054	2.38162	6.64584	5.03166	4.30442	4.81882	5.16459	4.24636	--	--	--	--	--	--	8.06752290389767e-15	3.74122891197227	up	4.61708284128052e-05	1.16343956169225	up	3.51110207169171e-06	1.13444911149255	up	--	--	Molecular Function: electron transfer activity (GO:0009055);; Molecular Function: heme binding (GO:0020037);; Molecular Function: metal ion binding (GO:0046872);;	--	--	--	--	--	--	--	--	hypothetical protein TRIUR3_02294 [Triticum urartu]	molecular function: catalytic activity (GO:0003824);; biological process: metabolic process (GO:0008152);; molecular function: binding (GO:0005488)
TraesCS6A03G0973000	679.301	1246.31	1095.4	12.3529	4.32681	7.17081	25.3115	83.0401	39.2597	1.60928	0.999844	1.31578	0	0	0.021607	0.067368	0.062347	1.10349	1.04970008616066e-41	-6.91876	down	3.72789835427323e-12	-4.46331	down	0	-9.61198	down	3.44865089484399e-08	-7.38848	down	0.185859942216125	-1.61781	normal	--	--	Molecular Function: nicotianamine synthase activity (GO:0030410);; Biological Process: nicotianamine biosynthetic process (GO:0030418);;	K05953|2.3e-174|ats:109779038|K05953 nicotianamine synthase [EC:2.5.1.43] | (RefSeq) LOC109779038; probable nicotianamine synthase 4	--	--	--	Nicotianamine synthase protein	Probable nicotianamine synthase 4 OS=Hordeum vulgare OX=4513 GN=NAS4 PE=2 SV=1	S	Function unknown	nicotianamine synthase [Triticum aestivum]	molecular function: catalytic activity (GO:0003824);; biological process: metabolic process (GO:0008152);; biological process: cellular process (GO:0009987)
TraesCS6A03G0976400	0.163485	0.203108	0.276138	0.400158	0.541459	0.341347	0.737386	0.487944	0.52589	0.793393	0.61356	0.674104	1.87383	2.16934	2.70982	2.18775	1.88479	1.12004	--	--	--	--	--	--	--	--	--	8.08827344791309e-07	1.59274848218022	up	0.00117795129424474	1.35336751248414	up	[C]	Energy production and conversion	Molecular Function: hydrolase activity (GO:0016787);;	--	--	--	--	Haloacid dehalogenase-like hydrolase	Haloacid dehalogenase-like hydrolase domain-containing protein At2g33255 OS=Arabidopsis thaliana OX=3702 GN=At2g33255 PE=1 SV=1	S	Function unknown	haloacid dehalogenase-like hydrolase domain-containing protein At2g33255 isoform X1 [Aegilops tauschii subsp. tauschii]	molecular function: catalytic activity (GO:0003824)
TraesCS6A03G1033500	0.903946	0.40484	0.523341	0.54079	0.385997	0.405675	0.443449	0.758818	0.443535	0.380437	0.297697	0.101058	0.85461	1.05888	1.83589	1.84468	0.515417	0.759778	0.471414511780444	-0.34767	normal	0.674016806488832	-0.238469	normal	--	--	--	0.000106136597017965	2.1477861880023	up	0.00485142420860457	2.03321429405287	up	--	--	Molecular Function: ADP binding (GO:0043531);;	K13457|3.4e-67|ats:109760587|K13457 disease resistance protein RPM1 | (RefSeq) LOC109760587; putative disease resistance RPP13-like protein 3	Plant-pathogen interaction (ko04626)	[T]	Signal transduction mechanisms	NB-ARC domain	Disease resistance protein RGA5 OS=Oryza sativa subsp. japonica OX=39947 GN=RGA5 PE=1 SV=1	T	Signal transduction mechanisms	Disease resistance protein RPP13 [Triticum urartu]	molecular function: binding (GO:0005488)
TraesCS6B03G0096700	0.261956	0.104007	0.192837	0.739383	0.519771	0.588479	0.523852	0.775429	0.567343	0.469247	0.546026	1.36925	2.58603	5.59864	2.99204	6.50769	4.33288	4.44036	1.62847970611354e-05	1.79832790101565	up	0.000250971853950073	1.62750601177548	up	0.00040266694154655	2.07174673599232	up	7.13855757132204e-06	2.13028226539079	up	4.92425660157298e-10	2.71983347861097	up	[O]	Posttranslational modification, protein turnover, chaperones	Molecular Function: serine-type endopeptidase activity (GO:0004252);;	K15333|4.3e-75|nsy:104224633|K15333 tRNA guanosine-2'-O-methyltransferase [EC:2.1.1.34] | (RefSeq) uncharacterized protein LOC104224633	--	--	--	Subtilase family	Subtilisin-like protease SBT3.8 OS=Arabidopsis thaliana OX=3702 GN=SBT3.8 PE=3 SV=1	O	Posttranslational modification, protein turnover, chaperones	unnamed protein product [Triticum turgidum subsp. durum]	molecular function: catalytic activity (GO:0003824);; biological process: metabolic process (GO:0008152)
TraesCS6B03G0098500	2.81551	3.0205840000000004	3.16844	1.27375	0.926664	1.53964	0.719925	1.40023	0.9238259999999999	2.28345	2.2607559999999998	1.2168610000000002	0.30483	0.12792	0.403073	0.6275510000000001	1.33733	0.853126	2.19291531467175e-08	-1.19504	down	4.46301281480237e-11	-1.67398	down	0.0194646226095679	-0.703961	normal	3.32700832070092e-11	-2.82578	down	0.0203464922939234	-0.948047	normal	[T]	Signal transduction mechanisms	Biological Process: defense response (GO:0006952);; Molecular Function: ADP binding (GO:0043531);;	K13457|1.3e-100|ats:109760587|K13457 disease resistance protein RPM1 | (RefSeq) LOC109760587; putative disease resistance RPP13-like protein 3	Plant-pathogen interaction (ko04626)	[T]	Signal transduction mechanisms	NB-ARC domain	Disease resistance protein RGA5 OS=Oryza sativa subsp. japonica OX=39947 GN=RGA5 PE=1 SV=1	T	Signal transduction mechanisms	predicted protein [Hordeum vulgare subsp. vulgare]	biological process: response to stimulus (GO:0050896);; molecular function: binding (GO:0005488)
TraesCS6B03G0118400	2.81694	4.25874	2.76883	1.3257	1.22554	1.14734	1.4359	1.72028	1.38948	0	0	16.2546	10.1742	12.1252	6.44168	13.33	6.90224	16.2236	8.92617001555079e-06	-1.3289	down	6.45693945902929e-05	-1.22881	down	0.932557780547193	0.710747969977552	normal	0.870399543399413	0.716525057232386	normal	0.788609511584949	1.19631141970863	normal	--	--	--	--	--	--	--	--	--	--	--	unnamed protein product [Triticum turgidum subsp. durum]	--
TraesCS6B03G0121100	0	0.044509	0	0.077968	0	0.025401	0	0	0.027304	0.37539	0.43659	0.588459	1.59873	1.74679	1.3506	1.29409	1.44007	1.37702	--	--	--	--	--	--	--	--	--	1.29761231119655e-06	1.63584767160134	up	8.77172587337036e-07	1.5810724010641	up	[QV]	Secondary metabolites biosynthesis, transport and catabolism;; Defense mechanisms	Molecular Function: monooxygenase activity (GO:0004497);; Molecular Function: iron ion binding (GO:0005506);; Cellular Component: integral component of membrane (GO:0016021);; Molecular Function: oxidoreductase activity, acting on paired donors, with incorporation or reduction of molecular oxygen (GO:0016705);; Molecular Function: heme binding (GO:0020037);;	K13223|4.8e-158|ats:109757929|K13223 indole-2-monooxygenase [EC:1.14.14.153] | (RefSeq) LOC109757929; indole-2-monooxygenase-like	Benzoxazinoid biosynthesis (ko00402)	[Q]	Secondary metabolites biosynthesis, transport and catabolism	Cytochrome P450	indole-2-monooxygenase OS=Zea mays OX=4577 GN=CYP71C4 PE=1 SV=1	Q	Secondary metabolites biosynthesis, transport and catabolism	unnamed protein product [Triticum turgidum subsp. durum]	molecular function: catalytic activity (GO:0003824);; biological process: metabolic process (GO:0008152);; molecular function: binding (GO:0005488);; cellular component: cellular anatomical entity (GO:0110165)
TraesCS6B03G0248600	0.041854	0	0	0.432881	0.365013	0.279494	0.064903	0.138858	0.13379	0	0	0.201469	27.6888	21.3664	30.3914	5.83255	4.44289	5.11681	--	--	--	--	--	--	--	--	--	1.36674427357835e-05	8.4355535668776	up	0.00206474257083439	6.21099822512474	up	--	--	Biological Process: carbohydrate metabolic process (GO:0005975);;	K01183|4.5e-164|ats:109735744|K01183 chitinase [EC:3.2.1.14] | (RefSeq) LOC109735744; xylanase inhibitor protein 1-like	Amino sugar and nucleotide sugar metabolism (ko00520)	--	--	Glycosyl hydrolases family 18	Xylanase inhibitor protein 1 OS=Triticum aestivum OX=4565 GN=XIPI PE=1 SV=2	G	Carbohydrate transport and metabolism	unnamed protein product [Triticum turgidum subsp. durum]	biological process: metabolic process (GO:0008152)
TraesCS6B03G0278500	11.3237	14.6188	16.055	6.57345	6.40632	6.01474	3.77232	3.05226	2.90636	12.5294	11.0984	11.0757	9.50068	9.67663	10.9714	6.21082	7.46106	5.60177	8.17450522972372e-10	-1.07589	down	2.08819906754941e-30	-2.23457	down	0.221926196777033	-0.301136	normal	0.0188573506353087	-0.293099	normal	1.22213073301377e-07	-0.79973	normal	--	--	Biological Process: defense response (GO:0006952);; Molecular Function: ADP binding (GO:0043531);;	K13457|9.0e-84|sbi:8076344|K13457 disease resistance protein RPM1 | (RefSeq) putative disease resistance RPP13-like protein 3	Plant-pathogen interaction (ko04626)	[T]	Signal transduction mechanisms	NB-ARC domain	Disease resistance protein RGA5 OS=Oryza sativa subsp. japonica OX=39947 GN=RGA5 PE=2 SV=1	S	Function unknown	unnamed protein product [Triticum turgidum subsp. durum]	biological process: response to stimulus (GO:0050896);; molecular function: binding (GO:0005488)
TraesCS6B03G0413700	1.4179	0.925643	0.9086	1.9865	1.80966	1.80624	2.16428	1.74791	2.12055	1.49483	1.03919	1.61771	5.51507	4.14829	5.92793	2.59715	2.48578	3.5015	0.00158910732327954	0.86753563354615	normal	0.00675312863674776	0.776421890742626	normal	0.532394028090488	0.34361797533516	normal	5.03478314453093e-12	1.80850229551016	up	0.000265759890077542	1.08860749035191	up	--	--	--	--	--	--	--	--	--	S	Function unknown	unnamed protein product [Triticum turgidum subsp. durum]	--
TraesCS6B03G0505200	0.192174	0.107444	0.114044	0.593711	0.479605	0.552971	0.314485	0.401108	0.559891	0.662149	0.384046	0.692632	3.06726	2.49598	2.58156	1.61292	1.7425	1.39282	9.82865156230222e-07	2.06144277608859	up	--	--	--	2.91427617380508e-05	2.0536336068173	up	5.45944069734554e-14	2.13291598675774	up	3.71020542721522e-06	1.49470038037826	up	[T]	Signal transduction mechanisms	Molecular Function: protein kinase activity (GO:0004672);; Molecular Function: ATP binding (GO:0005524);; Cellular Component: integral component of membrane (GO:0016021);;	K13429|3.7e-62|ccaj:109804580|K13429 chitin elicitor receptor kinase 1 | (RefSeq) lysM domain receptor-like kinase 3	Plant-pathogen interaction (ko04626)	--	--	Protein tyrosine and serine/threonine kinase	Protein LYK5 OS=Arabidopsis thaliana OX=3702 GN=LYK5 PE=2 SV=1	T	Signal transduction mechanisms	protein LYK5-like [Aegilops tauschii subsp. tauschii]	molecular function: catalytic activity (GO:0003824);; biological process: metabolic process (GO:0008152);; biological process: cellular process (GO:0009987);; molecular function: binding (GO:0005488);; cellular component: cellular anatomical entity (GO:0110165)
TraesCS6B03G0509500	0.283595	0.247501	0.141923	0.651473	0.512604	0.677485	0.518197	0.304812	0.673143	0.572206	0.532848	0.573218	13.9765	10.6174	11.0617	3.69336	3.93706	8.19115	--	--	--	--	--	--	--	--	--	1.28098387838766e-45	4.27943939877758	up	3.12825698911014e-12	3.24857062203096	up	--	--	--	--	--	--	--	--	--	--	--	hypothetical protein TRIUR3_28835 [Triticum urartu]	--
TraesCS6B03G0514200	4.0313	4.28993	2.89412	1.67783	1.27794	1.51553	1.59944	2.36899	1.96397	3.42651	2.58281	3.35694	0.721943	0.657603	0.774643	2.50178	2.32752	2.25754	5.80720876268939e-07	-1.24153	down	0.000133055018263653	-1.02513	down	0.476986126761888	-0.280561	normal	3.93076099594501e-16	-2.19449	down	0.164696629420971	-0.35341	normal	[EH]	Amino acid transport and metabolism;; Coenzyme transport and metabolism	Molecular Function: catalytic activity (GO:0003824);;	K18482|4.2e-183|bdi:100841858|K18482 4-amino-4-deoxychorismate lyase [EC:4.1.3.38] | (RefSeq) D-amino-acid transaminase, chloroplastic	Folate biosynthesis (ko00790)	[E]	Amino acid transport and metabolism	Amino-transferase class IV	D-amino-acid transaminase, chloroplastic OS=Arabidopsis thaliana OX=3702 GN=DAAT PE=1 SV=1	E	Amino acid transport and metabolism	D-amino-acid transaminase, chloroplastic isoform X2 [Aegilops tauschii subsp. tauschii]	molecular function: catalytic activity (GO:0003824)
TraesCS6B03G0659600	5.80351	6.91254	5.55454	12.834251000000002	10.4	11.353966000000002	8.90768	10.2854	9.54601	4.95056	5.29926	4.542013000000001	13.027427999999999	11.473232000000001	12.952	9.81515	9.287538000000001	10.680423000000001	1.1696936990545e-08	0.985017321154842	normal	0.00623518674577391	0.531045960491866	normal	0.169692824547628	-0.325619	normal	1.87849410898035e-21	1.23384010697514	up	2.71979918385534e-15	1.04831617123033	up	--	--	Molecular Function: ATP transmembrane transporter activity (GO:0005347);; Cellular Component: integral component of membrane (GO:0016021);;	K15084|7.4e-56|cvr:CHLNCDRAFT_145437|K15084 solute carrier family 25 (mitochondrial carrier protein), member 16 | (RefSeq) hypothetical protein	--	[C]	Energy production and conversion	Mitochondrial carrier protein	Mitochondrial carrier protein CoAc2 OS=Zea mays OX=4577 GN=COAC2 PE=2 SV=1	C	Energy production and conversion	mitochondrial substrate carrier family protein P-like isoform X2 [Aegilops tauschii subsp. tauschii]	molecular function: transporter activity (GO:0005215);; biological process: cellular process (GO:0009987);; biological process: localization (GO:0051179);; cellular component: cellular anatomical entity (GO:0110165)
TraesCS6B03G0730000	9.88851	6.5828	7.9311	1.73542	1.82447	1.84539	3.99704	3.96047	3.61908	6.62494	6.20264	9.58174	6.61665	5.79657	4.75447	5.56361	7.12409	2.87927	5.51652957346528e-28	-2.08418	down	4.86863767116668e-10	-1.18191	down	0.784433774983608	-0.131432	normal	0.0690044169314883	-0.47727	normal	0.266066002057247	-0.478932	normal	--	--	Cellular Component: plasma membrane (GO:0005886);; Biological Process: carbohydrate transport (GO:0008643);; Cellular Component: integral component of membrane (GO:0016021);;	K15382|1.8e-131|ats:109779953|K15382 solute carrier family 50 (sugar transporter) | (RefSeq) LOC109779953; bidirectional sugar transporter SWEET4-like	--	[R]	General function prediction only	Sugar efflux transporter for intercellular exchange	Bidirectional sugar transporter SWEET4 OS=Oryza sativa subsp. indica OX=39946 GN=SWEET4 PE=2 SV=1	U	Intracellular trafficking, secretion, and vesicular transport	Bidirectional sugar transporter SWEET4 [Triticum urartu]	cellular component: cellular anatomical entity (GO:0110165);; biological process: localization (GO:0051179)
TraesCS6B03G0752700	2.16995	1.19916	1.22107	2.36994	2.47352	2.75858	2.21663	3.0173	2.66129	0.767238	0.654061	0.832507	2.55439	2.11541	2.00746	1.7033	1.80315	1.49148	0.00171161452463565	0.820248006851551	normal	0.0199548851144458	0.68615399699053	normal	0.00263694101081561	-1.02768	down	1.683280964729e-09	1.47132254073675	up	1.29825355336858e-06	1.19488430715298	up	[T]	Signal transduction mechanisms	Molecular Function: protein kinase activity (GO:0004672);; Molecular Function: calcium ion binding (GO:0005509);; Molecular Function: ATP binding (GO:0005524);; Cellular Component: integral component of membrane (GO:0016021);; Molecular Function: polysaccharide binding (GO:0030247);;	K23544|1.1e-91|brp:103842861|K23544 serine incorporator 1/3 | (RefSeq) serine incorporator 3	--	--	--	Protein kinase domain	Wall-associated receptor kinase 5 OS=Arabidopsis thaliana OX=3702 GN=WAK5 PE=2 SV=1	T	Signal transduction mechanisms	unnamed protein product [Triticum turgidum subsp. durum]	molecular function: catalytic activity (GO:0003824);; biological process: metabolic process (GO:0008152);; biological process: cellular process (GO:0009987);; molecular function: binding (GO:0005488);; cellular component: cellular anatomical entity (GO:0110165)
TraesCS6B03G0968000	1.62545	1.10443	0.951839	1.63139	1.12811	1.2547	1.37526	1.56888	1.42567	0.448529	0.281642	0.405382	1.08547	2.00368	1.80423	0.954611	1.24993	1.13978	0.560664849577662	0.215844834794779	normal	0.716003400366032	0.142332381040083	normal	1.20371951249028e-05	-1.68563	down	7.46299110852199e-07	1.99678977355256	up	1.02445643808755e-05	1.58828901343136	up	--	--	Molecular Function: ubiquitin-protein transferase activity (GO:0004842);;	K10260|1.1e-17|ota:OT_ostta09g00430|K10260 F-box and WD-40 domain protein 7 | (RefSeq) WD40/YVTN repeat-like-containing domain	Ubiquitin mediated proteolysis (ko04120)	--	--	U-box domain	U-box domain-containing protein 21 OS=Arabidopsis thaliana OX=3702 GN=PUB21 PE=2 SV=1	H	Coenzyme transport and metabolism	unnamed protein product [Triticum turgidum subsp. durum]	molecular function: catalytic activity (GO:0003824)
TraesCS6B03G1017200	0	0.0738	0.022484	0.002434	0.052993	0.07099	0.041823	0.098951	0.103622	0.72084	0.370654	0.36165	1.66257	2.32251	1.61025	1.82743	2.24043	0.94973	--	--	--	--	--	--	--	--	--	5.01682154022448e-05	1.83510795485499	up	0.000945768144878374	1.82254098442291	up	--	--	Biological Process: response to auxin (GO:0009733);;	K14488|1.6e-53|ats:109786552|K14488 SAUR family protein | (RefSeq) LOC109786552; auxin-responsive protein SAUR32-like	Plant hormone signal transduction (ko04075)	--	--	Auxin responsive protein	Auxin-responsive protein SAUR32 OS=Arabidopsis thaliana OX=3702 GN=SAUR32 PE=2 SV=1	S	Function unknown	unnamed protein product [Triticum turgidum subsp. durum]	biological process: response to stimulus (GO:0050896)
TraesCS6B03G1134700	0.231601	0.132728	0.106107	0.998691	0.839092	0.795801	0.108746	0.356122	0.358103	0.605629	0.659811	0.779824	8.61563	9.64709	9.05762	2.21741	2.00465	1.71194	--	--	--	--	--	--	--	--	--	5.52396961590687e-54	3.61891944375984	up	6.2059824149852e-06	1.56126657952722	up	--	--	--	--	--	--	--	--	--	--	--	unnamed protein product [Triticum turgidum subsp. durum]	--
TraesCS6B03G1228800	5.65056	5.20494	5.10862	8.02515	6.47912	6.45291	5.66245	6.1762	6.61663	5.73808	5.19357	5.13213	14.052	12.4178	10.7868	12.3104	10.7395	11.3914	0.00360078853300919	0.470345555839067	normal	0.639677848488343	0.0933779125653479	normal	0.980082771658873	-0.00876471	normal	3.00151195996321e-14	1.12167677914308	up	1.64476088930577e-19	1.14838292456308	up	--	--	Molecular Function: DNA binding (GO:0003677);; Cellular Component: nucleus (GO:0005634);;	--	--	--	--	B3 DNA binding domain	B3 domain-containing protein Os03g0619800 OS=Oryza sativa subsp. japonica OX=39947 GN=Os03g0619800 PE=3 SV=1	--	--	unnamed protein product [Triticum turgidum subsp. durum]	molecular function: binding (GO:0005488);; cellular component: intracellular (GO:0005622);; cellular component: cellular anatomical entity (GO:0110165)
TraesCS6D03G0111400	11.4151	14.3473	16.1686	1.86655	2.41796	2.02464	6.469930000000001	6.85286	5.89593	18.8707	15.1569	14.649	1.05446	1.04825	0.877355	5.47903	10.4876	8.753430999999999	4.08845106335226e-43	-2.63564	down	1.41581803799582e-10	-1.20998	down	0.640663492761875	0.160905316523606	normal	6.48754952964881e-133	-4.03355	down	0.000140887206196456	-0.930064	normal	[E]	Amino acid transport and metabolism	Molecular Function: serine-type endopeptidase activity (GO:0004252);;	K01303|0.0e+00|ats:109786579|K01303 acylaminoacyl-peptidase [EC:3.4.19.1] | (RefSeq) LOC109786579; acylamino-acid-releasing enzyme 2-like	--	[O]	Posttranslational modification, protein turnover, chaperones	Prolyl oligopeptidase family	Acylamino-acid-releasing enzyme 2 OS=Oryza sativa subsp. japonica OX=39947 GN=Os10g0415800 PE=3 SV=1	O	Posttranslational modification, protein turnover, chaperones	acylamino-acid-releasing enzyme 2-like [Aegilops tauschii subsp. tauschii]	molecular function: catalytic activity (GO:0003824);; biological process: metabolic process (GO:0008152)
TraesCS6D03G0290300	3.66081	3.93079	4.06803	2.24401	1.80042	1.3753	1.96799	1.68347	1.44024	3.38432	3.58314	3.65651	1.94838	1.68808	2.88509	2.36751	1.71334	1.75718	0.000190914646709611	-1.0233	down	6.08063155794575e-07	-1.31298	down	0.709095184565246	-0.153867	normal	0.0114231010230701	-0.788765	normal	0.0033017362669683	-0.813395	normal	[O]	Posttranslational modification, protein turnover, chaperones	Biological Process: nitrogen compound metabolic process (GO:0006807);; Molecular Function: nickel cation binding (GO:0016151);;	K03188|2.3e-142|ats:109735804|K03188 urease accessory protein | (RefSeq) LOC109735804; urease accessory protein F	--	--	--	UreF	Urease accessory protein F OS=Oryza sativa subsp. indica OX=39946 GN=UREF PE=2 SV=1	O	Posttranslational modification, protein turnover, chaperones	urease accessory protein F [Aegilops tauschii subsp. tauschii]	biological process: metabolic process (GO:0008152);; molecular function: binding (GO:0005488)
TraesCS6D03G0356200	5.3823	5.80328	5.09818	10.6455	9.60717	5.83311	11.5701	9.43847	10.6351	6.78611	4.4488	6.7276	25.7583	20.1387	26.839	23.197	20.0189	27.5298	0.043256456524702	0.744079330019884	normal	0.0079173805366493	0.829396872906478	normal	0.890187835015336	0.11660796433097	normal	1.83388199297471e-11	1.91566355005155	up	2.66633650321043e-12	2.01448387103512	up	--	--	--	--	--	--	--	--	--	--	--	hypothetical protein TRIUR3_22544 [Triticum urartu]	--
TraesCS6D03G0372200	1.45454	1.11178	1.00959	2.58725	1.22851	2.12389	2.12284	1.92613	2.49337	1.0007	1.04139	0.901182	10.9558	9.35872	7.06714	7.25445	3.50537	3.18987	0.00930811813067163	0.819227587998167	normal	0.00118253434922305	0.754107783421886	normal	0.463858045985336	-0.294341	normal	1.58206717045218e-49	3.12464485325114	up	5.63359425486175e-10	2.29958712719629	up	[C]	Energy production and conversion	Molecular Function: ATP:ADP antiporter activity (GO:0005471);; Molecular Function: ATP binding (GO:0005524);; Cellular Component: integral component of membrane (GO:0016021);; Cellular Component: chloroplast membrane (GO:0031969);;	K03301|0.0e+00|ats:109751980|K03301 ATP:ADP antiporter, AAA family | (RefSeq) LOC109751980; plastidic ATP/ADP-transporter-like	--	--	--	TLC ATP/ADP transporter	ADP,ATP carrier protein 1, chloroplastic OS=Arabidopsis thaliana OX=3702 GN=AATP1 PE=1 SV=2	P	Inorganic ion transport and metabolism	plastidic ATP/ADP-transporter-like [Aegilops tauschii subsp. tauschii]	molecular function: transporter activity (GO:0005215);; biological process: cellular process (GO:0009987);; biological process: localization (GO:0051179);; molecular function: binding (GO:0005488);; cellular component: cellular anatomical entity (GO:0110165);; cellular component: intracellular (GO:0005622)
TraesCS6D03G0595000	7.16853	4.75957	5.59452	7.23006	7.30443	7.88246	7.60578	8.59689	9.84934	3.64131	3.1196	2.93281	11.8663	9.26932	12.6695	11.8176	7.88255	10.0566	0.0232786241694366	0.440473613891694	normal	0.028878395094348	0.462875633234869	normal	6.3787956722019e-05	-0.863215	normal	1.52230048997273e-19	1.70853981216512	up	9.13418312630959e-14	1.6668500409365	up	--	--	--	--	--	--	--	PLATZ transcription factor	--	S	Function unknown	uncharacterized protein LOC109774667 [Aegilops tauschii subsp. tauschii]	--
TraesCS6D03G0700100	2.8228220000000004	2.19701	2.61888	4.27285	3.03159	5.1207	3.54914	3.70199	4.3212779999999995	2.30405	2.1019	1.67517	3.33392	5.46355	4.75686	4.92301	4.75179	5.03673	0.0153144727173185	0.818733997360879	normal	0.116188383086775	0.51151326107944	normal	0.597551566831405	-0.315933	normal	0.00826994644255547	1.0165975389192	up	1.65675349577427e-06	1.32458	up	--	--	Biological Process: tetrahydrobiopterin biosynthetic process (GO:0006729);; Molecular Function: 4-alpha-hydroxytetrahydrobiopterin dehydratase activity (GO:0008124);;	K01724|1.6e-56|ats:109757420|K01724 4a-hydroxytetrahydrobiopterin dehydratase [EC:4.2.1.96] | (RefSeq) uncharacterized protein LOC109757420 isoform X1	Folate biosynthesis (ko00790)	[K]	Transcription	Pterin 4 alpha carbinolamine dehydratase	Pterin-4-alpha-carbinolamine dehydratase 2, mitochondrial OS=Arabidopsis thaliana OX=3702 GN=PDL2 PE=1 SV=1	K	Transcription	uncharacterized protein LOC109757420 isoform X1 [Aegilops tauschii subsp. tauschii]	biological process: metabolic process (GO:0008152);; biological process: cellular process (GO:0009987);; molecular function: catalytic activity (GO:0003824)
TraesCS6D03G0724200	3.07152	3.37069	3.97458	0.892344	1.16485	1.26269	1.18452	1.30177	1.18895	3.72967	3.22966	2.45447	0.672848	0.715177	0.555805	0.672183	0.815865	1.03859	6.34707525658504e-13	-1.57754	down	2.24441866769517e-15	-1.61873	down	0.680044695431827	-0.17165	normal	2.6256613136328e-21	-2.35798	down	2.92256117626384e-12	-1.84545	down	--		Molecular Function: protein serine/threonine kinase activity (GO:0004674);; Molecular Function: ATP binding (GO:0005524);; Cellular Component: integral component of membrane (GO:0016021);;	K01180|3.1e-56|cmax:111487562|K01180 endo-1,3(4)-beta-glucanase [EC:3.2.1.6] | (RefSeq) uncharacterized protein LOC111487562	--	--	--	Protein kinase domain	G-type lectin S-receptor-like serine/threonine-protein kinase At5g35370 OS=Arabidopsis thaliana OX=3702 GN=At5g35370 PE=2 SV=2	G	Carbohydrate transport and metabolism	G-type lectin S-receptor-like serine/threonine-protein kinase At5g35370 [Aegilops tauschii subsp. tauschii]	molecular function: catalytic activity (GO:0003824);; biological process: metabolic process (GO:0008152);; biological process: cellular process (GO:0009987);; molecular function: binding (GO:0005488);; cellular component: cellular anatomical entity (GO:0110165)
TraesCS6D03G0847700	5.08745	4.08557	3.48441	4.47082	6.10894	2.19744	5.72328	3.13265	4.6624	1.6591	1.86913	3.84018	5.01484	6.47719	5.47869	4.94093	4.56317	6.07932	0.839146689711281	0.0876572927804419	normal	0.9420924652269	-0.0272577	normal	0.0658735265350592	-0.785173	normal	0.00277483906788519	1.10499803699232	up	0.00468855246119592	1.1179007019175	up	--	--	Cellular Component: plasma membrane (GO:0005886);; Biological Process: carbohydrate transport (GO:0008643);; Cellular Component: integral component of membrane (GO:0016021);;	K15382|3.2e-156|ats:109757081|K15382 solute carrier family 50 (sugar transporter) | (RefSeq) LOC109757081; bidirectional sugar transporter SWEET13-like	--	[R]	General function prediction only	Sugar efflux transporter for intercellular exchange	Bidirectional sugar transporter SWEET13 OS=Oryza sativa subsp. japonica OX=39947 GN=SWEET13 PE=2 SV=1	U	Intracellular trafficking, secretion, and vesicular transport	bidirectional sugar transporter SWEET13-like [Aegilops tauschii subsp. tauschii]	cellular component: cellular anatomical entity (GO:0110165);; biological process: localization (GO:0051179)
TraesCS6D03G0891900	6.20268	8.76409	8.77717	2.70691	2.59739	5.21256	2.16378	3.10653	2.62417	6.76533	4.93144	4.37709	0.976479	0.84243	0.488687	4.18589	3.26553	2.41337	0.000230849749393589	-1.09986	down	3.42091112918638e-13	-1.70546	down	0.0397468926177124	-0.590489	normal	6.73618720203754e-21	-2.88907	down	0.0430294277071865	-0.650489	normal	--	--	Molecular Function: molecular_function (GO:0003674);; Molecular Function: nucleic acid binding (GO:0003676);; Molecular Function: DNA binding (GO:0003677);; Molecular Function: DNA-binding transcription factor activity (GO:0003700);; Molecular Function: binding (GO:0005488);; Cellular Component: cellular_component (GO:0005575);; Cellular Component: intracellular (GO:0005622);; Cellular Component:…	--	--	[R]	General function prediction only	C2H2-type zinc finger	Zinc finger protein ZAT5 OS=Arabidopsis thaliana OX=3702 GN=ZAT5 PE=2 SV=1	S	Function unknown	zinc finger protein ZAT5-like [Aegilops tauschii subsp. tauschii]	molecular function: binding (GO:0005488);; molecular function: transcription regulator activity (GO:0140110);; cellular component: intracellular (GO:0005622);; cellular component: cellular anatomical entity (GO:0110165);; biological process: biological regulation (GO:0065007)
TraesCS7A03G0034000	6.27972	5.67963	5.64002	1.63643	1.50932	2.1157	1.45917	1.66785	1.28248	0.233955	0.260778	0.195191	0.066685	0.02998	0.103449	0.140335	0.188127	0.096848	2.11639308565593e-23	-1.65883	down	1.95960296688815e-36	-2.1042	down	9.6192114731553e-174	-4.68158	down	0.00145882447131538	-1.8522	down	0.207982071369965	-0.63041	normal	--	--	Molecular Function: ADP binding (GO:0043531);;	K12818|2.8e-66|mtr:MTR_0267s0070|K12818 ATP-dependent RNA helicase DHX8/PRP22 [EC:3.6.4.13] | (RefSeq) NB-ARC domain disease resistance protein, putative	Spliceosome (ko03040)	[T]	Signal transduction mechanisms	NB-ARC domain	Putative disease resistance protein At3g14460 OS=Arabidopsis thaliana OX=3702 GN=At3g14460 PE=3 SV=1	T	Signal transduction mechanisms	unnamed protein product [Triticum turgidum subsp. durum]	molecular function: binding (GO:0005488)
TraesCS7A03G0144600	7.1716809999999995	7.34442	7.491625999999999	10.1599	9.39034	7.18991	8.98819	7.73194	8.51119	3.92556	4.26998	4.79741	18.714803000000003	17.4923	20.63	12.3898	12.030050000000001	12.7777	0.0420349624235658	0.354261420663827	normal	0.675699135869978	0.0765138737237701	normal	2.69528161359439e-08	-0.777434	normal	2.76907597872659e-58	2.03552283023622	up	1.14941481771354e-38	1.56283045514236	up	--	--	Cellular Component: integral component of membrane (GO:0016021);; Molecular Function: transmembrane transporter activity (GO:0022857);;	K15731|1.0e-06|mng:MNEG_3173|K15731 carboxy-terminal domain RNA polymerase II polypeptide A small phosphatase [EC:3.1.3.16] | (RefSeq) hypothetical protein	--	[R]	General function prediction only	Major Facilitator Superfamily	SPX domain-containing membrane protein OsI_21475 OS=Oryza sativa subsp. indica OX=39946 GN=OsI_21475 PE=3 SV=1	P	Inorganic ion transport and metabolism	unnamed protein product [Triticum turgidum subsp. durum]	cellular component: cellular anatomical entity (GO:0110165);; molecular function: transporter activity (GO:0005215)
[truncated: 58 more rows]
