# Supplementary material for: Genetic Variation in Wheat Root Transcriptome Responses to Salinity: A Comparative Study of Tolerant and Sensitive Genotypes
Source: Int J Mol Sci. 2025 Jan 2;26(1):331. doi: 10.3390/ijms26010331 (PMC11720974; doi:10.3390/ijms26010331)
Supplement: Supplementary file 1 [file ijms-26-00331-s001.zip › Supplemental Table S5.xlsx]

## Sheet: 引物
Supplemental Table S5. The Primers used for qRT-PCR validation
Gene ID	Forward primer	Reverse primer
TraesCS7D03G1240300	AGGATGGATGAAGTGGAGGAGA	GTAGTAGTCGACCACCATGTCC
TraesCS4D03G0759800	GTTACGCTTGGAGGTACTGGAA	TACTGTCAGGAAAACTACCGGC
TraesCS7D03G1251300	ACTTCGTTTGCCAATTTCAGGG	ATTGAGTGCACTGACGTGGTAT
TraesCS7D03G0881700	GCGTTGCAGGTTTGACAGTATT	GATCATGCTGCAGCCTTACAAG
TraesCS7D03G0874000	TCGTGAACTACATGAAAGGCGA	AGATGGTTCAGCCTCTTTGGAG
TraesCS7D03G0909900	TCGTCCAGAAACATGAACTCGT	AATCAGGCGTACAAGCTACCAA
